# Supplementary material for: Crystal structure of N-(4-hy­droxy­benz­yl)acetone thio­semicarbazone
Source: Acta Crystallogr E Crystallogr Commun. 2017 Aug 25;73(Pt 9):1382–4. doi: 10.1107/S2056989017012129 (PMC5588586; doi:10.1107/S2056989017012129)
Supplement: Supplementary file 1 [file e-73-01382-sup1.cif]

##############################################################################
#                                                                            #
# This CIF contains the data in a paper accepted for publication in          #
# Acta Crystallographica Section E. It conforms to the requirements of       #
# Notes for Authors for Acta Crystallographica Section E, and has been       #
# peer reviewed under the auspices of the IUCr Commission on Journals.       #
#                                                                            #
# Full details of the Crystallographic Information File format               #
# are given in the paper "The Crystallographic Information File (CIF):       #
# a New Standard Archive File for Crystallography" by S. R. Hall, F. H.      #
# Allen and I. D. Brown [Acta Cryst. (1991), A47, 655-685].                  #
#                                                                            #
# The current version of the core CIF dictionary is obtainable from          #
# ftp://ftp.iucr.org/pub/cif_core.dic.                                       #
#                                                                            #
# Software is freely available for graphical display of the structure(s)     #
# in this CIF. For information consult the CIF software page                 #
# http://www.iucr.org/resources/cif/software.                                #
#                                                                            #
# This file may be used for bona fide research purposes within the           #
# scientific community so long as proper attribution is given to the journal # 
# article from which it was obtained.                                        #
#                                                                            #
##############################################################################
data_I
_database_code_depnum_ccdc_archive 'CCDC 1570200'
_audit_creation_method     SHELXL-2013
_chemical_name_systematic     ?
_chemical_name_common
;
<i>N</i>-(4-Hydroxybenzyl)acetone thiosemicarbazone
;
_chemical_formula_moiety     'C11 H15 N3 O S'
_chemical_formula_sum     'C11 H15 N3 O S'
_chemical_formula_iupac     'C11 H15 N3 O S'
_chemical_formula_weight     237.32
_chemical_melting_point     438
_shelx_space_group_comment
;
The symmetry employed for this shelxl refinement is uniquely defined
by the following loop, which should always be used as a source of
symmetry information in preference to the above space-group names.
They are only intended as comments.
;
_space_group_crystal_system     triclinic
_space_group_name_H-M_alt     'P -1'
_space_group_name_Hall     '-P 1'
loop_
    _space_group_symop_operation_xyz
    'x, y, z'
    '-x, -y, -z'
_cell_length_a     8.2799(8)
_cell_length_b     8.9169(9)
_cell_length_c     9.7451(10)
_cell_angle_alpha     104.597(3)
_cell_angle_beta     112.569(3)
_cell_angle_gamma     105.220(3)
_cell_volume     588.70(10)
_cell_formula_units_Z     2
_cell_measurement_reflns_used     9917
_cell_measurement_theta_min     2.46
_cell_measurement_theta_max     28.31
_cell_measurement_temperature     100(2)
_exptl_crystal_description     prism
_exptl_crystal_colour     colourless
_exptl_crystal_size_max     0.181
_exptl_crystal_size_mid     0.107
_exptl_crystal_size_min     0.105
_exptl_crystal_density_diffrn     1.339
_exptl_crystal_density_meas     ?
_exptl_crystal_density_method     'not measured'
_exptl_crystal_F_000     252
_exptl_absorpt_coefficient_mu     0.258
_exptl_absorpt_correction_type     multi-scan
_exptl_absorpt_process_details
;
(SADABS; Bruker, 2014)
;
_shelx_estimated_absorpt_T_min     0.955
_shelx_estimated_absorpt_T_max     0.973
_exptl_absorpt_correction_T_min     0.638
_exptl_absorpt_correction_T_max     0.746
_exptl_special_details     ?
_diffrn_ambient_temperature     100(2)
_diffrn_radiation_type     MoK\a
_diffrn_radiation_wavelength     0.71073
_diffrn_measurement_device_type     'Bruker D8 Venture Photon 100 CMOS'
_diffrn_measurement_method     '\f and \w scans'
_diffrn_detector_area_resol_mean     ?
_diffrn_reflns_number     17083
_diffrn_reflns_av_R_equivalents     0.0430
_diffrn_reflns_theta_min     2.465
_diffrn_reflns_theta_max     28.32
_diffrn_reflns_theta_full     25.24
_diffrn_measured_fraction_theta_max     0.998
_diffrn_measured_fraction_theta_full     1.000
_diffrn_reflns_limit_h_min     -11
_diffrn_reflns_limit_h_max     11
_diffrn_reflns_limit_k_min     -11
_diffrn_reflns_limit_k_max     11
_diffrn_reflns_limit_l_min     -12
_diffrn_reflns_limit_l_max     13
_refine_special_details     ?
_reflns_number_total     2911
_reflns_number_gt     2562
_reflns_threshold_expression     'I > 2\s(I)'
_refine_ls_structure_factor_coef     Fsqd
_refine_ls_matrix_type     full
_refine_ls_R_factor_all     0.0398
_refine_ls_R_factor_gt     0.0322
_refine_ls_wR_factor_gt     0.0781
_refine_ls_wR_factor_ref     0.0824
_refine_ls_goodness_of_fit_ref     1.000
_refine_ls_restrained_S_all     1.000
_refine_ls_number_reflns     2911
_refine_ls_number_parameters     156
_refine_ls_number_restraints     0
_refine_ls_hydrogen_treatment     mixed
_refine_ls_weighting_scheme     calc
_refine_ls_weighting_details
              'w=1/[\s^2^(Fo^2^)+(0.0325P)^2^+0.3538P] where P=(Fo^2^+2Fc^2^)/3'
_atom_sites_solution_hydrogens     mixed
_atom_sites_solution_primary     ?
_atom_sites_solution_secondary     ?
_refine_ls_shift/su_max     0.000
_refine_ls_shift/su_mean     0.000
_refine_diff_density_max     0.293
_refine_diff_density_min     -0.280
_refine_ls_extinction_method     none
_refine_ls_extinction_coef     .
loop_
    _atom_type_symbol
    _atom_type_description
    _atom_type_scat_dispersion_real
    _atom_type_scat_dispersion_imag
    _atom_type_scat_source
    'C' 'C' 0.0033 0.0016
                         'International Tables Vol C Tables 4.2.6.8 and 6.1.1.4'
    'H' 'H' 0.0000 0.0000
                         'International Tables Vol C Tables 4.2.6.8 and 6.1.1.4'
    'N' 'N' 0.0061 0.0033
                         'International Tables Vol C Tables 4.2.6.8 and 6.1.1.4'
    'O' 'O' 0.0106 0.0060
                         'International Tables Vol C Tables 4.2.6.8 and 6.1.1.4'
    'S' 'S' 0.1246 0.1234
                         'International Tables Vol C Tables 4.2.6.8 and 6.1.1.4'
_computing_data_collection
;
APEX3 (Bruker, 2014)
;
_computing_cell_refinement
;
SAINT (Bruker, 2014)
;
_computing_data_reduction
;
SAINT (Bruker, 2014)
;
_computing_structure_solution
;
SHELXS2013 (Sheldrick, 2015a)
;
_computing_structure_refinement
;
SHELXL2013 (Sheldrick, 2015b)
;
_computing_molecular_graphics
;
Mercury (Bruno <i>et al.</i>,  2002)
;
_computing_publication_material
;
SHELXL2013 (Sheldrick, 2015b)
;
loop_
    _atom_site_type_symbol
    _atom_site_label
    _atom_site_fract_x
    _atom_site_fract_y
    _atom_site_fract_z
    _atom_site_U_iso_or_equiv
    _atom_site_adp_type
    _atom_site_calc_flag
    _atom_site_occupancy
    _atom_site_disorder_assembly
    _atom_site_disorder_group
    C C12 0.5032(2) -0.1953(2) 0.3563(2) 0.0345(4) Uani d 1 . .
    H H12A 0.6301 -0.1042 0.4309 0.052 Uiso calc 1 . .
    H H12B 0.5165 -0.2971 0.3036 0.052 Uiso calc 1 . .
    H H12C 0.4356 -0.2199 0.4166 0.052 Uiso calc 1 . .
    C C11 0.1912(2) -0.26338(16) 0.10998(17) 0.0243(3) Uani d 1 . .
    H H11A 0.1070 -0.2506 0.1562 0.036 Uiso calc 1 . .
    H H11B 0.1842 -0.3793 0.0828 0.036 Uiso calc 1 . .
    H H11C 0.1508 -0.2401 0.0118 0.036 Uiso calc 1 . .
    S S1 0.33739(4) 0.28903(4) 0.00401(4) 0.02014(10) Uani d 1 . .
    O O 0.96910(14) 0.95385(12) 0.83590(11) 0.0206(2) Uani d 1 . .
    H H0 1.063(3) 1.046(2) 0.864(2) 0.031 Uiso d 1 . .
    N N2 0.37419(16) 0.05734(13) 0.12372(13) 0.0170(2) Uani d 1 . .
    H H2 0.254(2) 0.024(2) 0.0853(19) 0.020 Uiso d 1 . .
    N N1 0.65479(15) 0.27673(13) 0.21157(13) 0.0163(2) Uani d 1 . .
    H H1 0.701(2) 0.225(2) 0.2663(19) 0.020 Uiso d 1 . .
    N N3 0.47907(15) 0.00499(14) 0.23774(13) 0.0194(2) Uani d 1 . .
    C C6 0.79084(18) 0.67223(16) 0.64146(15) 0.0173(2) Uani d 1 . .
    H H6 0.7308 0.6484 0.7038 0.021 Uiso calc 1 . .
    C C3 0.77639(18) 0.44581(15) 0.24342(15) 0.0171(2) Uani d 1 . .
    H H3A 0.7100 0.4789 0.1551 0.021 Uiso calc 1 . .
    H H3B 0.8951 0.4438 0.2427 0.021 Uiso calc 1 . .
    C C1 0.46524(17) 0.20611(15) 0.12097(14) 0.0147(2) Uani d 1 . .
    C C4 0.82883(17) 0.57817(15) 0.40388(14) 0.0148(2) Uani d 1 . .
    C C7 0.92864(17) 0.83296(15) 0.69457(14) 0.0158(2) Uani d 1 . .
    C C9 0.96926(17) 0.73918(15) 0.46107(15) 0.0170(2) Uani d 1 . .
    H H9 1.0319 0.7622 0.4003 0.020 Uiso calc 1 . .
    C C8 1.01956(17) 0.86683(15) 0.60508(15) 0.0164(2) Uani d 1 . .
    H H8 1.1150 0.9760 0.6419 0.020 Uiso calc 1 . .
    C C5 0.74164(17) 0.54680(15) 0.49646(15) 0.0162(2) Uani d 1 . .
    H H5 0.6466 0.4376 0.4600 0.019 Uiso calc 1 . .
    C C10 0.39253(19) -0.14134(17) 0.23078(16) 0.0197(3) Uani d 1 . .
loop_
    _atom_site_aniso_label
    _atom_site_aniso_U_11
    _atom_site_aniso_U_22
    _atom_site_aniso_U_33
    _atom_site_aniso_U_12
    _atom_site_aniso_U_13
    _atom_site_aniso_U_23
    C12 0.0274(8) 0.0421(9) 0.0502(10) 0.0188(7) 0.0187(7) 0.0374(8)
    C11 0.0297(7) 0.0153(6) 0.0263(7) 0.0065(5) 0.0131(6) 0.0090(5)
    S1 0.01646(16) 0.01708(15) 0.02248(17) 0.00497(12) 0.00379(13) 0.01202(12)
    O 0.0182(5) 0.0184(4) 0.0173(4) 0.0022(4) 0.0071(4) 0.0030(4)
    N2 0.0138(5) 0.0164(5) 0.0197(5) 0.0056(4) 0.0053(4) 0.0104(4)
    N1 0.0152(5) 0.0145(5) 0.0182(5) 0.0059(4) 0.0059(4) 0.0083(4)
    N3 0.0174(5) 0.0228(5) 0.0238(6) 0.0108(4) 0.0097(5) 0.0157(5)
    C6 0.0154(6) 0.0201(6) 0.0178(6) 0.0059(5) 0.0085(5) 0.0101(5)
    C3 0.0151(6) 0.0164(6) 0.0187(6) 0.0042(5) 0.0081(5) 0.0076(5)
    C1 0.0163(6) 0.0135(5) 0.0139(5) 0.0060(5) 0.0075(5) 0.0046(4)
    C4 0.0131(5) 0.0158(5) 0.0161(6) 0.0072(5) 0.0055(5) 0.0082(5)
    C7 0.0134(5) 0.0169(6) 0.0144(6) 0.0067(5) 0.0036(5) 0.0065(4)
    C9 0.0154(6) 0.0182(6) 0.0202(6) 0.0065(5) 0.0094(5) 0.0110(5)
    C8 0.0131(5) 0.0146(5) 0.0194(6) 0.0041(4) 0.0056(5) 0.0086(5)
    C5 0.0131(5) 0.0154(5) 0.0186(6) 0.0042(4) 0.0060(5) 0.0087(5)
    C10 0.0213(6) 0.0225(6) 0.0263(7) 0.0131(5) 0.0155(5) 0.0152(5)
_geom_special_details
;
 All esds (except the esd in the dihedral angle between two l.s. planes)
 are estimated using the full covariance matrix.  The cell esds are taken
 into account individually in the estimation of esds in distances, angles
 and torsion angles; correlations between esds in cell parameters are only
 used when they are defined by crystal symmetry.  An approximate (isotropic)
 treatment of cell esds is used for estimating esds involving l.s. planes.
;
loop_
    _geom_bond_atom_site_label_1
    _geom_bond_atom_site_label_2
    _geom_bond_site_symmetry_1
    _geom_bond_site_symmetry_2
    _geom_bond_distance
    _geom_bond_publ_flag
    S1 C1 . . 1.6959(14) no
    O C7 . . 1.3708(16) no
    O H0 . . 0.86(2) no
    N1 C3 . . 1.4527(19) no
    N1 C1 . . 1.3328(19) no
    N2 N3 . . 1.3929(17) no
    N2 C1 . . 1.3554(19) no
    N3 C10 . . 1.284(2) no
    N1 H1 . . 0.839(18) no
    N2 H2 . . 0.849(18) no
    C3 C4 . . 1.5186(18) no
    C4 C5 . . 1.391(2) no
    C4 C9 . . 1.395(2) no
    C5 C6 . . 1.3914(19) no
    C6 C7 . . 1.392(2) no
    C7 C8 . . 1.391(2) no
    C8 C9 . . 1.3914(18) no
    C10 C11 . . 1.498(2) no
    C10 C12 . . 1.495(2) no
    C3 H3A . . 0.9900 no
    C3 H3B . . 0.9900 no
    C5 H5 . . 0.9500 no
    C6 H6 . . 0.9500 no
    C8 H8 . . 0.9500 no
    C9 H9 . . 0.9500 no
    C11 H11A . . 0.9800 no
    C11 H11B . . 0.9800 no
    C11 H11C . . 0.9800 no
    C12 H12A . . 0.9800 no
    C12 H12B . . 0.9800 no
    C12 H12C . . 0.9800 no
loop_
    _geom_angle_atom_site_label_1
    _geom_angle_atom_site_label_2
    _geom_angle_atom_site_label_3
    _geom_angle_site_symmetry_1
    _geom_angle_site_symmetry_2
    _geom_angle_site_symmetry_3
    _geom_angle
    _geom_angle_publ_flag
    C7 O H0 . . . 111.1(13) no
    C1 N1 C3 . . . 124.73(12) no
    N2 N3 C10 . . . 116.82(12) no
    S1 C1 N1 . . . 124.19(11) no
    S1 C1 N2 . . . 119.75(11) no
    C1 N1 H1 . . . 115.1(12) no
    C3 N1 H1 . . . 119.1(12) no
    N1 C1 N2 . . . 116.05(12) no
    N3 N2 H2 . . . 120.9(12) no
    C1 N2 H2 . . . 116.2(13) no
    N1 C3 C4 . . . 113.39(12) no
    C3 C4 C5 . . . 122.91(12) no
    C5 C4 C9 . . . 118.17(12) no
    C3 C4 C9 . . . 118.92(12) no
    C4 C5 C6 . . . 121.31(13) no
    C5 C6 C7 . . . 119.54(13) no
    O C7 C6 . . . 117.57(13) no
    C6 C7 C8 . . . 120.21(12) no
    O C7 C8 . . . 122.21(12) no
    C7 C8 C9 . . . 119.30(13) no
    C4 C9 C8 . . . 121.46(13) no
    N3 C10 C12 . . . 116.82(14) no
    C11 C10 C12 . . . 116.61(14) no
    N3 C10 C11 . . . 126.57(13) no
    N1 C3 H3A . . . 109.00 no
    N1 C3 H3B . . . 109.00 no
    C4 C3 H3A . . . 109.00 no
    C4 C3 H3B . . . 109.00 no
    H3A C3 H3B . . . 108.00 no
    C4 C5 H5 . . . 119.00 no
    C6 C5 H5 . . . 119.00 no
    C5 C6 H6 . . . 120.00 no
    C7 C6 H6 . . . 120.00 no
    C7 C8 H8 . . . 120.00 no
    C9 C8 H8 . . . 120.00 no
    C4 C9 H9 . . . 119.00 no
    C8 C9 H9 . . . 119.00 no
    C10 C11 H11A . . . 109.00 no
    C10 C11 H11B . . . 109.00 no
    C10 C11 H11C . . . 109.00 no
    H11A C11 H11B . . . 109.00 no
    H11A C11 H11C . . . 109.00 no
    H11B C11 H11C . . . 109.00 no
    C10 C12 H12A . . . 109.00 no
    C10 C12 H12B . . . 109.00 no
    C10 C12 H12C . . . 109.00 no
    H12A C12 H12B . . . 109.00 no
    H12A C12 H12C . . . 109.00 no
    H12B C12 H12C . . . 109.00 no
loop_
    _geom_torsion_atom_site_label_1
    _geom_torsion_atom_site_label_2
    _geom_torsion_atom_site_label_3
    _geom_torsion_atom_site_label_4
    _geom_torsion_site_symmetry_1
    _geom_torsion_site_symmetry_2
    _geom_torsion_site_symmetry_3
    _geom_torsion_site_symmetry_4
    _geom_torsion
    _geom_torsion_publ_flag
    C3 N1 C1 S1 . . . . 10.03(19) no
    C3 N1 C1 N2 . . . . -171.02(12) no
    C1 N1 C3 C4 . . . . 97.14(15) no
    C1 N2 N3 C10 . . . . -175.62(14) no
    N3 N2 C1 S1 . . . . -170.98(10) no
    N3 N2 C1 N1 . . . . 10.02(19) no
    N2 N3 C10 C12 . . . . -178.18(13) no
    N2 N3 C10 C11 . . . . 1.5(2) no
    N1 C3 C4 C9 . . . . 169.60(13) no
    N1 C3 C4 C5 . . . . -11.0(2) no
    C3 C4 C9 C8 . . . . 178.25(13) no
    C3 C4 C5 C6 . . . . -178.75(14) no
    C9 C4 C5 C6 . . . . 0.6(2) no
    C5 C4 C9 C8 . . . . -1.1(2) no
    C4 C5 C6 C7 . . . . 0.7(2) no
    C5 C6 C7 C8 . . . . -1.4(2) no
    C5 C6 C7 O . . . . 178.34(13) no
    O C7 C8 C9 . . . . -178.83(13) no
    C6 C7 C8 C9 . . . . 0.9(2) no
    C7 C8 C9 C4 . . . . 0.4(2) no
loop_
    _geom_hbond_atom_site_label_D
    _geom_hbond_atom_site_label_H
    _geom_hbond_atom_site_label_A
    _geom_hbond_site_symmetry_A
    _geom_hbond_distance_DH
    _geom_hbond_distance_HA
    _geom_hbond_distance_DA
    _geom_hbond_angle_DHA
    _geom_hbond_publ_flag
    N2 H2 O 2_666 0.848(17) 2.292(17) 2.9955(15) 140.6(14) yes
    N2 H2 O 1_444 0.848(17) 2.434(16) 3.1333(15) 140.3(14) yes
    O H0 S1 1_666 0.857(19) 2.299(19) 3.1349(10) 165.2(16) yes
_shelx_hkl_file
;
  -1   0   0   17.62    0.92
  -1   0   0   19.05    0.88
  -1   0   0   19.21    0.89
  -1   0   0   20.02    0.89
  -1   0   0   17.95    0.95
  -1   0   0   18.72    0.89
   1   0   0   19.78    0.89
   1   0   0   18.07    0.92
   1   0   0   18.70    0.89
   1   0   0   18.77    0.88
   1   0   0   19.15    0.89
   1   0   0   18.74    0.95
  -2   0   0   12.00    0.56
  -2   0   0   10.33    0.68
  -2   0   0   11.76    0.55
  -2   0   0   12.07    0.57
  -2   0   0   10.93    0.64
  -2   0   0   11.76    0.56
   2   0   0   10.74    0.62
   2   0   0   11.20    0.68
   2   0   0   11.47    0.58
   2   0   0   11.97    0.56
   2   0   0   11.08    0.57
   2   0   0   12.05    0.55
  -3   0   0   47.64    2.61
  -3   0   0   54.33    2.44
  -3   0   0   48.44    2.53
  -3   0   0   52.77    2.43
  -3   0   0   54.54    2.41
  -3   0   0   52.37    2.43
   3   0   0   49.03    2.44
   3   0   0   52.99    2.42
   3   0   0   51.76    2.62
   3   0   0   48.99    2.52
   3   0   0   52.93    2.45
  -4   0   0    9.18    0.44
  -4   0   0    8.94    0.45
  -4   0   0    7.44    0.66
  -4   0   0    7.77    0.59
  -4   0   0    8.86    0.47
  -4   0   0    9.05    0.48
   4   0   0    8.73    0.49
   4   0   0    8.68    0.44
   4   0   0    8.55    0.69
   4   0   0    8.40    0.48
   4   0   0    8.10    0.58
  -5   0   0    7.21    0.47
  -5   0   0    6.92    0.70
  -5   0   0    6.94    0.41
  -5   0   0    6.54    0.57
  -5   0   0    6.91    0.42
  -5   0   0    7.27    0.39
   5   0   0    7.32    0.37
   5   0   0    7.22    0.44
   5   0   0    7.86    0.72
   5   0   0    6.57    0.56
   5   0   0    6.39    0.42
  -6   0   0   48.42    2.54
  -6   0   0   45.21    2.69
   6   0   0   49.90    2.37
   6   0   0   48.75    2.26
   6   0   0   46.69    2.34
  -7   0   0   35.82    2.05
   7   0   0   36.09    1.84
   7   0   0   37.57    1.87
  -8   0   0   -0.01    0.39
  -8   0   0    0.04    0.50
   8   0   0   -0.08    0.18
   8   0   0    0.32    0.22
  -9   0   0    2.53    0.58
  -9   0   0    1.66    0.72
   9   0   0    2.03    0.32
   9   0   0    1.09    0.33
   9  -1   0    0.69    0.24
   9  -1   0    0.00    0.25
  -9   1   0   -0.33    0.62
  -9   1   0    0.83    0.50
   8  -1   0    1.83    0.30
  -8   1   0    1.86    0.55
  -8   1   0    2.06    0.45
   7  -1   0   15.37    0.87
  -7   1   0   14.35    1.06
  -7   1   0   14.45    1.20
   6  -1   0    1.05    0.18
   6  -1   0    0.71    0.47
   6  -1   0    0.95    0.16
  -6   1   0    1.39    0.39
  -6   1   0    1.19    0.33
   5  -1   0    0.45    0.11
   5  -1   0    0.39    0.10
   5  -1   0    0.34    0.23
   5  -1   0    0.51    0.27
  -5   1   0    0.34    0.21
  -5   1   0    0.14    0.23
  -5   1   0    0.31    0.09
  -5   1   0    0.33    0.10
  -5   1   0    0.35    0.13
   4  -1   0   25.77    1.46
   4  -1   0   27.29    1.55
   4  -1   0   28.05    1.35
   4  -1   0   26.69    1.33
  -4   1   0   28.62    1.33
  -4   1   0   26.18    1.53
  -4   1   0   26.98    1.48
   3  -1   0   47.98    2.17
   3  -1   0   49.68    2.18
   3  -1   0   46.34    2.32
   3  -1   0   43.55    2.35
   3  -1   0   45.71    2.20
  -3   1   0   44.51    2.31
  -3   1   0   45.23    2.35
  -3   1   0   47.57    2.20
   2  -1   0  349.99   17.40
   2  -1   0  377.37   17.39
   2  -1   0  365.36   17.39
  -2   1   0  381.00   17.62
  -2   1   0  365.77   17.61
  -2   1   0  397.27   17.40
   1  -1   0   14.26    0.76
   1  -1   0   14.58    0.70
   1  -1   0   15.24    0.75
   1  -1   0   14.62    0.70
  -1   1   0   14.49    0.70
  -1   1   0   16.09    0.75
  -1   1   0   14.06    0.76
   0  -1   0   36.97    1.75
   0  -1   0   38.24    1.76
   0  -1   0   37.24    1.75
   0  -1   0   37.78    1.75
   0  -1   0   38.03    1.77
   0   1   0   36.94    1.75
   0   1   0   36.95    1.75
   0   1   0   37.84    1.76
   0   1   0   36.89    1.74
   0   1   0   36.94    1.75
  -1  -1   0   68.55    3.18
  -1  -1   0   66.79    3.17
  -1  -1   0   67.52    3.17
  -1  -1   0   66.94    3.17
  -1  -1   0   73.14    3.28
  -1  -1   0   66.66    3.18
  -1  -1   0   66.85    3.18
  -1  -1   0   69.09    3.19
   1   1   0   66.46    3.17
   1   1   0   70.54    3.19
   1   1   0   65.15    3.17
   1   1   0   67.21    3.17
   1   1   0   67.32    3.17
  -2  -1   0  452.51   20.10
  -2  -1   0  413.83   20.14
  -2  -1   0  423.06   20.11
  -2  -1   0  447.82   20.04
  -2  -1   0  455.10   20.08
  -2  -1   0  433.15   20.04
  -2  -1   0  437.78   20.09
   2   1   0  377.76   20.01
   2   1   0  449.39   20.09
   2   1   0  409.79   20.06
   2   1   0  413.31   20.07
   2   1   0  444.58   20.09
  -3  -1   0    3.53    0.41
  -3  -1   0    3.85    0.25
  -3  -1   0    3.85    0.24
  -3  -1   0    3.65    0.24
  -3  -1   0    4.09    0.23
  -3  -1   0    3.83    0.34
   3   1   0    3.60    0.25
   3   1   0    3.96    0.32
   3   1   0    4.15    0.24
   3   1   0    3.76    0.24
   3   1   0    3.91    0.25
   3   1   0    4.29    0.43
  -4  -1   0   14.20    0.74
  -4  -1   0   12.62    0.81
  -4  -1   0   13.78    0.71
  -4  -1   0   13.62    0.72
  -4  -1   0   13.79    0.72
  -4  -1   0   14.53    0.69
  -4  -1   0   11.94    0.94
   4   1   0   12.72    0.72
   4   1   0   14.13    0.97
   4   1   0   13.60    0.80
   4   1   0   14.39    0.73
   4   1   0   14.14    0.70
  -5  -1   0   -0.23    0.19
  -5  -1   0   -0.04    0.11
  -5  -1   0    0.08    0.08
  -5  -1   0   -0.32    0.24
  -5  -1   0    0.09    0.12
   5   1   0    0.03    0.09
   5   1   0   -0.04    0.09
   5   1   0   -0.08    0.09
   5   1   0   -0.15    0.29
  -6  -1   0   -0.16    0.34
  -6  -1   0    0.24    0.11
  -6  -1   0    0.25    0.29
  -6  -1   0   -0.14    0.14
   6   1   0    0.01    0.11
   6   1   0   -0.24    0.12
   6   1   0    0.06    0.11
  -7  -1   0   12.35    0.74
  -7  -1   0   10.79    0.89
  -7  -1   0   11.59    0.66
  -7  -1   0   10.47    1.13
   7   1   0   12.41    0.74
   7   1   0   11.58    0.71
  -8  -1   0   15.47    1.13
  -8  -1   0   15.46    1.49
   8   1   0   15.35    0.91
   8   1   0   15.23    0.95
   9  -2   0   10.29    0.68
   9  -2   0    9.78    0.75
  -9   2   0   11.99    1.18
  -9   2   0   11.18    1.02
   8  -2   0    3.98    0.34
   8  -2   0    3.13    0.38
  -8   2   0    2.72    0.58
  -8   2   0    3.97    0.67
   7  -2   0    5.65    0.40
   7  -2   0    5.86    0.44
  -7   2   0    5.90    0.72
   6  -2   0   32.49    2.06
   6  -2   0   35.85    1.74
   6  -2   0   36.20    1.78
  -6   2   0   35.73    1.99
  -6   2   0   35.59    1.74
  -6   2   0   35.21    2.04
   5  -2   0   25.15    1.21
   5  -2   0   25.55    1.25
   5  -2   0   23.02    1.46
   5  -2   0   23.83    1.41
  -5   2   0   25.70    1.21
  -5   2   0   22.43    1.43
  -5   2   0   24.17    1.42
   4  -2   0   34.38    1.62
   4  -2   0   32.24    1.78
   4  -2   0   34.05    1.59
   4  -2   0   32.01    1.82
  -4   2   0   33.44    1.80
  -4   2   0   32.86    1.80
  -4   2   0   35.40    1.62
   3  -2   0    2.54    0.30
   3  -2   0    2.02    0.29
  -3   2   0    2.21    0.27
  -3   2   0    1.76    0.28
  -3   2   0    2.08    0.14
   2  -2   0    3.89    0.21
   2  -2   0    3.41    0.32
   2  -2   0    4.33    0.32
   2  -2   0    3.78    0.20
  -2   2   0    3.91    0.20
  -2   2   0    4.19    0.32
  -2   2   0    3.42    0.31
   1  -2   0    0.09    0.06
   1  -2   0    0.08    0.05
   1  -2   0    0.05    0.05
   1  -2   0    0.08    0.04
  -1   2   0    0.03    0.05
  -1   2   0    0.13    0.04
  -1   2   0    0.05    0.04
  -1   2   0    0.17    0.10
   0  -2   0   93.53    4.32
   0  -2   0   93.30    4.32
   0  -2   0   92.84    4.36
   0  -2   0   94.27    4.33
   0   2   0   89.82    4.30
   0   2   0   91.46    4.33
   0   2   0   87.17    4.31
   0   2   0   92.70    4.32
   0   2   0   96.59    4.33
  -1  -2   0   57.53    2.76
  -1  -2   0   59.12    2.76
  -1  -2   0   54.64    2.81
  -1  -2   0   59.94    2.77
  -1  -2   0   58.05    2.80
  -1  -2   0   58.80    2.80
   1   2   0   57.30    2.77
   1   2   0   60.28    2.79
   1   2   0   59.64    2.76
   1   2   0   61.02    2.78
   1   2   0   57.66    2.77
   1   2   0   63.72    2.79
  -2  -2   0    1.06    0.18
  -2  -2   0    1.56    0.13
  -2  -2   0    1.11    0.14
  -2  -2   0    1.55    0.29
  -2  -2   0    1.19    0.14
  -2  -2   0    1.08    0.12
  -2  -2   0    1.13    0.11
  -2  -2   0    1.26    0.12
  -2  -2   0    1.34    0.14
  -2  -2   0    1.06    0.12
   2   2   0    1.16    0.12
   2   2   0    1.09    0.12
   2   2   0    1.14    0.14
   2   2   0    1.09    0.11
   2   2   0    1.05    0.14
  -3  -2   0   56.29    2.72
  -3  -2   0   57.09    2.70
  -3  -2   0   56.29    2.71
  -3  -2   0   57.27    2.69
  -3  -2   0   56.04    2.70
  -3  -2   0   58.43    2.71
  -3  -2   0   54.80    2.94
  -3  -2   0   56.97    2.69
  -3  -2   0   58.55    2.71
  -3  -2   0   53.31    2.77
   3   2   0   57.61    2.73
   3   2   0   53.28    2.69
   3   2   0   55.02    2.70
   3   2   0   59.54    2.70
   3   2   0   59.30    2.70
  -4  -2   0    8.44    0.47
  -4  -2   0    8.69    0.50
  -4  -2   0    8.20    0.49
  -4  -2   0    8.55    0.50
  -4  -2   0    8.08    0.50
  -4  -2   0    8.40    0.49
  -4  -2   0    7.93    0.59
  -4  -2   0    7.69    0.48
  -4  -2   0    8.85    0.76
   4   2   0    8.60    0.76
   4   2   0    8.69    0.49
   4   2   0    8.97    0.48
   4   2   0    8.40    0.53
   4   2   0    8.32    0.48
   4   2   0    8.81    0.49
  -5  -2   0    0.29    0.15
  -5  -2   0    0.20    0.11
  -5  -2   0    0.19    0.14
  -5  -2   0   -0.04    0.21
  -5  -2   0    0.66    0.32
  -5  -2   0    0.15    0.15
   5   2   0    0.34    0.13
   5   2   0    0.16    0.11
   5   2   0    0.13    0.12
  -6  -2   0   20.56    1.07
  -6  -2   0   17.60    1.16
  -6  -2   0   18.29    0.96
  -6  -2   0   18.97    1.02
   6   2   0   18.75    0.98
   6   2   0   18.84    1.03
   6   2   0   19.63    1.04
  -7  -2   0   12.79    0.95
  -7  -2   0   13.12    1.26
  -7  -2   0   12.46    0.78
   7   2   0   12.23    0.78
   7   2   0   14.10    0.82
  -8  -2   0   11.75    0.95
  -8  -2   0   10.05    1.38
   8   2   0   10.95    0.80
   8   2   0   10.72    0.74
  10  -3   0   16.65    0.98
  10  -3   0   17.00    1.09
 -10   3   0   15.69    1.56
   9  -3   0    4.75    0.52
   9  -3   0    6.48    0.47
  -9   3   0    6.94    0.85
   8  -3   0    2.51    0.33
   8  -3   0    2.38    0.28
  -8   3   0    3.75    0.63
  -8   3   0    2.15    0.51
   7  -3   0   17.56    1.02
   7  -3   0   18.41    0.98
   7  -3   0   18.64    1.06
  -7   3   0   19.04    1.29
  -7   3   0   19.39    1.32
   6  -3   0   44.07    2.16
   6  -3   0   46.73    2.12
   6  -3   0   36.98    2.41
   6  -3   0   44.04    2.06
  -6   3   0   46.01    2.11
  -6   3   0   42.49    2.39
  -6   3   0   43.36    2.39
   5  -3   0    0.90    0.09
   5  -3   0    0.97    0.12
   5  -3   0    0.55    0.28
   5  -3   0    0.95    0.30
  -5   3   0    0.91    0.13
  -5   3   0    1.00    0.26
  -5   3   0    0.32    0.22
   4  -3   0   27.61    1.66
   4  -3   0   28.17    1.66
   4  -3   0   30.92    1.46
   4  -3   0   30.54    1.45
  -4   3   0   30.95    1.68
  -4   3   0   31.52    1.46
  -4   3   0   32.89    1.66
   3  -3   0    9.97    0.71
   3  -3   0   10.87    0.71
   3  -3   0   10.59    0.55
   3  -3   0   11.00    0.62
   3  -3   0   10.91    0.54
  -3   3   0   11.21    0.54
  -3   3   0   10.60    0.73
  -3   3   0   10.74    0.57
  -3   3   0   11.55    0.69
   2  -3   0    0.35    0.12
   2  -3   0    0.24    0.11
  -2   3   0    0.15    0.12
  -2   3   0    0.50    0.09
  -2   3   0    0.33    0.04
   1  -3   0    0.55    0.11
   1  -3   0    0.46    0.08
   1  -3   0    0.44    0.14
   1  -3   0    0.29    0.08
  -1   3   0    0.38    0.14
  -1   3   0    0.60    0.11
   0  -3   0   15.67    0.85
   0  -3   0   15.59    0.81
   0  -3   0   16.11    0.80
   0  -3   0   15.83    0.81
   0  -3   0   15.91    0.79
   0   3   0   15.97    0.80
   0   3   0   15.37    0.79
   0   3   0   16.30    0.81
   0   3   0   15.29    0.76
   0   3   0   16.81    0.81
  -1  -3   0   21.68    1.06
  -1  -3   0   22.35    1.03
  -1  -3   0   21.22    1.10
  -1  -3   0   21.30    1.04
  -1  -3   0   20.74    1.09
  -1  -3   0   20.98    1.08
   1   3   0   23.55    1.07
   1   3   0   21.68    1.08
   1   3   0   20.48    1.06
   1   3   0   22.10    1.08
   1   3   0   20.98    1.05
  -2  -3   0   40.71    1.89
  -2  -3   0   37.40    1.90
  -2  -3   0   38.32    1.90
  -2  -3   0   37.48    1.93
  -2  -3   0   38.92    1.86
  -2  -3   0   40.75    1.87
  -2  -3   0   38.90    1.86
  -2  -3   0   38.85    2.11
  -2  -3   0   39.15    1.88
  -2  -3   0   38.80    1.91
   2   3   0   39.90    1.90
   2   3   0   36.54    1.87
   2   3   0   40.37    1.88
   2   3   0   41.51    1.89
   2   3   0   37.43    1.88
  -3  -3   0   15.00    0.81
  -3  -3   0   14.60    0.77
  -3  -3   0   14.55    1.04
  -3  -3   0   14.94    0.78
  -3  -3   0   14.42    0.78
  -3  -3   0   14.26    0.85
  -3  -3   0   15.40    0.78
  -3  -3   0   14.67    0.81
  -3  -3   0   15.36    0.76
  -3  -3   0   14.39    0.80
   3   3   0   15.39    0.78
   3   3   0   15.16    0.78
   3   3   0   15.64    0.80
   3   3   0   15.55    0.77
   3   3   0   15.03    0.79
  -4  -3   0   -0.01    0.11
  -4  -3   0   -0.21    0.19
  -4  -3   0    0.00    0.13
  -4  -3   0   -0.23    0.27
  -4  -3   0    0.11    0.13
  -4  -3   0   -0.11    0.10
   4   3   0   -0.07    0.10
   4   3   0    0.07    0.12
   4   3   0    0.11    0.10
   4   3   0    0.09    0.11
  -5  -3   0    0.23    0.14
  -5  -3   0    0.09    0.17
  -5  -3   0   -0.03    0.16
  -5  -3   0    0.20    0.24
  -5  -3   0   -0.43    0.32
  -5  -3   0    0.27    0.15
   5   3   0    0.04    0.16
   5   3   0    0.15    0.14
   5   3   0    0.28    0.14
  -6  -3   0   13.35    1.27
  -6  -3   0   13.54    0.84
  -6  -3   0   13.38    0.82
  -6  -3   0   12.96    0.94
   6   3   0   15.43    0.83
   6   3   0   14.80    0.83
  -7  -3   0   -0.02    0.37
  -7  -3   0    0.73    0.59
   7   3   0    0.45    0.22
   7   3   0    0.74    0.29
  10  -4   0    2.51    0.41
  10  -4   0    3.06    0.41
 -10   4   0    2.23    0.71
 -10   4   0    2.08    0.73
   9  -4   0    9.28    0.59
   9  -4   0    8.73    0.66
  -9   4   0    9.59    1.10
  -9   4   0    8.13    0.97
   8  -4   0    3.54    0.38
   8  -4   0    4.12    0.34
  -8   4   0    3.79    0.73
  -8   4   0    3.91    0.69
   7  -4   0    2.45    0.34
   7  -4   0    3.07    0.48
   7  -4   0    3.03    0.26
   7  -4   0    2.93    0.26
  -7   4   0    3.57    0.62
  -7   4   0    3.92    0.62
   6  -4   0  108.39    5.12
   6  -4   0  100.67    5.09
   6  -4   0  116.22    5.24
   6  -4   0   96.52    5.49
  -6   4   0  118.71    5.43
  -6   4   0  105.45    5.43
  -6   4   0  113.97    5.12
   5  -4   0   41.35    1.98
   5  -4   0   44.38    2.10
   5  -4   0   41.98    1.98
   5  -4   0   38.28    2.24
   5  -4   0   36.24    2.23
  -5   4   0   42.78    2.05
  -5   4   0   42.84    1.98
  -5   4   0   42.55    2.21
   4  -4   0   38.77    1.90
   4  -4   0   35.49    2.03
   4  -4   0   37.30    1.81
   4  -4   0   36.45    2.02
  -4   4   0   40.32    2.00
  -4   4   0   38.03    2.05
  -4   4   0   37.76    1.83
   3  -4   0    7.52    0.48
   3  -4   0    8.31    0.59
   3  -4   0    7.60    0.43
   3  -4   0    7.02    0.60
  -3   4   0    7.51    0.43
  -3   4   0    7.25    0.38
  -3   4   0    8.37    0.56
  -3   4   0    7.67    0.61
   2  -4   0   39.20    1.98
   2  -4   0   44.76    2.10
   2  -4   0   39.59    2.01
   2  -4   0   40.76    1.97
   2  -4   0   39.73    2.12
  -2   4   0   42.33    1.95
  -2   4   0   40.32    1.97
  -2   4   0   41.74    2.11
   1  -4   0    1.77    0.17
   1  -4   0    1.96    0.20
   1  -4   0    1.56    0.27
   1  -4   0    2.10    0.18
  -1   4   0    1.29    0.23
  -1   4   0    2.07    0.18
  -1   4   0    1.86    0.17
  -1   4   0    1.95    0.16
  -1   4   0    2.02    0.19
   0  -4   0  104.40    5.05
   0  -4   0  102.36    5.04
   0  -4   0  108.33    5.11
   0  -4   0  110.40    5.03
   0   4   0  104.83    5.03
   0   4   0  100.12    4.98
   0   4   0  102.81    5.01
   0   4   0  113.79    5.04
   0   4   0  112.94    5.04
  -1  -4   0   76.05    3.61
  -1  -4   0   73.74    3.57
  -1  -4   0   76.61    3.54
  -1  -4   0   72.74    3.56
  -1  -4   0   72.05    3.58
  -1  -4   0   73.18    3.51
   1   4   0   76.67    3.57
   1   4   0   76.62    3.56
   1   4   0   72.46    3.52
   1   4   0   80.01    3.55
   1   4   0   71.51    3.54
  -2  -4   0   19.39    1.00
  -2  -4   0   17.09    0.98
  -2  -4   0   18.85    0.99
  -2  -4   0   19.44    1.02
  -2  -4   0   19.45    1.25
  -2  -4   0   17.91    1.01
  -2  -4   0   19.16    1.05
  -2  -4   0   19.67    0.95
  -2  -4   0   19.43    1.03
   2   4   0   18.73    0.98
   2   4   0   19.83    0.98
   2   4   0   19.84    1.01
   2   4   0   21.10    1.00
   2   4   0   20.96    0.99
  -3  -4   0    0.18    0.28
  -3  -4   0    0.84    0.15
  -3  -4   0    0.77    0.15
  -3  -4   0    0.83    0.22
  -3  -4   0    0.81    0.14
  -3  -4   0    0.70    0.16
  -3  -4   0    0.68    0.19
   3   4   0    0.80    0.14
   3   4   0    0.88    0.14
   3   4   0    0.86    0.15
   3   4   0    0.80    0.17
   3   4   0    0.80    0.17
  -4  -4   0    5.20    0.42
  -4  -4   0    4.71    0.37
  -4  -4   0    5.28    0.72
  -4  -4   0    5.03    0.36
  -4  -4   0    4.37    0.40
  -4  -4   0    5.23    0.47
   4   4   0    4.92    0.36
   4   4   0    4.90    0.39
   4   4   0    4.92    0.35
   4   4   0    4.43    0.35
  -5  -4   0   -0.07    0.37
  -5  -4   0    0.09    0.27
  -5  -4   0    0.31    0.19
  -5  -4   0   -0.24    0.19
  -5  -4   0   -0.12    0.20
  -5  -4   0    0.13    0.21
   5   4   0    0.21    0.15
   5   4   0   -0.05    0.17
   5   4   0    0.01    0.13
  -6  -4   0   -0.47    0.45
  -6  -4   0    0.11    0.31
  -6  -4   0    0.03    0.51
   6   4   0    0.14    0.19
   6   4   0    0.21    0.24
  -7  -4   0    8.02    1.25
  -7  -4   0    6.16    0.70
   7   4   0    6.98    0.58
  10  -5   0    2.68    0.38
  10  -5   0    1.79    0.37
 -10   5   0    2.27    0.76
 -10   5   0    1.17    0.61
   9  -5   0    0.24    0.20
   9  -5   0    0.59    0.20
  -9   5   0    1.10    0.51
   8  -5   0   27.00    1.51
   8  -5   0   24.04    1.33
   8  -5   0   24.32    1.39
   8  -5   0   26.96    1.33
  -8   5   0   24.11    1.71
  -8   5   0   29.69    1.74
   7  -5   0    8.23    0.65
   7  -5   0    8.36    0.49
   7  -5   0    8.31    0.58
   7  -5   0    8.25    0.48
  -7   5   0    7.11    0.81
  -7   5   0    9.93    0.83
  -7   5   0    8.26    0.50
   6  -5   0    0.88    0.23
   6  -5   0    1.01    0.16
   6  -5   0    0.65    0.61
  -6   5   0    1.40    0.17
  -6   5   0    1.49    0.32
  -6   5   0    1.07    0.19
  -6   5   0    0.84    0.31
   5  -5   0    4.73    0.63
   5  -5   0    5.88    0.37
   5  -5   0    5.96    0.66
   5  -5   0    6.30    0.48
  -5   5   0    5.85    0.39
  -5   5   0    6.75    0.57
  -5   5   0    6.53    0.43
  -5   5   0    6.26    0.62
  -5   5   0    6.10    0.34
   4  -5   0   85.65    4.37
   4  -5   0   85.17    4.17
  -4   5   0   84.12    4.40
  -4   5   0   91.18    4.19
  -4   5   0   96.83    4.37
  -4   5   0   87.79    4.12
  -4   5   0   86.18    4.17
   3  -5   0   51.24    2.64
   3  -5   0   50.76    2.83
   3  -5   0   55.40    2.70
   3  -5   0   56.70    2.80
  -3   5   0   54.38    2.63
  -3   5   0   55.19    2.57
  -3   5   0   58.47    2.62
  -3   5   0   57.07    2.84
   2  -5   0    8.37    0.57
   2  -5   0    7.28    0.43
   2  -5   0    6.57    0.46
   2  -5   0    6.41    0.56
   2  -5   0    7.10    0.43
  -2   5   0    6.89    0.54
  -2   5   0    7.44    0.42
  -2   5   0    7.13    0.38
   1  -5   0    0.35    0.12
   1  -5   0    0.44    0.12
   1  -5   0    0.44    0.19
   1  -5   0    0.44    0.12
  -1   5   0    0.39    0.06
  -1   5   0    0.32    0.09
  -1   5   0    0.59    0.14
  -1   5   0    0.30    0.10
  -1   5   0    0.20    0.10
  -1   5   0    0.50    0.17
   0  -5   0    6.35    0.44
   0  -5   0    6.85    0.52
   0  -5   0    6.96    0.44
   0  -5   0    6.89    0.45
   0   5   0    7.53    0.45
   0   5   0    6.47    0.40
   0   5   0    7.36    0.44
   0   5   0    6.97    0.43
   0   5   0    7.16    0.38
   0   5   0    7.25    0.56
  -1  -5   0    0.83    0.15
  -1  -5   0    0.85    0.18
  -1  -5   0    0.74    0.11
  -1  -5   0    0.58    0.14
  -1  -5   0    0.62    0.19
  -1  -5   0    0.57    0.12
   1   5   0    0.49    0.10
   1   5   0    0.66    0.15
   1   5   0    0.92    0.18
   1   5   0    0.79    0.12
   1   5   0    0.75    0.16
  -2  -5   0   71.96    3.56
  -2  -5   0   72.84    3.51
  -2  -5   0   72.70    3.54
  -2  -5   0   72.17    3.56
  -2  -5   0   75.28    3.84
  -2  -5   0   72.03    3.43
  -2  -5   0   71.49    3.44
   2   5   0   71.91    3.52
   2   5   0   76.97    3.50
   2   5   0   73.83    3.48
   2   5   0   72.68    3.49
  -3  -5   0  112.21    5.20
  -3  -5   0  108.36    5.55
  -3  -5   0  103.40    5.22
  -3  -5   0  109.04    5.23
  -3  -5   0  109.16    5.17
  -3  -5   0  106.09    5.09
   3   5   0  105.38    5.14
   3   5   0  112.91    5.14
  -4  -5   0    1.69    0.32
  -4  -5   0    1.42    0.26
  -4  -5   0    1.46    0.24
  -4  -5   0    1.04    0.43
  -4  -5   0    1.68    0.31
   4   5   0    1.70    0.23
  -5  -5   0    1.82    0.36
  -5  -5   0    1.58    0.54
  -5  -5   0    1.94    0.33
  -5  -5   0    1.65    0.36
   5   5   0    1.90    0.27
   5   5   0    2.80    0.33
  -6  -5   0    7.01    0.69
  -6  -5   0    7.87    0.69
  -6  -5   0    6.25    1.17
   6   5   0    9.02    0.62
 -10   6   0   -0.10    0.72
 -10   6   0    0.26    0.58
   9  -6   0    0.83    0.23
  -9   6   0    1.26    0.63
  -9   6   0    0.78    0.34
  -9   6   0    0.39    0.44
   8  -6   0    4.77    0.53
   8  -6   0    4.68    0.60
   8  -6   0    3.88    0.41
  -8   6   0    4.84    0.67
  -8   6   0    4.77    0.44
  -8   6   0    5.27    0.82
   7  -6   0    3.04    0.30
  -7   6   0    3.97    0.67
  -7   6   0    3.80    0.34
  -7   6   0    3.58    0.29
   6  -6   0   -0.70    0.88
   6  -6   0    0.32    0.21
   6  -6   0    0.15    0.14
  -6   6   0   -0.53    0.30
  -6   6   0    0.34    0.14
  -6   6   0    0.03    0.24
   5  -6   0    1.11    0.37
   5  -6   0    0.48    0.13
   5  -6   0    0.50    0.20
  -5   6   0    0.58    0.14
  -5   6   0    0.77    0.11
  -5   6   0    0.58    0.16
  -5   6   0    0.67    0.33
   4  -6   0    0.83    0.15
   4  -6   0    0.92    0.22
   4  -6   0    0.47    0.29
   4  -6   0    0.56    0.31
  -4   6   0    0.85    0.16
  -4   6   0    0.60    0.27
  -4   6   0    0.95    0.16
  -4   6   0    0.81    0.09
   3  -6   0    1.36    0.19
   3  -6   0    1.70    0.24
   3  -6   0    1.59    0.24
   3  -6   0    1.05    0.27
   3  -6   0    2.08    0.40
  -3   6   0    1.80    0.19
  -3   6   0    1.79    0.17
  -3   6   0    2.05    0.42
   2  -6   0   22.94    1.21
   2  -6   0   24.13    1.27
   2  -6   0   25.74    1.38
   2  -6   0   22.27    1.38
   2  -6   0   22.73    1.22
  -2   6   0   23.52    1.20
  -2   6   0   23.18    1.12
  -2   6   0   24.12    1.20
  -2   6   0   22.82    1.34
  -2   6   0   24.64    1.13
   1  -6   0    7.13    0.46
   1  -6   0    6.72    0.45
   1  -6   0    6.10    0.57
   1  -6   0    6.75    0.48
  -1   6   0    6.68    0.53
  -1   6   0    7.30    0.46
  -1   6   0    7.13    0.44
  -1   6   0    6.83    0.42
  -1   6   0    7.10    0.47
   0  -6   0    2.62    0.30
   0  -6   0    2.26    0.28
   0  -6   0    2.55    0.27
   0  -6   0    2.34    0.37
   0  -6   0    2.75    0.20
   0   6   0    2.59    0.19
   0   6   0    2.70    0.23
   0   6   0    2.97    0.32
   0   6   0    2.51    0.25
  -1  -6   0    0.37    0.22
  -1  -6   0    0.47    0.10
  -1  -6   0    0.41    0.18
  -1  -6   0    0.47    0.16
   1   6   0    0.57    0.12
   1   6   0    0.47    0.12
   1   6   0    0.51    0.17
  -2  -6   0    1.13    0.27
  -2  -6   0    1.10    0.23
  -2  -6   0    1.08    0.24
  -2  -6   0    0.99    0.13
  -2  -6   0    0.50    0.37
   2   6   0    0.77    0.17
   2   6   0    0.78    0.20
   2   6   0    1.12    0.17
  -3  -6   0   14.27    0.74
  -3  -6   0   14.13    0.92
  -3  -6   0   13.56    0.74
  -3  -6   0   14.01    0.91
  -3  -6   0   13.39    1.22
  -3  -6   0   15.01    0.88
   3   6   0   15.26    0.81
   3   6   0   15.20    0.82
  -4  -6   0   14.63    0.98
  -4  -6   0   15.05    1.35
  -4  -6   0   15.38    0.94
  -4  -6   0   13.78    0.94
   4   6   0   15.05    0.86
   4   6   0   15.76    0.86
  -5  -6   0   17.20    1.55
  -5  -6   0   16.74    1.09
  -5  -6   0   17.57    1.09
   5   6   0   17.05    1.00
   5   6   0   18.17    1.00
   9  -7   0    5.98    0.57
  -9   7   0    7.32    1.09
  -9   7   0    7.43    0.91
   8  -7   0    4.49    0.46
   8  -7   0    4.88    0.45
   8  -7   0    5.60    0.69
  -8   7   0    6.09    0.92
  -8   7   0    5.50    0.74
  -8   7   0    5.74    0.46
   7  -7   0    1.45    0.34
   7  -7   0    2.08    0.29
  -7   7   0    2.43    0.30
  -7   7   0    1.46    0.50
  -7   7   0    2.76    0.53
  -7   7   0    2.15    0.28
   6  -7   0   35.12    1.84
  -6   7   0   36.87    1.76
  -6   7   0   37.23    1.83
  -6   7   0   38.37    2.24
   5  -7   0    2.38    0.55
   5  -7   0    1.89    0.24
   5  -7   0    1.34    0.27
  -5   7   0    1.95    0.22
  -5   7   0    1.84    0.26
  -5   7   0    2.09    0.52
  -5   7   0    1.59    0.14
   4  -7   0    1.17    0.38
   4  -7   0    1.72    0.31
   4  -7   0    2.07    0.25
  -4   7   0    2.01    0.22
  -4   7   0    2.83    0.54
  -4   7   0    2.23    0.23
   3  -7   0   29.91    1.47
   3  -7   0   28.16    1.53
   3  -7   0   24.67    1.67
   3  -7   0   27.18    1.47
  -3   7   0   29.31    1.45
  -3   7   0   31.50    1.73
   2  -7   0   12.11    0.92
   2  -7   0   11.31    0.70
   2  -7   0   11.30    0.75
   2  -7   0   11.18    0.70
  -2   7   0   11.33    0.82
  -2   7   0   12.20    0.68
  -2   7   0   12.07    0.67
  -2   7   0   12.20    0.57
   1  -7   0    9.82    0.64
   1  -7   0    9.41    0.77
   1  -7   0    9.53    0.66
  -1   7   0   10.65    0.62
  -1   7   0    9.98    0.70
  -1   7   0   10.47    0.52
  -1   7   0   10.06    0.59
   0  -7   0   61.76    3.08
   0  -7   0   59.16    3.18
   0  -7   0   61.14    2.96
   0  -7   0   61.60    3.10
   0   7   0   63.91    2.96
   0   7   0   62.53    3.11
   0   7   0   64.85    3.06
   0   7   0   64.09    3.02
  -1  -7   0   12.73    0.86
  -1  -7   0   13.84    0.70
  -1  -7   0   12.91    0.90
   1   7   0   14.07    0.83
   1   7   0   14.51    0.73
   1   7   0   13.09    0.76
  -2  -7   0    4.19    0.44
  -2  -7   0    4.49    0.73
  -2  -7   0    4.45    0.50
   2   7   0    4.73    0.36
   2   7   0    4.77    0.37
  -3  -7   0    6.73    0.56
  -3  -7   0    6.16    0.95
  -3  -7   0    6.62    0.62
   3   7   0    6.91    0.48
   3   7   0    6.90    0.49
  -4  -7   0    5.28    1.02
  -4  -7   0    3.29    0.47
  -4  -7   0    3.81    0.55
   4   7   0    3.96    0.39
   4   7   0    3.32    0.42
   9  -8   0    0.15    0.25
  -9   8   0    0.31    0.45
  -9   8   0    0.31    0.74
   8  -8   0    0.94    0.42
   8  -8   0    0.35    0.23
   8  -8   0    1.03    0.33
  -8   8   0    0.24    0.24
  -8   8   0    0.31    0.63
   7  -8   0   27.15    1.52
   7  -8   0   29.48    1.72
  -7   8   0   31.52    2.06
  -7   8   0   30.46    1.52
   6  -8   0    1.25    0.34
   6  -8   0    0.83    0.22
  -6   8   0    0.86    0.20
  -6   8   0    2.03    0.60
   5  -8   0    1.15    0.58
   5  -8   0    1.24    0.24
  -5   8   0    1.95    0.30
  -5   8   0    1.66    0.54
  -5   8   0    1.06    0.21
   4  -8   0   23.34    1.32
   4  -8   0   25.21    1.42
   4  -8   0   22.89    1.63
  -4   8   0   25.29    1.29
  -4   8   0   24.78    1.61
  -4   8   0   26.23    1.25
   3  -8   0    2.09    0.50
   3  -8   0    2.10    0.29
   3  -8   0    1.46    0.28
  -3   8   0    1.97    0.27
  -3   8   0    1.56    0.24
  -3   8   0    1.75    0.55
   2  -8   0    6.53    0.71
   2  -8   0    4.13    0.50
   2  -8   0    5.75    0.73
  -2   8   0    5.03    0.57
  -2   8   0    5.10    0.28
  -2   8   0    4.79    0.40
   1  -8   0    6.70    0.57
   1  -8   0    7.08    0.54
   1  -8   0    7.46    0.74
  -1   8   0    7.07    0.40
  -1   8   0    6.87    0.50
  -1   8   0    7.01    0.47
   0  -8   0    8.34    0.66
   0  -8   0    8.85    0.49
   0  -8   0    7.96    0.76
   0  -8   0    8.27    0.62
   0   8   0    8.45    0.55
   0   8   0    9.10    0.50
   0   8   0    8.95    0.79
  -1  -8   0    0.65    0.42
  -1  -8   0    0.18    0.20
  -1  -8   0   -0.06    0.24
   1   8   0    0.08    0.16
   1   8   0    0.20    0.16
  -2  -8   0    7.72    0.98
  -2  -8   0    7.93    0.67
  -2  -8   0    6.95    0.61
   2   8   0    6.80    0.51
   2   8   0    7.24    0.51
  -3  -8   0    1.88    0.42
  -3  -8   0    1.58    0.67
  -3  -8   0    1.51    0.37
   3   8   0    1.44    0.27
   3   8   0    1.47    0.31
  -9   9   0    1.81    1.02
   8  -9   0    7.09    0.86
  -8   9   0    8.46    1.32
   7  -9   0   -0.04    0.34
  -7   9   0    0.09    0.22
  -7   9   0    0.77    0.72
   6  -9   0   11.94    0.85
   6  -9   0   13.60    0.99
  -6   9   0   14.45    0.81
  -6   9   0   15.25    1.36
   5  -9   0   10.55    0.80
   5  -9   0    9.23    0.67
  -5   9   0    9.86    1.12
  -5   9   0   10.19    0.64
   4  -9   0   38.91    2.12
   4  -9   0   39.08    2.03
  -4   9   0   36.07    1.95
  -4   9   0   39.28    2.00
  -4   9   0   41.20    1.99
  -4   9   0   40.56    2.33
   3  -9   0   52.01    2.73
   3  -9   0   55.80    2.82
  -3   9   0   55.87    2.71
  -3   9   0   54.44    3.03
  -3   9   0   53.37    2.69
   2  -9   0    1.35    0.25
   2  -9   0    1.69    0.32
  -2   9   0    1.35    0.25
  -2   9   0    1.22    0.22
   1  -9   0   11.14    0.74
   1  -9   0    9.66    0.78
  -1   9   0   11.23    0.58
  -1   9   0    9.69    0.64
   0  -9   0    7.71    0.67
   0  -9   0    8.30    0.63
   0   9   0    6.72    0.52
   0   9   0    7.85    0.49
  -1  -9   0    8.45    0.67
  -1  -9   0    8.11    1.01
  -1  -9   0    7.55    0.68
   1   9   0    7.10    0.54
   1   9   0    7.32    0.55
  -2  -9   0    3.44    0.59
  -2  -9   0    1.71    0.68
   2   9   0    2.96    0.39
   2   9   0    2.60    0.40
   8 -10   0    1.88    0.63
  -8  10   0    2.94    1.06
   7 -10   0   -0.28    0.44
   7 -10   0   -0.57    0.30
   6 -10   0    8.58    0.68
   6 -10   0    8.60    0.84
   5 -10   0   21.73    1.40
   5 -10   0   20.97    1.26
  -5  10   0   23.05    1.22
   4 -10   0   21.75    1.34
   4 -10   0   21.24    1.23
  -4  10   0   21.27    1.18
  -4  10   0   20.45    1.18
   3 -10   0    5.94    0.65
   3 -10   0    7.06    0.58
  -3  10   0    6.29    0.52
  -3  10   0    6.03    0.49
   2 -10   0    3.89    0.58
   2 -10   0    5.17    0.53
  -2  10   0    4.61    0.45
  -2  10   0    4.29    0.41
   1 -10   0   14.81    1.06
   1 -10   0   16.02    1.02
  -1  10   0   14.89    0.90
   0 -10   0    1.48    0.36
   0  10   0    1.44    0.27
  -1 -10   0   10.07    0.87
   6 -11   0    1.42    0.54
   6 -11   0    0.57    0.38
  -6  11   0    0.51    0.31
   5 -11   0   14.57    1.12
   5 -11   0   13.56    0.96
  -5  11   0   12.24    0.88
  -5  11   0   15.13    0.89
   4 -11   0    0.11    0.32
   4 -11   0    0.65    0.42
  -4  11   0    0.48    0.25
  -4  11   0    0.63    0.27
   3 -11   0    0.15    0.38
   3 -11   0    0.34    0.35
  -3  11   0   -0.17    0.27
  -3  11   0   -0.14    0.24
   2 -11   0   14.10    1.14
   2 -11   0   14.12    1.04
  -2  11   0   15.99    0.93
  -1  11  -1    8.84    0.66
   1 -11   1   10.12    0.94
   1 -11   1    8.89    0.80
  -2  11  -1    8.20    0.59
   2 -11   1    8.21    0.72
   2 -11   1    6.84    0.81
  -3  11  -1    0.02    0.24
   3 -11   1   -0.09    0.40
   3 -11   1    0.04    0.31
  -4  11  -1    0.37    0.25
  -4  11  -1    0.55    0.24
   4 -11   1   -0.27    0.41
   4 -11   1    0.54    0.33
  -5  11  -1    0.49    0.26
  -5  11  -1    1.16    0.29
   5 -11   1    0.78    0.35
   5 -11   1    0.67    0.46
   6 -11   1   31.73    1.65
   6 -11   1   32.62    1.97
   6 -11   1   28.66    1.72
   1  10  -1    0.66    0.24
  -1 -10   1    0.72    0.41
  -1 -10   1    1.15    0.67
  -1 -10   1    0.84    0.35
   0  10  -1    6.37    0.50
   0 -10   1    6.67    0.63
   0 -10   1    6.10    0.70
   1 -10   1    0.67    0.30
   1 -10   1    1.59    0.39
  -2  10  -1    1.06    0.23
   2 -10   1    0.82    0.27
   2 -10   1    2.01    0.42
  -3  10  -1    8.36    0.55
  -3  10  -1    7.95    0.55
   3 -10   1    6.59    0.61
   3 -10   1    6.58    0.71
  -4  10  -1   16.37    0.92
  -4  10  -1   13.87    1.57
  -4  10  -1   16.18    0.94
   4 -10   1   15.54    0.98
   4 -10   1   15.65    1.10
  -5  10  -1    0.69    0.23
  -5  10  -1    0.29    0.69
   5 -10   1    1.06    0.30
   5 -10   1    0.48    0.39
  -6  10  -1   10.20    0.99
  -6  10  -1   11.71    1.40
  -6  10  -1   11.82    0.71
   6 -10   1   10.77    0.79
   6 -10   1   11.84    0.99
  -7  10  -1    3.63    0.98
   7 -10   1    1.06    0.53
   7 -10   1    1.73    0.41
   7 -10   1    1.53    0.31
  -8  10  -1   10.01    1.59
   8 -10   1    7.42    0.65
   3   9  -1    5.10    0.53
   3   9  -1    6.18    0.59
  -3  -9   1    4.49    0.78
  -3  -9   1    7.43    1.31
  -3  -9   1    5.15    0.65
   2   9  -1    0.01    0.20
   2   9  -1    0.17    0.23
  -2  -9   1    0.67    0.56
  -2  -9   1    0.20    0.31
  -2  -9   1   -0.11    0.37
   1   9  -1    9.77    0.63
   1   9  -1   10.56    0.62
  -1  -9   1    8.74    1.07
  -1  -9   1    9.59    0.73
  -1  -9   1    9.58    0.78
   0   9  -1   21.31    1.02
   0   9  -1   18.51    1.07
   0  -9   1   18.76    1.16
   0  -9   1   19.58    1.22
  -1   9  -1    1.38    0.21
  -1   9  -1    1.55    0.23
   1  -9   1    1.44    0.29
   1  -9   1    1.05    0.31
  -2   9  -1   67.95    3.18
  -2   9  -1   65.10    3.17
  -2   9  -1   67.28    3.06
   2  -9   1   61.39    3.29
   2  -9   1   62.18    3.23
  -3   9  -1    8.98    0.93
  -3   9  -1    8.10    0.55
  -3   9  -1    8.16    0.54
   3  -9   1    8.58    0.68
   3  -9   1    7.59    0.96
   3  -9   1    7.04    0.58
  -4   9  -1    6.79    0.86
  -4   9  -1    6.14    0.44
  -4   9  -1    6.08    0.53
   4  -9   1    6.31    0.90
   4  -9   1    6.45    0.51
   4  -9   1    5.19    0.62
  -5   9  -1    0.08    0.17
  -5   9  -1    0.03    0.46
   5  -9   1    0.09    0.24
   5  -9   1   -0.27    0.71
  -6   9  -1    2.49    0.75
  -6   9  -1    2.05    0.29
   6  -9   1    1.63    0.31
   6  -9   1    1.23    0.56
  -7   9  -1    0.19    0.34
  -7   9  -1   -0.49    0.67
   7  -9   1    0.02    0.71
   7  -9   1    0.43    0.31
   7  -9   1   -0.05    0.24
  -8   9  -1   12.96    1.42
   8  -9   1   12.41    0.84
   4   8  -1   18.07    1.01
   4   8  -1   17.03    0.99
  -4  -8   1   17.37    1.65
  -4  -8   1   16.60    1.11
  -4  -8   1   15.72    1.17
   3   8  -1    2.51    0.33
   3   8  -1    2.71    0.35
  -3  -8   1    1.78    0.46
  -3  -8   1    2.85    0.67
  -3  -8   1    2.28    0.41
   2   8  -1    6.32    0.47
   2   8  -1    7.04    0.48
  -2  -8   1    6.51    0.89
  -2  -8   1    6.00    0.55
  -2  -8   1    6.58    0.64
   1   8  -1    2.61    0.29
   1   8  -1    3.16    0.28
  -1  -8   1    3.08    0.53
  -1  -8   1    2.27    0.40
  -1  -8   1    2.84    0.38
   0   8  -1    1.05    0.16
   0   8  -1    0.83    0.18
   0   8  -1    0.58    0.27
   0  -8   1    0.63    0.21
   0  -8   1    0.82    0.28
   0  -8   1    1.21    0.40
  -1   8  -1   11.31    0.81
  -1   8  -1   11.88    0.59
   1  -8   1   11.03    0.85
   1  -8   1   10.29    0.89
  -2   8  -1   21.27    1.13
  -2   8  -1   22.08    1.13
  -2   8  -1   21.99    1.04
  -2   8  -1   20.33    1.86
   2  -8   1   21.36    1.25
   2  -8   1   19.75    1.16
  -3   8  -1    1.88    0.30
  -3   8  -1    1.93    0.24
  -3   8  -1    2.44    0.21
  -3   8  -1    2.20    0.47
   3  -8   1    2.57    0.56
   3  -8   1    2.23    0.30
   3  -8   1    2.39    0.39
   3  -8   1    2.55    0.35
  -4   8  -1   49.85    2.35
  -4   8  -1   49.33    2.68
  -4   8  -1   49.88    2.34
  -4   8  -1   49.63    2.26
   4  -8   1   49.88    2.51
   4  -8   1   45.71    2.38
   4  -8   1   40.30    2.66
  -5   8  -1   19.16    1.36
  -5   8  -1   16.40    0.96
  -5   8  -1   17.95    0.87
  -5   8  -1   17.77    0.94
   5  -8   1   16.54    1.38
   5  -8   1   17.46    1.11
   5  -8   1   17.66    0.98
  -6   8  -1    1.37    0.61
  -6   8  -1    1.54    0.22
   6  -8   1    0.98    0.28
   6  -8   1    1.13    0.24
  -7   8  -1    0.44    0.54
  -7   8  -1    0.28    0.17
   7  -8   1    0.00    0.24
   7  -8   1   -0.10    0.17
  -8   8  -1    3.69    0.77
   8  -8   1    1.80    0.58
   8  -8   1    1.98    0.33
  -9   8  -1    1.80    0.85
   5   7  -1    0.84    0.27
   5   7  -1    1.14    0.26
  -5  -7   1    1.19    0.38
  -5  -7   1    0.76    0.43
  -5  -7   1   -0.22    0.64
   4   7  -1    4.78    0.40
   4   7  -1    4.01    0.38
  -4  -7   1    2.90    0.49
  -4  -7   1    3.59    0.58
  -4  -7   1    5.38    0.93
   3   7  -1    1.01    0.20
   3   7  -1    0.67    0.17
  -3  -7   1    0.57    0.25
  -3  -7   1    0.57    0.29
  -3  -7   1    0.22    0.36
  -3  -7   1   -0.08    0.40
   2   7  -1    6.58    0.50
   2   7  -1    5.95    0.52
   2   7  -1    6.17    0.43
  -2  -7   1    6.13    0.57
  -2  -7   1    6.04    0.51
  -2  -7   1    6.08    0.76
  -2  -7   1    5.72    0.59
   1   7  -1    9.98    0.71
   1   7  -1   11.43    0.65
   1   7  -1   11.56    0.61
  -1  -7   1   11.07    0.81
  -1  -7   1   11.13    0.71
  -1  -7   1   11.02    0.76
   0   7  -1   29.88    1.42
   0   7  -1   28.90    1.57
   0   7  -1   29.69    1.47
   0  -7   1   29.12    1.40
   0  -7   1   28.20    1.57
   0  -7   1   28.43    1.65
   0  -7   1   28.59    1.53
  -1   7  -1    2.74    0.39
  -1   7  -1    2.61    0.25
  -1   7  -1    2.42    0.23
  -1   7  -1    2.79    0.19
   1  -7   1    2.66    0.46
   1  -7   1    2.17    0.32
   1  -7   1    2.59    0.28
   1  -7   1    2.47    0.28
  -2   7  -1   15.87    0.90
  -2   7  -1   17.65    0.83
  -2   7  -1   17.11    1.26
  -2   7  -1   17.07    0.90
  -2   7  -1   20.09    1.15
  -2   7  -1   15.84    0.86
   2  -7   1   16.21    0.91
   2  -7   1   15.47    0.92
   2  -7   1   17.06    1.00
  -3   7  -1   16.76    1.14
  -3   7  -1   17.45    0.90
   3  -7   1   17.08    1.19
   3  -7   1   16.82    0.92
   3  -7   1   16.50    0.93
   3  -7   1   17.06    1.01
  -4   7  -1    1.09    0.17
  -4   7  -1    0.82    0.34
  -4   7  -1    1.17    0.16
   4  -7   1    0.90    0.19
   4  -7   1    0.96    0.36
   4  -7   1    1.50    0.30
  -5   7  -1    8.12    0.48
  -5   7  -1    8.01    0.84
  -5   7  -1    8.15    0.44
   5  -7   1    8.81    0.90
   5  -7   1    7.62    0.62
   5  -7   1    8.07    0.51
  -6   7  -1   24.61    1.23
  -6   7  -1   24.10    1.20
  -6   7  -1   25.53    1.65
   6  -7   1   25.05    1.51
   6  -7   1   23.64    1.40
   6  -7   1   22.93    1.24
  -7   7  -1    1.14    0.20
  -7   7  -1    0.90    0.50
  -7   7  -1    1.24    0.21
   7  -7   1    1.25    0.37
   7  -7   1    1.32    0.23
   7  -7   1    0.68    0.19
  -8   7  -1    5.44    0.75
  -8   7  -1    4.95    0.92
   8  -7   1    4.82    0.78
   8  -7   1    4.33    0.46
  -9   7  -1   23.78    1.82
  -9   7  -1   25.54    1.65
   9  -7   1   21.65    1.33
   6   6  -1   -0.19    0.23
   6   6  -1   -0.13    0.20
  -6  -6   1    0.23    0.71
  -6  -6   1    0.13    0.45
   5   6  -1    4.83    0.41
   5   6  -1    4.41    0.39
  -5  -6   1    3.36    0.80
  -5  -6   1    4.43    0.60
  -5  -6   1    4.14    0.50
   4   6  -1    6.74    0.46
   4   6  -1    6.36    0.46
  -4  -6   1    5.85    0.61
  -4  -6   1    6.67    0.71
  -4  -6   1    5.92    0.58
  -4  -6   1    6.91    0.91
   3   6  -1    0.60    0.14
   3   6  -1    0.54    0.15
  -3  -6   1    0.52    0.22
  -3  -6   1    0.52    0.24
  -3  -6   1    0.51    0.29
  -3  -6   1    0.74    0.36
  -3  -6   1    0.61    0.13
   2   6  -1   -0.19    0.10
   2   6  -1    0.26    0.11
   2   6  -1   -0.08    0.16
  -2  -6   1   -0.02    0.27
  -2  -6   1   -0.11    0.19
  -2  -6   1   -0.38    0.21
  -2  -6   1   -0.11    0.13
   1   6  -1   13.97    0.73
   1   6  -1   15.03    0.92
   1   6  -1   13.35    0.70
  -1  -6   1   12.89    0.65
  -1  -6   1   12.77    0.84
  -1  -6   1   12.80    0.78
  -1  -6   1   12.83    0.82
   0   6  -1    0.18    0.14
   0   6  -1    0.05    0.08
   0   6  -1    0.09    0.12
   0   6  -1    0.13    0.07
   0   6  -1    0.15    0.16
   0  -6   1    0.07    0.15
   0  -6   1   -0.05    0.12
   0  -6   1    0.00    0.21
   0  -6   1    0.23    0.13
  -1   6  -1    9.48    0.53
  -1   6  -1    9.58    0.56
  -1   6  -1    8.83    0.52
  -1   6  -1    8.54    0.64
  -1   6  -1    9.75    0.58
   1  -6   1    9.02    0.56
   1  -6   1    8.51    0.68
   1  -6   1    9.37    0.60
   1  -6   1    9.00    0.54
  -2   6  -1   45.46    2.56
  -2   6  -1   47.88    2.30
  -2   6  -1   48.54    2.28
  -2   6  -1   40.84    2.28
  -2   6  -1   51.29    2.36
   2  -6   1   44.39    2.30
   2  -6   1   47.07    2.28
   2  -6   1   47.24    2.37
   2  -6   1   51.64    2.46
  -3   6  -1    0.42    0.11
  -3   6  -1    0.42    0.12
  -3   6  -1    0.43    0.07
  -3   6  -1    0.41    0.27
   3  -6   1    0.12    0.22
   3  -6   1    0.39    0.15
   3  -6   1    0.79    0.34
   3  -6   1    0.36    0.12
   3  -6   1    0.40    0.14
  -4   6  -1   14.25    0.72
  -4   6  -1   14.56    1.01
  -4   6  -1   13.88    0.69
   4  -6   1   13.33    0.95
   4  -6   1   13.25    0.74
   4  -6   1   12.28    0.99
   4  -6   1   13.49    0.83
  -5   6  -1   25.80    1.26
  -5   6  -1   26.76    1.62
  -5   6  -1   25.73    1.27
  -5   6  -1   29.36    1.54
   5  -6   1   24.90    1.29
   5  -6   1   25.71    1.41
   5  -6   1   21.39    1.57
  -6   6  -1    1.80    0.22
  -6   6  -1    1.69    0.38
  -6   6  -1    1.86    0.21
  -6   6  -1    1.43    0.45
   6  -6   1    1.42    0.20
   6  -6   1    1.43    0.24
   6  -6   1    1.64    0.33
  -7   6  -1   -0.07    0.44
  -7   6  -1    0.13    0.17
   7  -6   1   -0.06    0.25
   7  -6   1    0.13    0.17
   7  -6   1    0.08    0.17
  -8   6  -1   17.56    0.95
  -8   6  -1   18.25    1.28
  -8   6  -1   16.96    1.38
   8  -6   1   17.30    0.96
   8  -6   1   15.37    0.99
  -9   6  -1    4.40    0.84
  -9   6  -1    3.55    0.76
   9  -6   1    2.94    0.43
   7   5  -1    7.70    0.63
  -7  -5   1    7.40    0.80
   6   5  -1   20.06    1.11
   6   5  -1   20.90    1.09
  -6  -5   1   19.59    1.28
  -6  -5   1   19.54    1.19
  -6  -5   1   17.99    1.61
   5   5  -1   24.19    1.29
   5   5  -1   25.15    1.28
  -5  -5   1   25.37    1.37
  -5  -5   1   23.53    1.44
  -5  -5   1   24.75    1.39
  -5  -5   1   22.69    1.74
   4   5  -1    6.87    0.46
   4   5  -1    6.72    0.46
  -4  -5   1    7.32    0.45
  -4  -5   1    6.59    0.48
  -4  -5   1    6.74    0.53
  -4  -5   1    7.67    1.02
  -4  -5   1    7.23    0.55
   3   5  -1    1.19    0.18
   3   5  -1    1.08    0.18
  -3  -5   1    1.08    0.18
  -3  -5   1    0.94    0.35
  -3  -5   1    1.09    0.17
  -3  -5   1    1.02    0.21
  -3  -5   1    1.52    0.27
  -3  -5   1    1.07    0.28
   2   5  -1   27.98    1.41
   2   5  -1   27.20    1.37
   2   5  -1   26.76    1.35
   2   5  -1   29.42    1.41
   2   5  -1   28.49    1.41
  -2  -5   1   26.56    1.45
  -2  -5   1   27.78    1.32
  -2  -5   1   27.00    1.38
  -2  -5   1   27.24    1.42
  -2  -5   1   28.07    1.68
  -2  -5   1   27.32    1.47
  -2  -5   1   26.47    1.30
  -2  -5   1   25.83    1.40
   1   5  -1    1.86    0.23
   1   5  -1    2.47    0.23
   1   5  -1    2.18    0.17
   1   5  -1    2.24    0.19
  -1  -5   1    2.14    0.14
  -1  -5   1    2.14    0.23
  -1  -5   1    2.13    0.26
  -1  -5   1    1.97    0.22
  -1  -5   1    1.95    0.29
  -1  -5   1    2.07    0.20
   0   5  -1    1.90    0.18
   0   5  -1    1.99    0.15
   0   5  -1    1.92    0.21
   0   5  -1    1.89    0.17
   0   5  -1    1.81    0.21
   0   5  -1    2.66    0.27
   0  -5   1    2.02    0.20
   0  -5   1    1.82    0.24
   0  -5   1    2.04    0.32
   0  -5   1    2.06    0.20
  -1   5  -1    1.31    0.13
  -1   5  -1    1.56    0.18
  -1   5  -1    1.47    0.26
  -1   5  -1    1.63    0.20
  -1   5  -1    1.53    0.16
  -1   5  -1    1.42    0.15
   1  -5   1    1.11    0.24
   1  -5   1    1.32    0.17
   1  -5   1    1.71    0.22
   1  -5   1    1.18    0.16
  -2   5  -1    5.14    0.34
  -2   5  -1    5.57    0.60
  -2   5  -1    5.37    0.38
  -2   5  -1    5.42    0.32
   2  -5   1    5.42    0.45
   2  -5   1    5.20    0.33
   2  -5   1    4.89    0.48
   2  -5   1    5.14    0.39
   2  -5   1    5.41    0.35
  -3   5  -1    0.03    0.08
  -3   5  -1    0.06    0.05
  -3   5  -1   -0.18    0.16
  -3   5  -1    0.06    0.08
   3  -5   1   -0.02    0.07
   3  -5   1    0.39    0.18
   3  -5   1    0.08    0.11
   3  -5   1    0.26    0.26
  -4   5  -1    9.36    0.76
  -4   5  -1   11.14    0.70
  -4   5  -1    9.66    0.50
  -4   5  -1    9.61    0.51
   4  -5   1    9.71    0.52
   4  -5   1    8.97    0.60
   4  -5   1    8.24    0.76
   4  -5   1    8.38    0.71
  -5   5  -1    1.27    0.29
  -5   5  -1    0.82    0.29
  -5   5  -1    1.17    0.15
  -5   5  -1    1.33    0.17
   5  -5   1    1.73    0.27
   5  -5   1    0.96    0.33
   5  -5   1    1.01    0.37
   5  -5   1    1.05    0.15
   5  -5   1    1.19    0.20
  -6   5  -1    4.83    0.33
  -6   5  -1    5.39    0.58
  -6   5  -1    4.35    0.61
  -6   5  -1    4.80    0.34
   6  -5   1    3.92    0.44
   6  -5   1    4.63    0.38
  -7   5  -1    0.26    0.37
   7  -5   1    0.05    0.14
   7  -5   1    0.14    0.26
  -8   5  -1    7.44    0.86
  -8   5  -1    5.55    0.80
   8  -5   1    5.94    0.50
  -9   5  -1   10.23    1.10
  -9   5  -1   10.56    1.12
   9  -5   1    9.03    0.72
   7   4  -1    0.36    0.24
  -7  -4   1    0.20    0.61
  -7  -4   1    0.10    0.39
  -7  -4   1    1.39    0.39
   6   4  -1    8.76    0.58
   6   4  -1    8.75    0.58
  -6  -4   1    7.88    1.02
  -6  -4   1    9.66    0.83
  -6  -4   1    7.54    0.63
   5   4  -1   34.88    1.61
   5   4  -1   32.75    1.63
   5   4  -1   36.10    1.75
  -5  -4   1   28.66    2.03
  -5  -4   1   33.06    1.70
  -5  -4   1   30.65    1.61
  -5  -4   1   32.04    1.68
  -5  -4   1   29.60    1.78
  -5  -4   1   32.98    1.64
   4   4  -1   66.52    3.12
   4   4  -1   65.71    3.14
   4   4  -1   68.70    3.09
   4   4  -1   64.44    3.12
  -4  -4   1   64.10    3.11
  -4  -4   1   60.79    3.24
  -4  -4   1   60.57    3.49
  -4  -4   1   64.13    3.17
  -4  -4   1   67.47    3.11
  -4  -4   1   65.15    3.17
   3   4  -1   10.68    0.61
   3   4  -1   10.67    0.55
   3   4  -1   10.53    0.58
   3   4  -1   11.21    0.64
   3   4  -1   10.40    0.58
  -3  -4   1   10.11    0.62
  -3  -4   1    9.41    0.60
  -3  -4   1   10.69    0.56
  -3  -4   1   10.30    0.69
  -3  -4   1   10.27    0.63
  -3  -4   1   10.12    0.58
  -3  -4   1   10.20    0.86
   2   4  -1   23.61    1.16
   2   4  -1   23.35    1.15
   2   4  -1   21.46    1.11
   2   4  -1   21.73    1.10
   2   4  -1   23.10    1.15
  -2  -4   1   21.41    1.20
  -2  -4   1   22.88    1.09
  -2  -4   1   22.00    1.06
  -2  -4   1   21.19    1.17
  -2  -4   1   21.67    1.11
  -2  -4   1   22.21    1.14
  -2  -4   1   23.07    1.37
  -2  -4   1   21.72    1.15
   1   4  -1  148.93    6.67
   1   4  -1  137.04    6.64
   1   4  -1  136.07    6.62
   1   4  -1  152.38    6.69
  -1  -4   1  137.03    6.71
  -1  -4   1  144.63    6.65
  -1  -4   1  139.98    6.59
  -1  -4   1  140.20    6.61
  -1  -4   1  143.43    6.66
  -1  -4   1  138.23    6.68
  -1  -4   1  141.96    6.73
   0   4  -1  143.48    7.19
   0   4  -1  155.71    7.28
   0   4  -1  153.45    7.20
   0   4  -1  158.41    7.22
   0   4  -1  168.11    7.24
   0  -4   1  153.53    7.25
   0  -4   1  145.99    7.22
   0  -4   1  155.11    7.30
   0  -4   1  150.94    7.20
  -1   4  -1   34.75    1.80
  -1   4  -1   39.50    1.85
  -1   4  -1   38.56    1.80
  -1   4  -1   35.57    1.90
  -1   4  -1   39.59    1.82
   1  -4   1   38.15    1.86
   1  -4   1   36.98    1.93
   1  -4   1   36.48    1.82
  -2   4  -1   76.85    3.48
  -2   4  -1   65.49    3.82
  -2   4  -1   76.03    3.46
   2  -4   1   70.52    3.62
   2  -4   1   81.19    3.59
   2  -4   1   71.29    3.48
   2  -4   1   72.54    3.46
   2  -4   1   73.73    3.53
  -3   4  -1   30.22    1.51
  -3   4  -1   27.76    1.36
  -3   4  -1   27.43    1.56
   3  -4   1   27.46    1.38
   3  -4   1   28.18    1.53
   3  -4   1   29.12    1.46
  -4   4  -1   14.05    0.73
  -4   4  -1   14.86    0.72
  -4   4  -1   14.34    0.94
  -4   4  -1   16.09    0.91
   4  -4   1   12.69    0.73
   4  -4   1   13.97    0.95
   4  -4   1   13.89    0.93
  -5   4  -1   13.71    0.68
  -5   4  -1   12.23    0.90
  -5   4  -1   14.20    0.89
   5  -4   1   13.28    0.67
   5  -4   1   11.95    0.71
   5  -4   1   12.56    0.64
   5  -4   1   11.11    0.92
   5  -4   1   13.41    0.77
   5  -4   1   11.56    0.91
  -6   4  -1  108.38    4.84
  -6   4  -1   95.62    4.53
  -6   4  -1   95.25    4.83
   6  -4   1   95.66    4.63
   6  -4   1   94.56    4.58
   6  -4   1   84.32    4.84
   6  -4   1   95.41    4.53
  -7   4  -1   15.51    1.15
  -7   4  -1   15.37    1.13
   7  -4   1   14.25    0.86
   7  -4   1   14.96    0.91
   7  -4   1   14.66    0.76
   7  -4   1   14.24    0.81
  -8   4  -1    0.35    0.41
  -8   4  -1    0.27    0.41
   8  -4   1    0.61    0.23
   8  -4   1    0.18    0.16
  -9   4  -1    0.33    0.52
  -9   4  -1    0.76    0.53
   9  -4   1   -0.03    0.25
   9  -4   1    0.37    0.20
   8   3  -1    1.66    0.31
  -8  -3   1    2.13    0.78
  -8  -3   1    0.76    0.50
   7   3  -1   -0.07    0.21
   7   3  -1    0.17    0.19
  -7  -3   1    0.13    0.27
  -7  -3   1    0.39    0.38
  -7  -3   1    0.25    0.54
   6   3  -1    0.49    0.17
   6   3  -1    0.31    0.15
   6   3  -1    0.52    0.21
  -6  -3   1    1.00    0.23
  -6  -3   1    0.36    0.32
  -6  -3   1    0.38    0.14
  -6  -3   1    0.86    0.24
  -6  -3   1   -0.32    0.38
   5   3  -1    0.53    0.13
   5   3  -1    0.30    0.11
   5   3  -1    0.39    0.14
   5   3  -1    0.47    0.16
  -5  -3   1    0.41    0.26
  -5  -3   1    0.42    0.13
  -5  -3   1    0.39    0.15
  -5  -3   1    0.39    0.15
  -5  -3   1    0.12    0.31
  -5  -3   1    0.39    0.19
   4   3  -1    1.26    0.15
   4   3  -1    1.42    0.17
   4   3  -1    1.32    0.24
   4   3  -1    1.45    0.16
   4   3  -1    1.30    0.19
  -4  -3   1    1.07    0.37
  -4  -3   1    1.45    0.27
  -4  -3   1    1.30    0.19
  -4  -3   1    1.65    0.20
  -4  -3   1    1.01    0.16
  -4  -3   1    1.34    0.16
  -4  -3   1    0.96    0.17
  -4  -3   1    1.43    0.21
   3   3  -1    0.21    0.10
   3   3  -1    0.12    0.07
   3   3  -1    0.07    0.14
   3   3  -1    0.25    0.08
   3   3  -1    0.18    0.07
  -3  -3   1    0.27    0.21
  -3  -3   1    0.29    0.09
  -3  -3   1    0.15    0.10
  -3  -3   1    0.36    0.12
  -3  -3   1    0.00    0.10
  -3  -3   1    0.14    0.08
  -3  -3   1    0.20    0.15
   2   3  -1    0.08    0.04
   2   3  -1    0.21    0.10
   2   3  -1    0.20    0.11
   2   3  -1    0.14    0.08
   2   3  -1    0.05    0.06
   2   3  -1    0.05    0.06
  -2  -3   1    0.12    0.10
  -2  -3   1    0.24    0.08
  -2  -3   1    0.19    0.06
  -2  -3   1    0.21    0.10
  -2  -3   1    0.24    0.13
  -2  -3   1    0.05    0.06
  -2  -3   1   -0.01    0.15
   1   3  -1  105.29    5.11
   1   3  -1  106.30    5.10
   1   3  -1  106.29    5.09
   1   3  -1  112.71    5.14
   1   3  -1  116.44    5.16
  -1  -3   1  112.32    5.12
  -1  -3   1  106.88    5.17
  -1  -3   1  107.49    5.17
  -1  -3   1  106.53    5.09
  -1  -3   1  111.61    5.13
  -1  -3   1  109.71    5.15
   0   3  -1  258.27   11.65
   0   3  -1  252.63   11.64
   0   3  -1  257.15   11.60
   0   3  -1  250.41   11.60
   0   3  -1  256.80   11.59
   0  -3   1  228.10   11.58
   0  -3   1  236.28   11.62
   0  -3   1  244.83   11.65
   0  -3   1  256.02   11.58
   0  -3   1  247.41   11.60
  -1   3  -1    5.10    0.38
  -1   3  -1    5.77    0.34
  -1   3  -1    5.48    0.31
  -1   3  -1    5.41    0.29
   1  -3   1    5.22    0.29
   1  -3   1    5.47    0.34
   1  -3   1    4.91    0.39
  -2   3  -1   32.90    1.54
  -2   3  -1   29.35    1.43
  -2   3  -1   28.93    1.43
  -2   3  -1   30.52    1.66
  -2   3  -1   30.96    1.44
  -2   3  -1   31.82    1.49
   2  -3   1   27.93    1.56
   2  -3   1   29.85    1.49
   2  -3   1   28.70    1.44
  -3   3  -1  218.60   10.17
  -3   3  -1  231.70   10.31
  -3   3  -1  212.89   10.34
   3  -3   1  212.87   10.35
   3  -3   1  217.56   10.33
   3  -3   1  214.04   10.16
   3  -3   1  222.32   10.24
  -4   3  -1   28.58    1.59
  -4   3  -1   30.30    1.58
  -4   3  -1   29.81    1.40
   4  -3   1   29.55    1.40
   4  -3   1   26.61    1.58
   4  -3   1   29.98    1.47
   4  -3   1   28.74    1.44
   4  -3   1   26.57    1.60
   4  -3   1   28.65    1.36
  -5   3  -1    4.43    0.28
  -5   3  -1    3.41    0.43
  -5   3  -1    4.07    0.45
   5  -3   1    3.58    0.26
   5  -3   1    3.27    0.48
   5  -3   1    3.78    0.30
   5  -3   1    3.08    0.53
   5  -3   1    4.00    0.32
   5  -3   1    3.90    0.27
  -6   3  -1   24.97    1.46
  -6   3  -1   22.61    1.45
   6  -3   1   24.20    1.20
   6  -3   1   23.89    1.24
   6  -3   1   19.29    1.49
   6  -3   1   24.80    1.26
  -7   3  -1   22.03    1.42
  -7   3  -1   23.06    1.49
   7  -3   1   22.13    1.15
   7  -3   1   23.49    1.22
   7  -3   1   22.05    1.20
   7  -3   1   18.54    1.06
  -8   3  -1   23.21    1.58
  -8   3  -1   22.38    1.47
   8  -3   1   20.48    1.22
   8  -3   1   21.82    1.17
  -9   3  -1    0.17    0.45
  -9   3  -1    0.65    0.58
   9  -3   1    0.42    0.26
   9  -3   1    0.32    0.20
   8   2  -1    0.86    0.28
   8   2  -1    0.82    0.22
  -8  -2   1    0.15    0.60
  -8  -2   1    0.38    0.44
   7   2  -1    8.72    0.60
   7   2  -1    9.29    0.63
  -7  -2   1    9.00    0.84
  -7  -2   1   10.35    0.72
  -7  -2   1    8.73    1.07
  -7  -2   1   10.85    0.64
   6   2  -1    9.20    0.56
   6   2  -1   10.62    0.59
  -6  -2   1    9.79    0.60
  -6  -2   1    7.82    0.93
  -6  -2   1    9.37    0.60
  -6  -2   1    9.73    0.86
   5   2  -1    3.03    0.25
   5   2  -1    2.44    0.24
   5   2  -1    2.59    0.24
  -5  -2   1    3.23    0.30
  -5  -2   1    2.63    0.42
  -5  -2   1    1.81    0.42
  -5  -2   1    2.68    0.26
  -5  -2   1    2.58    0.27
  -5  -2   1    2.84    0.28
   4   2  -1  129.54    6.02
   4   2  -1  122.46    6.01
   4   2  -1  135.69    6.12
   4   2  -1  121.26    6.02
   4   2  -1  134.19    6.03
   4   2  -1  143.85    6.36
  -4  -2   1  118.19    6.15
  -4  -2   1  129.71    6.05
  -4  -2   1  134.37    6.04
  -4  -2   1  121.64    6.32
  -4  -2   1  133.28    6.06
  -4  -2   1  128.25    6.02
  -4  -2   1  113.90    6.01
   3   2  -1   29.91    1.59
   3   2  -1   32.63    1.58
   3   2  -1   37.01    1.85
   3   2  -1   33.86    1.67
   3   2  -1   32.17    1.60
   3   2  -1   34.14    1.61
  -3  -2   1   33.81    1.63
  -3  -2   1   33.19    1.63
  -3  -2   1   32.37    1.59
  -3  -2   1   31.30    1.70
  -3  -2   1   33.95    1.60
  -3  -2   1   31.82    1.82
   2   2  -1   24.79    1.24
   2   2  -1   24.60    1.18
   2   2  -1   27.99    1.38
   2   2  -1   24.31    1.16
   2   2  -1   23.19    1.18
  -2  -2   1   24.22    1.36
  -2  -2   1   24.90    1.19
  -2  -2   1   23.86    1.21
  -2  -2   1   25.11    1.19
  -2  -2   1   23.80    1.22
  -2  -2   1   22.85    1.26
   1   2  -1   52.65    2.73
   1   2  -1   60.91    2.75
   1   2  -1   61.09    2.73
   1   2  -1   57.57    2.69
   1   2  -1   55.15    2.70
  -1  -2   1   57.10    2.70
  -1  -2   1   56.19    2.70
  -1  -2   1   61.41    2.85
  -1  -2   1   55.36    2.76
  -1  -2   1   57.61    2.73
  -1  -2   1   58.24    2.74
   0   2  -1   25.28    1.15
   0   2  -1   22.75    1.14
   0   2  -1   23.19    1.18
   0   2  -1   25.74    1.17
   0  -2   1   23.34    1.19
   0  -2   1   24.84    1.13
   0  -2   1   23.54    1.15
   0  -2   1   23.98    1.17
   0  -2   1   21.39    1.14
  -1   2  -1  503.32   23.34
  -1   2  -1  478.25   23.51
  -1   2  -1  504.52   23.40
  -1   2  -1  510.09   23.56
   1  -2   1  486.81   23.51
   1  -2   1  486.85   23.39
   1  -2   1  557.38   23.65
   1  -2   1  507.48   23.56
   1  -2   1  481.57   23.33
  -2   2  -1 1000.00   42.58
  -2   2  -1  857.53   42.96
  -2   2  -1  912.56   42.19
  -2   2  -1  905.82   42.26
   2  -2   1  922.18   42.47
   2  -2   1  896.26   42.62
   2  -2   1  891.10   42.19
   2  -2   1  894.09   42.33
   2  -2   1  891.60   42.54
  -3   2  -1   10.58    0.54
  -3   2  -1   10.29    0.67
  -3   2  -1   10.50    0.67
   3  -2   1    8.96    0.67
   3  -2   1   10.60    0.56
   3  -2   1   10.79    0.54
   3  -2   1   10.99    0.57
   3  -2   1    9.87    0.66
  -4   2  -1    8.20    0.58
  -4   2  -1    6.91    0.57
  -4   2  -1    7.99    0.43
   4  -2   1    7.45    0.42
   4  -2   1    6.60    0.61
   4  -2   1    6.57    0.56
   4  -2   1    7.99    0.46
   4  -2   1    7.85    0.45
   4  -2   1    7.57    0.40
  -5   2  -1   38.11    2.03
  -5   2  -1   37.75    2.08
  -5   2  -1   39.75    1.84
   5  -2   1   34.56    2.00
   5  -2   1   37.57    1.84
   5  -2   1   38.37    1.87
   5  -2   1   36.74    2.10
   5  -2   1   38.29    1.79
  -6   2  -1    1.64    0.38
  -6   2  -1    0.95    0.32
   6  -2   1    1.20    0.18
   6  -2   1    0.93    0.19
   6  -2   1    0.84    0.13
   6  -2   1    1.19    0.47
  -7   2  -1    1.50    0.41
  -7   2  -1    1.39    0.41
   7  -2   1    1.91    0.29
   7  -2   1    1.48    0.26
   7  -2   1    1.46    0.23
  -8   2  -1    3.73    0.78
  -8   2  -1    4.52    0.66
   8  -2   1    5.66    0.48
   8  -2   1    4.88    0.42
  -9   2  -1   18.44    1.40
  -9   2  -1   21.13    1.65
   9  -2   1   21.10    1.16
   9  -2   1   20.86    1.22
   9   1  -1    0.48    0.32
   9   1  -1    0.35    0.25
  -9  -1   1    0.26    0.54
  -9  -1   1   -0.12    0.70
   8   1  -1    8.36    0.60
   8   1  -1    7.45    0.55
  -8  -1   1    7.45    1.06
  -8  -1   1    7.15    0.81
   7   1  -1    7.16    0.49
   7   1  -1    6.78    0.41
   7   1  -1    6.12    0.45
  -7  -1   1    5.74    0.88
  -7  -1   1    5.93    0.69
  -7  -1   1    6.40    0.46
  -7  -1   1    6.71    0.49
   6   1  -1    2.49    0.26
   6   1  -1    2.88    0.24
   6   1  -1    3.14    0.29
  -6  -1   1    2.63    0.28
  -6  -1   1    2.78    0.46
   5   1  -1   47.97    2.46
   5   1  -1   51.26    2.31
   5   1  -1   47.34    2.33
   5   1  -1   48.04    2.64
   5   1  -1   49.97    2.34
  -5  -1   1   49.85    2.27
  -5  -1   1   46.82    2.32
  -5  -1   1   43.07    2.63
  -5  -1   1   48.99    2.34
  -5  -1   1   49.10    2.33
  -5  -1   1   50.08    2.37
  -5  -1   1   44.96    2.49
   4   1  -1   14.63    0.80
   4   1  -1   14.88    0.78
   4   1  -1   15.91    0.78
   4   1  -1   15.97    1.03
   4   1  -1   15.07    0.89
  -4  -1   1   15.50    0.78
  -4  -1   1   15.72    0.80
  -4  -1   1   14.92    0.92
  -4  -1   1   15.61    0.80
  -4  -1   1   14.98    0.77
  -4  -1   1   15.49    0.74
  -4  -1   1   13.29    1.00
   3   1  -1   30.76    1.48
   3   1  -1   28.77    1.50
   3   1  -1   29.32    1.49
   3   1  -1   32.67    1.70
   3   1  -1   33.11    1.50
   3   1  -1   30.92    1.58
  -3  -1   1   28.89    1.59
  -3  -1   1   32.00    1.49
  -3  -1   1   31.79    1.51
  -3  -1   1   31.15    1.51
  -3  -1   1   29.76    1.69
  -3  -1   1   31.85    1.49
   2   1  -1   36.87    1.75
   2   1  -1   36.77    1.81
   2   1  -1   36.58    1.75
   2   1  -1   37.77    1.88
   2   1  -1   35.13    1.73
  -2  -1   1   37.26    1.75
  -2  -1   1   38.46    1.77
  -2  -1   1   34.89    1.73
  -2  -1   1   36.42    1.76
   1   1  -1  142.64    6.68
   1   1  -1  137.04    6.62
   1   1  -1  146.32    6.71
   1   1  -1  151.01    6.69
   1   1  -1  142.43    6.61
   1   1  -1  144.76    6.64
  -1  -1   1  135.84    6.62
  -1  -1   1  138.44    6.61
  -1  -1   1  136.22    6.64
  -1  -1   1  141.63    6.68
  -1  -1   1  144.03    6.69
  -1  -1   1  142.50    6.65
   0   1  -1  202.41    9.90
   0   1  -1  213.40    9.92
   0   1  -1  220.57    9.92
   0   1  -1  221.57    9.86
   0   1  -1  215.62    9.81
   0  -1   1  199.95    9.82
   0  -1   1  210.75    9.81
   0  -1   1  210.32    9.88
   0  -1   1  196.93    9.86
   0  -1   1  211.50    9.85
  -1   1  -1   26.40    1.22
  -1   1  -1   24.50    1.26
  -1   1  -1   26.61    1.24
  -1   1  -1   25.99    1.23
  -1   1  -1   26.74    1.25
  -1   1  -1   26.57    1.28
   1  -1   1   24.44    1.27
   1  -1   1   27.19    1.22
   1  -1   1   26.26    1.24
   1  -1   1   25.06    1.28
  -2   1  -1  177.71    8.51
  -2   1  -1  182.59    8.44
  -2   1  -1  191.47    8.46
  -2   1  -1  177.04    8.53
   2  -1   1  179.95    8.54
   2  -1   1  185.79    8.44
   2  -1   1  174.49    8.52
   2  -1   1  181.54    8.46
  -3   1  -1    5.47    0.31
  -3   1  -1    5.18    0.42
  -3   1  -1    5.64    0.48
   3  -1   1    5.58    0.32
   3  -1   1    5.93    0.34
   3  -1   1    5.34    0.29
   3  -1   1    5.24    0.46
   3  -1   1    5.21    0.41
  -4   1  -1   45.63    2.12
  -4   1  -1   43.13    2.34
  -4   1  -1   45.18    2.13
  -4   1  -1   43.41    2.25
   4  -1   1   42.49    2.24
   4  -1   1   44.03    2.13
   4  -1   1   44.93    2.09
   4  -1   1   45.68    2.16
   4  -1   1   43.60    2.34
  -5   1  -1   13.67    1.00
  -5   1  -1   13.91    0.76
  -5   1  -1   13.85    0.74
  -5   1  -1   14.79    0.91
   5  -1   1   14.39    0.79
   5  -1   1   13.49    1.01
   5  -1   1   13.47    0.89
   5  -1   1   14.12    0.76
   5  -1   1   14.72    0.71
  -6   1  -1   18.07    1.31
  -6   1  -1   17.82    1.17
   6  -1   1   20.28    1.02
   6  -1   1   19.21    1.03
   6  -1   1   18.10    0.99
  -7   1  -1    0.21    0.32
  -7   1  -1    0.14    0.40
   7  -1   1    0.17    0.17
   7  -1   1    0.13    0.14
  -8   1  -1    6.26    0.98
  -8   1  -1    5.37    0.69
   8  -1   1    5.49    0.46
   8  -1   1    6.54    0.53
  -9   1  -1   -0.47    0.46
  -9   1  -1    0.60    0.65
   9  -1   1   -0.07    0.23
   9  -1   1    0.37    0.32
   9   0  -1    9.11    0.64
   9   0  -1    8.64    0.70
  -9   0   1   10.80    1.03
  -9   0   1    8.24    1.20
   8   0  -1    2.13    0.34
   8   0  -1    2.11    0.30
  -8   0   1    1.89    0.55
  -8   0   1    1.81    0.50
   7   0  -1    6.44    0.62
   7   0  -1    8.11    0.53
   7   0  -1    8.04    0.43
  -7   0   1    5.55    0.86
  -7   0   1    8.08    0.75
   6   0  -1   24.27    1.29
   6   0  -1   25.97    1.31
   6   0  -1   25.59    1.30
  -6   0   1   27.06    1.28
  -6   0   1   24.50    1.64
  -6   0   1   25.63    1.51
   5   0  -1    4.31    0.30
   5   0  -1    4.04    0.46
   5   0  -1    4.80    0.31
   5   0  -1    4.44    0.28
   5   0  -1    4.03    0.56
  -5   0   1    4.50    0.29
  -5   0   1    4.64    0.33
  -5   0   1    4.32    0.29
  -5   0   1    3.91    0.45
  -5   0   1    4.44    0.55
   4   0  -1  116.33    5.66
   4   0  -1  123.86    5.41
   4   0  -1  113.20    5.43
   4   0  -1  107.97    5.42
   4   0  -1  115.46    5.56
  -4   0   1  107.84    5.56
  -4   0   1  114.20    5.41
  -4   0   1  107.64    5.65
  -4   0   1  125.42    5.46
  -4   0   1  117.83    5.42
  -4   0   1  120.01    5.42
   3   0  -1  210.56    9.82
   3   0  -1  221.31    9.64
   3   0  -1  209.56    9.75
   3   0  -1  204.84    9.63
  -3   0   1  211.45    9.64
  -3   0   1  202.90    9.62
  -3   0   1  192.29    9.80
  -3   0   1  201.96    9.75
  -3   0   1  207.05    9.63
   2   0  -1   28.96    1.38
   2   0  -1   28.99    1.39
   2   0  -1   28.87    1.46
   2   0  -1   27.67    1.49
   2   0  -1   31.11    1.39
  -2   0   1   29.65    1.39
  -2   0   1   31.17    1.40
  -2   0   1   29.34    1.37
  -2   0   1   26.47    1.49
  -2   0   1   27.96    1.46
   1   0  -1   92.35    4.37
   1   0  -1   98.16    4.37
   1   0  -1   96.46    4.38
   1   0  -1   88.11    4.41
   1   0  -1   90.09    4.40
  -1   0   1   99.95    4.38
  -1   0   1   89.87    4.40
  -1   0   1   86.01    4.40
  -1   0   1   99.08    4.41
  -1   0   1   95.98    4.37
   0   0  -1   17.05    0.77
   0   0  -1   16.73    0.77
   0   0  -1   15.00    0.78
   0   0  -1   16.97    0.78
   0   0  -1   15.98    0.76
   0   0  -1   16.50    0.77
   0   0  -1   16.67    0.77
   0   0   1   16.07    0.77
   0   0   1   16.21    0.76
   0   0   1   16.22    0.77
   0   0   1   16.65    0.77
   0   0   1   16.04    0.77
   0   0   1   15.66    0.78
   0   0   1   14.61    0.78
  -1   0  -1  184.33    9.05
  -1   0  -1  197.60    9.04
  -1   0  -1  203.02    9.05
  -1   0  -1  184.15    9.04
  -1   0  -1  185.03    8.99
  -1   0  -1  196.93    9.06
  -1   0  -1  196.68    9.06
   1   0   1  195.97    9.10
   1   0   1  197.09    9.07
   1   0   1  199.08    9.08
   1   0   1  183.73    9.05
   1   0   1  203.71    9.04
   1   0   1  192.94    9.08
   1   0   1  189.16    9.05
  -2   0  -1    8.74    0.45
  -2   0  -1    8.44    0.48
  -2   0  -1    9.34    0.45
  -2   0  -1    7.94    0.50
  -2   0  -1    9.21    0.45
  -2   0  -1    8.98    0.43
  -2   0  -1    8.01    0.57
  -2   0  -1    8.82    0.45
   2   0   1    8.75    0.46
   2   0   1    8.99    0.47
   2   0   1    8.78    0.56
   2   0   1    8.62    0.44
  -3   0  -1    0.00    0.06
  -3   0  -1    0.05    0.05
  -3   0  -1    0.01    0.06
  -3   0  -1   -0.04    0.04
  -3   0  -1   -0.04    0.14
  -3   0  -1    0.01    0.07
  -3   0  -1    0.07    0.06
  -3   0  -1   -0.06    0.11
   3   0   1    0.06    0.07
   3   0   1   -0.04    0.05
   3   0   1    0.01    0.12
   3   0   1   -0.02    0.06
   3   0   1    0.19    0.17
  -4   0  -1   29.60    1.39
  -4   0  -1   26.66    1.62
  -4   0  -1   28.68    1.40
  -4   0  -1   28.60    1.35
  -4   0  -1   28.38    1.39
  -4   0  -1   26.35    1.48
  -4   0  -1   30.43    1.37
   4   0   1   28.60    1.42
   4   0   1   27.80    1.40
   4   0   1   26.33    1.46
   4   0   1   29.09    1.63
  -5   0  -1   23.28    1.55
  -5   0  -1   25.44    1.26
  -5   0  -1   24.54    1.39
   5   0   1   25.09    1.55
   5   0   1   25.24    1.27
   5   0   1   26.07    1.30
  -6   0  -1    8.59    0.57
  -6   0  -1    8.22    0.68
  -6   0  -1    8.10    0.89
   6   0   1    8.59    0.56
   6   0   1    7.62    0.54
  -7   0  -1    8.55    0.77
  -7   0  -1    8.62    1.05
   7   0   1   10.49    0.67
   7   0   1    9.96    0.62
  -8   0  -1    1.66    0.43
  -8   0  -1    0.82    0.60
   8   0   1    0.77    0.28
   8   0   1    0.13    0.20
  10  -1  -1    1.32    0.29
  10  -1  -1    1.00    0.34
 -10   1   1    0.52    0.67
   9  -1  -1    1.27    0.27
   9  -1  -1    0.64    0.22
  -9   1   1    1.43    0.56
  -9   1   1    1.11    0.59
   8  -1  -1    4.11    0.41
   8  -1  -1    3.84    0.35
  -8   1   1    4.09    0.66
  -8   1   1    2.84    0.64
   7  -1  -1   26.20    1.30
   7  -1  -1   25.50    1.22
   7  -1  -1   24.67    1.32
  -7   1   1   24.50    1.68
  -7   1   1   24.78    1.57
   6  -1  -1    0.69    0.13
   6  -1  -1    0.81    0.16
   6  -1  -1    0.97    0.14
   6  -1  -1    0.56    0.35
  -6   1   1    0.83    0.31
  -6   1   1    0.96    0.35
  -6   1   1    0.82    0.14
  -6   1   1    1.20    0.17
   5  -1  -1    1.01    0.30
   5  -1  -1    0.86    0.13
   5  -1  -1    1.18    0.14
   5  -1  -1    0.99    0.26
  -5   1   1    0.57    0.23
  -5   1   1    0.79    0.26
  -5   1   1    0.93    0.14
  -5   1   1    0.90    0.16
   4  -1  -1   28.48    1.70
   4  -1  -1   31.57    1.50
   4  -1  -1   29.99    1.66
   4  -1  -1   32.92    1.50
  -4   1   1   31.84    1.49
  -4   1   1   29.87    1.67
  -4   1   1   33.55    1.54
  -4   1   1   28.63    1.69
   3  -1  -1    0.68    0.17
   3  -1  -1    0.81    0.10
  -3   1   1    0.77    0.11
  -3   1   1    0.55    0.18
  -3   1   1    0.64    0.18
  -3   1   1    0.67    0.08
   2  -1  -1  300.42   13.84
   2  -1  -1  323.22   13.80
   2  -1  -1  273.67   13.83
   2  -1  -1  295.71   13.80
  -2   1   1  320.73   13.95
  -2   1   1  287.15   13.83
  -2   1   1  270.86   13.83
   1  -1  -1   43.03    2.01
   1  -1  -1   41.98    2.01
   1  -1  -1   41.15    2.06
   1  -1  -1   43.27    2.05
  -1   1   1   42.98    2.01
  -1   1   1   42.80    2.01
  -1   1   1   47.02    2.05
  -1   1   1   39.56    2.06
  -1   1   1   42.74    2.02
   0  -1  -1    0.19    0.06
   0  -1  -1    0.17    0.05
   0  -1  -1    0.14    0.04
   0  -1  -1    0.15    0.03
   0  -1  -1    0.23    0.04
   0  -1  -1    0.21    0.05
   0  -1  -1    0.17    0.05
   0   1   1    0.16    0.04
   0   1   1    0.15    0.03
   0   1   1    0.20    0.04
   0   1   1    0.13    0.05
   0   1   1    0.18    0.05
   0   1   1    0.11    0.05
  -1  -1  -1   95.48    4.61
  -1  -1  -1   99.28    4.62
  -1  -1  -1  106.50    4.73
  -1  -1  -1   98.06    4.61
  -1  -1  -1  101.89    4.62
  -1  -1  -1   98.28    4.61
  -1  -1  -1  100.97    4.63
   1   1   1   97.15    4.62
   1   1   1   95.45    4.61
   1   1   1   94.49    4.61
   1   1   1   97.94    4.62
   1   1   1   99.99    4.62
  -2  -1  -1  111.55    5.17
  -2  -1  -1  112.95    5.33
  -2  -1  -1  109.97    5.16
  -2  -1  -1  102.20    5.17
  -2  -1  -1  113.47    5.17
  -2  -1  -1  110.01    5.15
  -2  -1  -1  111.12    5.16
  -2  -1  -1  109.36    5.16
   2   1   1  102.65    5.18
   2   1   1  114.60    5.15
   2   1   1  111.12    5.15
   2   1   1  124.78    5.33
   2   1   1  107.65    5.16
   2   1   1  102.42    5.15
   2   1   1  109.87    5.17
  -3  -1  -1  126.61    5.94
  -3  -1  -1  127.76    5.93
  -3  -1  -1  126.34    5.95
  -3  -1  -1  121.30    6.16
  -3  -1  -1  118.18    5.98
  -3  -1  -1  128.57    5.95
  -3  -1  -1  127.02    5.95
   3   1   1  128.45    5.92
   3   1   1  142.93    6.18
   3   1   1  122.14    5.94
   3   1   1  123.53    5.96
   3   1   1  127.43    5.96
  -4  -1  -1    9.72    0.56
  -4  -1  -1    9.38    0.63
  -4  -1  -1    9.95    0.56
  -4  -1  -1    9.89    0.55
  -4  -1  -1    9.71    0.79
  -4  -1  -1    9.98    0.55
  -4  -1  -1   10.01    0.53
   4   1   1    9.44    0.59
   4   1   1    9.94    0.57
   4   1   1    9.97    0.56
   4   1   1   11.08    0.82
  -5  -1  -1   14.71    0.93
  -5  -1  -1   16.34    0.81
  -5  -1  -1   13.80    1.13
  -5  -1  -1   16.07    0.82
  -5  -1  -1   14.17    0.85
   5   1   1   15.70    0.85
   5   1   1   16.55    0.87
   5   1   1   17.98    1.25
  -6  -1  -1    1.93    0.40
  -6  -1  -1    1.78    0.26
  -6  -1  -1    2.10    0.49
  -6  -1  -1    2.60    0.29
  -6  -1  -1    2.44    0.29
   6   1   1    2.94    0.32
   6   1   1    2.15    0.28
  -7  -1  -1   -0.21    0.31
  -7  -1  -1    0.32    0.39
  -7  -1  -1    0.19    0.50
   7   1   1    0.42    0.22
   7   1   1    0.18    0.18
  -8  -1  -1   18.06    1.17
  -8  -1  -1   14.92    1.63
   8   1   1   18.42    1.11
   8   1   1   19.08    1.06
  10  -2  -1    6.95    0.56
  10  -2  -1    7.95    0.67
 -10   2   1    7.57    1.09
 -10   2   1    6.43    1.11
   9  -2  -1    3.85    0.39
   9  -2  -1    3.82    0.44
  -9   2   1    5.17    0.91
  -9   2   1    3.35    0.63
   8  -2  -1   31.49    1.55
   8  -2  -1   30.41    1.59
  -8   2   1   29.33    1.88
  -8   2   1   29.89    1.96
   7  -2  -1    2.79    0.26
   7  -2  -1    2.60    0.29
   7  -2  -1    2.59    0.21
  -7   2   1    3.25    0.56
  -7   2   1    2.69    0.54
   6  -2  -1    7.84    0.41
   6  -2  -1    6.10    0.71
   6  -2  -1    7.06    0.43
   6  -2  -1    5.58    0.73
  -6   2   1    6.12    0.65
  -6   2   1    7.46    0.43
  -6   2   1    7.19    0.69
  -6   2   1    8.06    0.53
   5  -2  -1   34.20    1.64
   5  -2  -1   30.36    1.89
   5  -2  -1   33.72    1.64
   5  -2  -1   32.85    1.86
  -5   2   1   35.12    1.64
  -5   2   1   33.81    1.89
  -5   2   1   36.72    1.70
  -5   2   1   33.76    1.87
   4  -2  -1   23.28    1.45
   4  -2  -1   25.81    1.25
   4  -2  -1   25.83    1.45
  -4   2   1   25.06    1.45
  -4   2   1   25.97    1.45
  -4   2   1   27.26    1.25
  -4   2   1   27.82    1.30
   3  -2  -1    0.38    0.13
   3  -2  -1    0.36    0.06
   3  -2  -1    0.36    0.17
  -3   2   1    0.42    0.09
  -3   2   1    0.41    0.15
  -3   2   1    0.44    0.06
   2  -2  -1    4.36    0.25
   2  -2  -1    4.06    0.35
   2  -2  -1    4.55    0.22
   2  -2  -1    4.74    0.35
  -2   2   1    4.17    0.35
  -2   2   1    4.60    0.25
  -2   2   1    4.16    0.27
   1  -2  -1    0.13    0.10
   1  -2  -1    0.25    0.07
   1  -2  -1    0.13    0.05
   1  -2  -1    0.16    0.04
  -1   2   1    0.11    0.04
  -1   2   1    0.16    0.12
  -1   2   1    0.20    0.07
   0  -2  -1   44.58    2.04
   0  -2  -1   45.50    2.05
   0  -2  -1   43.67    2.02
   0  -2  -1   43.89    2.03
   0  -2  -1   42.30    2.07
   0  -2  -1   41.27    2.02
   0   2   1   41.75    2.02
   0   2   1   41.95    2.03
   0   2   1   42.45    2.05
  -1  -2  -1    0.63    0.11
  -1  -2  -1    0.67    0.11
  -1  -2  -1    0.61    0.09
  -1  -2  -1    0.76    0.11
  -1  -2  -1    0.70    0.09
  -1  -2  -1    0.75    0.11
  -1  -2  -1    0.73    0.10
   1   2   1    0.57    0.10
   1   2   1    0.71    0.10
   1   2   1    0.73    0.08
   1   2   1    0.58    0.09
   1   2   1    0.71    0.10
   1   2   1    0.78    0.07
  -2  -2  -1   23.23    1.25
  -2  -2  -1   25.35    1.25
  -2  -2  -1   25.18    1.26
  -2  -2  -1   25.23    1.25
  -2  -2  -1   26.55    1.25
  -2  -2  -1   25.90    1.26
  -2  -2  -1   25.05    1.23
  -2  -2  -1   26.15    1.45
  -2  -2  -1   26.42    1.28
   2   2   1   25.22    1.26
   2   2   1   26.13    1.25
   2   2   1   25.33    1.25
   2   2   1   24.76    1.25
   2   2   1   27.20    1.22
  -3  -2  -1   20.48    1.05
  -3  -2  -1   19.85    1.03
  -3  -2  -1   20.85    1.28
  -3  -2  -1   20.36    1.03
  -3  -2  -1   18.65    1.05
  -3  -2  -1   20.69    1.03
  -3  -2  -1   20.62    1.03
  -3  -2  -1   20.21    1.03
   3   2   1   21.35    1.04
   3   2   1   20.00    1.02
   3   2   1   20.95    1.02
   3   2   1   20.37    1.03
   3   2   1   21.04    1.01
  -4  -2  -1    5.29    0.63
  -4  -2  -1    5.81    0.40
  -4  -2  -1    5.57    0.37
  -4  -2  -1    5.84    0.36
  -4  -2  -1    5.16    0.37
  -4  -2  -1    5.67    0.36
  -4  -2  -1    5.46    0.43
   4   2   1    5.81    0.38
   4   2   1    5.53    0.36
   4   2   1    5.87    0.38
  -5  -2  -1    0.79    0.39
  -5  -2  -1    0.78    0.18
  -5  -2  -1    0.45    0.15
  -5  -2  -1    0.67    0.23
  -5  -2  -1    0.45    0.20
  -5  -2  -1    0.61    0.16
   5   2   1    0.76    0.18
   5   2   1    0.52    0.16
  -6  -2  -1   19.16    1.02
  -6  -2  -1   19.05    1.48
  -6  -2  -1   18.52    1.11
  -6  -2  -1   18.26    1.01
   6   2   1   18.50    1.04
   6   2   1   19.87    1.07
  -7  -2  -1    0.49    0.56
  -7  -2  -1    0.79    0.34
   7   2   1   -0.03    0.19
   7   2   1    0.55    0.26
  -8  -2  -1   -0.95    0.78
   8   2   1   -0.59    0.35
  10  -3  -1    0.29    0.29
  10  -3  -1    0.77    0.22
 -10   3   1    1.21    0.66
 -10   3   1    0.39    0.62
   9  -3  -1    6.94    0.46
   9  -3  -1    4.94    0.48
  -9   3   1    4.49    0.83
  -9   3   1    6.36    0.90
   8  -3  -1    3.93    0.39
   8  -3  -1    4.19    0.33
  -8   3   1    4.42    0.72
  -8   3   1    4.24    0.69
   7  -3  -1   -0.22    0.13
   7  -3  -1    0.02    0.10
  -7   3   1   -0.45    0.29
  -7   3   1   -0.18    0.17
  -7   3   1    0.07    0.28
   6  -3  -1   71.34    3.32
   6  -3  -1   67.06    3.60
   6  -3  -1   62.65    3.64
  -6   3   1   74.20    3.32
  -6   3   1   69.91    3.62
  -6   3   1   68.47    3.62
  -6   3   1   74.85    3.42
   5  -3  -1    4.14    0.53
   5  -3  -1    3.92    0.25
   5  -3  -1    3.60    0.50
  -5   3   1    3.86    0.25
  -5   3   1    3.57    0.47
  -5   3   1    4.44    0.32
  -5   3   1    3.74    0.44
  -4   3   1   70.46    3.29
  -4   3   1   67.86    3.23
  -4   3   1   72.78    3.44
  -4   3   1   63.99    3.45
   3  -3  -1   36.10    2.02
   3  -3  -1   39.71    2.02
   3  -3  -1   39.33    1.83
  -3   3   1   38.49    2.04
  -3   3   1   40.94    2.00
  -3   3   1   39.23    1.88
  -3   3   1   38.84    1.83
  -3   3   1   39.31    1.89
   2  -3  -1   18.73    0.93
   2  -3  -1   19.41    1.00
   2  -3  -1   18.30    0.90
   2  -3  -1   16.63    1.01
   2  -3  -1   17.50    0.91
  -2   3   1   17.43    0.90
  -2   3   1   16.45    1.00
  -2   3   1   19.22    0.88
   1  -3  -1   50.79    2.42
   1  -3  -1   49.22    2.50
   1  -3  -1   51.91    2.37
   1  -3  -1   52.85    2.43
   1  -3  -1   52.55    2.43
  -1   3   1   49.61    2.38
  -1   3   1   50.53    2.40
  -1   3   1   50.10    2.37
  -1   3   1   49.42    2.42
   0  -3  -1   25.19    1.21
   0  -3  -1   24.94    1.22
   0  -3  -1   24.67    1.19
   0  -3  -1   24.76    1.24
   0  -3  -1   25.80    1.24
   0  -3  -1   25.40    1.22
   0  -3  -1   26.82    1.24
   0  -3  -1   23.96    1.27
   0   3   1   24.90    1.25
   0   3   1   24.49    1.24
   0   3   1   24.77    1.19
   0   3   1   24.40    1.21
  -1  -3  -1   11.16    0.58
  -1  -3  -1   10.31    0.53
  -1  -3  -1   10.08    0.55
  -1  -3  -1   10.45    0.55
  -1  -3  -1    9.76    0.56
  -1  -3  -1   11.01    0.57
  -1  -3  -1    9.87    0.57
  -1  -3  -1    9.06    0.54
   1   3   1   11.22    0.53
   1   3   1   10.29    0.54
   1   3   1   10.39    0.56
   1   3   1   10.60    0.53
   1   3   1   10.05    0.53
   1   3   1    9.70    0.56
  -2  -3  -1   49.44    2.36
  -2  -3  -1   47.51    2.36
  -2  -3  -1   48.77    2.38
  -2  -3  -1   48.77    2.34
  -2  -3  -1   48.24    2.35
  -2  -3  -1   49.59    2.34
  -2  -3  -1   50.32    2.60
  -2  -3  -1   49.26    2.37
   2   3   1   49.20    2.35
   2   3   1   50.16    2.36
   2   3   1   46.40    2.34
   2   3   1   51.38    2.31
   2   3   1   47.39    2.34
  -3  -3  -1   25.97    1.36
  -3  -3  -1   26.26    1.35
  -3  -3  -1   25.81    1.39
  -3  -3  -1   27.88    1.37
  -3  -3  -1   27.55    1.35
  -3  -3  -1   26.64    1.65
  -3  -3  -1   26.09    1.35
  -3  -3  -1   26.07    1.38
  -3  -3  -1   27.70    1.38
   3   3   1   27.11    1.35
   3   3   1   29.56    1.31
   3   3   1   28.06    1.36
   3   3   1   28.29    1.37
   3   3   1   27.64    1.36
  -4  -3  -1    1.34    0.22
  -4  -3  -1    1.64    0.25
  -4  -3  -1    1.56    0.22
  -4  -3  -1    1.55    0.22
  -4  -3  -1    1.75    0.42
  -4  -3  -1    1.78    0.21
  -4  -3  -1    1.74    0.28
   4   3   1    1.49    0.22
   4   3   1    1.74    0.20
   4   3   1    1.38    0.22
  -5  -3  -1   34.96    1.90
  -5  -3  -1   30.69    1.68
  -5  -3  -1   32.57    1.63
  -5  -3  -1   33.28    1.62
  -5  -3  -1   26.60    2.20
  -5  -3  -1   32.68    1.69
   5   3   1   32.29    1.65
   5   3   1   34.29    1.66
  -6  -3  -1   -0.18    0.50
  -6  -3  -1    0.20    0.25
  -6  -3  -1    0.73    0.27
  -6  -3  -1   -0.14    0.20
   6   3   1   -0.16    0.17
   6   3   1   -0.05    0.22
  -7  -3  -1    0.87    0.70
  -7  -3  -1    0.63    0.31
   7   3   1    0.56    0.25
  10  -4  -1    2.57    0.43
  10  -4  -1    1.86    0.29
 -10   4   1    2.38    0.68
 -10   4   1    2.12    0.66
   9  -4  -1   32.02    1.62
   9  -4  -1   29.55    1.67
  -9   4   1   34.32    2.11
  -9   4   1   30.98    2.06
   8  -4  -1   10.78    0.69
   8  -4  -1   10.80    0.62
  -8   4   1   11.03    1.02
  -8   4   1   10.17    1.02
   7  -4  -1    5.00    0.32
   7  -4  -1    4.68    0.30
   7  -4  -1    3.71    0.34
   7  -4  -1    4.57    0.26
  -7   4   1    4.46    0.64
  -7   4   1    4.26    0.65
  -7   4   1    4.28    0.32
   6  -4  -1    0.05    0.07
   6  -4  -1   -0.14    0.35
   6  -4  -1   -0.04    0.08
  -6   4   1    0.15    0.27
  -6   4   1   -0.06    0.15
  -6   4   1    0.33    0.10
  -6   4   1   -0.09    0.22
   5  -4  -1   14.15    0.72
   5  -4  -1   13.87    0.70
   5  -4  -1   12.52    0.97
   5  -4  -1   12.45    0.96
  -5   4   1   14.26    0.69
  -5   4   1   15.27    0.95
  -5   4   1   13.35    0.98
  -5   4   1   14.29    0.77
   4  -4  -1    5.92    0.56
   4  -4  -1    5.80    0.58
   4  -4  -1    6.15    0.37
  -4   4   1    5.91    0.39
  -4   4   1    5.60    0.56
  -4   4   1    6.38    0.39
  -4   4   1    6.75    0.52
  -4   4   1    6.39    0.32
   3  -4  -1    0.27    0.21
   3  -4  -1    0.35    0.17
  -3   4   1    0.32    0.10
  -3   4   1    0.41    0.09
   2  -4  -1   17.27    0.94
   2  -4  -1   15.31    0.82
   2  -4  -1   15.14    0.94
   2  -4  -1   15.40    0.84
   2  -4  -1   15.33    0.82
  -2   4   1   15.45    0.81
  -2   4   1   16.08    0.78
  -2   4   1   16.03    0.93
   1  -4  -1   31.09    1.52
   1  -4  -1   30.44    1.52
   1  -4  -1   32.04    1.53
   1  -4  -1   30.44    1.61
  -1   4   1   30.44    1.52
  -1   4   1   30.91    1.45
  -1   4   1   30.40    1.50
   0  -4  -1    6.36    0.38
   0  -4  -1    6.57    0.41
   0  -4  -1    6.49    0.36
   0  -4  -1    6.99    0.40
   0  -4  -1    5.81    0.43
   0  -4  -1    6.30    0.39
   0  -4  -1    6.36    0.40
   0   4   1    5.91    0.36
   0   4   1    6.21    0.41
   0   4   1    6.57    0.35
   0   4   1    6.20    0.39
  -1  -4  -1   14.38    0.77
  -1  -4  -1   14.02    0.79
  -1  -4  -1   13.74    0.76
  -1  -4  -1   14.01    0.69
  -1  -4  -1   14.62    0.75
  -1  -4  -1   14.04    0.73
  -1  -4  -1   13.33    0.71
  -1  -4  -1   14.05    0.77
  -1  -4  -1   14.61    0.78
  -1  -4  -1   14.50    0.72
   1   4   1   14.07    0.77
   1   4   1   13.78    0.74
   1   4   1   15.04    0.73
   1   4   1   14.76    0.73
   1   4   1   14.53    0.74
   1   4   1   14.23    0.77
  -2  -4  -1    0.25    0.08
  -2  -4  -1    0.16    0.09
  -2  -4  -1    0.16    0.12
  -2  -4  -1    0.06    0.11
  -2  -4  -1    0.16    0.20
  -2  -4  -1    0.07    0.14
  -2  -4  -1    0.39    0.15
  -2  -4  -1    0.20    0.09
  -2  -4  -1    0.13    0.17
  -2  -4  -1    0.20    0.11
   2   4   1    0.16    0.08
   2   4   1    0.22    0.12
   2   4   1    0.21    0.08
   2   4   1    0.20    0.08
  -3  -4  -1    0.46    0.12
  -3  -4  -1    0.25    0.12
  -3  -4  -1    0.12    0.14
  -3  -4  -1    0.30    0.30
  -3  -4  -1    0.45    0.16
  -3  -4  -1    0.60    0.17
  -3  -4  -1    0.35    0.15
   3   4   1    0.37    0.14
   3   4   1    0.08    0.11
   3   4   1    0.39    0.13
  -4  -4  -1    5.70    0.43
  -4  -4  -1    5.40    0.76
  -4  -4  -1    5.88    0.40
  -4  -4  -1    5.79    0.41
  -4  -4  -1    5.67    0.40
  -4  -4  -1    6.35    0.48
  -4  -4  -1    5.44    0.47
   4   4   1    5.60    0.40
   4   4   1    5.51    0.41
   4   4   1    6.04    0.43
  -5  -4  -1    0.22    0.45
  -5  -4  -1    0.38    0.21
  -5  -4  -1    0.70    0.25
   5   4   1    0.13    0.17
   5   4   1   -0.05    0.20
   5   4   1    0.21    0.15
  -6  -4  -1   -0.27    0.58
  -6  -4  -1   -0.09    0.33
   6   4   1   -0.22    0.21
   6   4   1    0.68    0.31
  10  -5  -1    0.45    0.23
  10  -5  -1    0.99    0.28
 -10   5   1    1.38    0.70
 -10   5   1    0.79    0.57
   9  -5  -1    0.08    0.21
   9  -5  -1    0.14    0.32
  -9   5   1    0.16    0.44
  -9   5   1    0.25    0.53
   8  -5  -1   32.34    1.63
   8  -5  -1   32.16    1.61
  -8   5   1   32.70    2.08
  -8   5   1   34.67    2.03
   7  -5  -1   29.59    1.58
   7  -5  -1   27.56    1.41
   7  -5  -1   28.31    1.41
  -7   5   1   26.21    1.79
  -7   5   1   30.94    1.76
  -7   5   1   28.70    1.41
   6  -5  -1   30.27    1.46
   6  -5  -1   29.91    1.49
   6  -5  -1   25.53    1.79
   6  -5  -1   31.95    1.62
  -6   5   1   30.19    1.53
  -6   5   1   30.53    1.83
  -6   5   1   30.88    1.46
  -6   5   1   29.47    1.56
  -6   5   1   31.48    1.76
   5  -5  -1    0.16    0.29
   5  -5  -1    0.45    0.11
   5  -5  -1    0.11    0.29
   5  -5  -1    0.29    0.15
  -5   5   1    0.61    0.28
  -5   5   1    0.52    0.15
  -5   5   1    0.36    0.19
  -5   5   1    0.24    0.12
   4  -5  -1   98.03    4.71
   4  -5  -1   93.55    4.94
   4  -5  -1   99.46    4.92
  -4   5   1  108.25    4.71
  -4   5   1   98.41    4.94
  -4   5   1   98.92    4.71
   3  -5  -1    2.82    0.39
   3  -5  -1    2.96    0.27
   3  -5  -1    2.55    0.23
   3  -5  -1    2.57    0.40
   3  -5  -1    2.84    0.27
  -3   5   1    2.80    0.38
  -3   5   1    2.88    0.24
   2  -5  -1    7.53    0.57
   2  -5  -1    7.20    0.44
   2  -5  -1    7.02    0.46
   2  -5  -1    6.76    0.57
   2  -5  -1    7.41    0.45
  -2   5   1    7.17    0.42
  -2   5   1    7.04    0.43
  -2   5   1    6.79    0.37
  -2   5   1    7.08    0.54
   1  -5  -1   45.96    2.21
   1  -5  -1   46.10    2.21
   1  -5  -1   44.56    2.31
   1  -5  -1   43.72    2.20
  -1   5   1   45.43    2.20
  -1   5   1   45.41    2.12
  -1   5   1   43.94    2.17
   0  -5  -1   57.41    2.67
   0  -5  -1   55.40    2.73
   0  -5  -1   55.06    2.79
   0  -5  -1   54.08    2.72
   0  -5  -1   55.27    2.72
   0  -5  -1   55.97    2.72
   0   5   1   56.88    2.65
   0   5   1   56.78    2.72
   0   5   1   56.13    2.73
   0   5   1   57.06    2.69
  -1  -5  -1   31.97    1.56
  -1  -5  -1   29.29    1.56
  -1  -5  -1   28.81    1.52
  -1  -5  -1   28.74    1.52
  -1  -5  -1   29.40    1.46
  -1  -5  -1   29.02    1.53
   1   5   1   30.95    1.46
   1   5   1   30.02    1.49
   1   5   1   29.38    1.52
   1   5   1   31.11    1.49
  -2  -5  -1   40.84    2.09
  -2  -5  -1   42.40    2.09
  -2  -5  -1   42.18    2.09
  -2  -5  -1   43.06    1.98
  -2  -5  -1   37.56    2.01
  -2  -5  -1   40.64    2.01
  -2  -5  -1   44.48    2.42
   2   5   1   43.34    2.03
   2   5   1   40.93    2.05
  -3  -5  -1   64.80    3.54
  -3  -5  -1   69.72    3.06
  -3  -5  -1   63.01    3.07
  -3  -5  -1   61.13    3.13
  -3  -5  -1   57.97    3.10
  -3  -5  -1   66.30    3.13
  -3  -5  -1   64.76    3.15
   3   5   1   65.17    3.10
   3   5   1   64.46    3.10
  -4  -5  -1    2.81    0.39
  -4  -5  -1    2.95    0.39
  -4  -5  -1    2.38    0.60
  -4  -5  -1    2.84    0.38
   4   5   1    2.78    0.30
   4   5   1    3.17    0.33
  -5  -5  -1    0.55    0.57
  -5  -5  -1    2.11    0.63
   5   5   1    1.18    0.24
   5   5   1    0.85    0.22
   6   5   1    4.70    0.51
  10  -6  -1   16.02    1.06
 -10   6   1   17.61    1.47
 -10   6   1   18.92    1.60
   9  -6  -1    3.49    0.42
  -9   6   1    2.93    0.59
  -9   6   1    2.13    0.68
  -9   6   1    3.12    0.47
   8  -6  -1    1.64    0.27
  -8   6   1    1.66    0.30
  -8   6   1    1.11    0.55
   7  -6  -1    0.43    0.16
   7  -6  -1    0.72    0.28
  -7   6   1    0.47    0.31
  -7   6   1    0.52    0.20
  -7   6   1    0.66    0.14
  -7   6   1    0.55    0.40
   6  -6  -1    2.31    0.25
   6  -6  -1    3.52    0.61
   6  -6  -1    2.63    0.36
  -6   6   1    2.25    0.18
  -6   6   1    2.53    0.33
  -6   6   1    1.55    0.40
  -6   6   1    2.27    0.45
  -6   6   1    3.10    0.29
   5  -6  -1   22.95    1.56
   5  -6  -1   22.96    1.26
  -5   6   1   26.61    1.28
  -5   6   1   24.34    1.26
  -5   6   1   26.08    1.56
   4  -6  -1    7.67    0.54
   4  -6  -1    7.21    0.47
   4  -6  -1    6.56    0.72
  -4   6   1    7.30    0.69
  -4   6   1    8.17    0.46
  -4   6   1    7.57    0.47
   3  -6  -1    0.88    0.20
   3  -6  -1    0.77    0.18
   3  -6  -1    0.48    0.13
   3  -6  -1    0.52    0.24
   3  -6  -1    0.81    0.30
  -3   6   1    0.66    0.27
  -3   6   1    0.76    0.16
  -3   6   1    0.73    0.13
   2  -6  -1    2.01    0.35
   2  -6  -1    1.92    0.35
   2  -6  -1    2.04    0.25
   2  -6  -1    1.59    0.26
   2  -6  -1    1.68    0.21
  -2   6   1    1.77    0.32
  -2   6   1    1.49    0.20
  -2   6   1    1.65    0.18
   1  -6  -1    8.69    0.59
   1  -6  -1    9.39    0.70
   1  -6  -1   10.31    0.61
   1  -6  -1    8.93    0.58
  -1   6   1    9.42    0.54
  -1   6   1    9.79    0.58
  -1   6   1    9.41    0.64
   0  -6  -1    4.99    0.40
   0  -6  -1    4.69    0.39
   0  -6  -1    4.57    0.46
   0  -6  -1    5.28    0.33
   0   6   1    4.70    0.34
   0   6   1    4.96    0.41
   0   6   1    5.05    0.30
   0   6   1    5.20    0.38
  -1  -6  -1   -0.09    0.24
  -1  -6  -1    0.06    0.17
  -1  -6  -1    0.11    0.11
  -1  -6  -1    0.49    0.17
   1   6   1    0.28    0.11
   1   6   1    0.42    0.13
  -2  -6  -1   15.81    0.97
  -2  -6  -1   15.56    0.90
  -2  -6  -1   14.59    1.46
  -2  -6  -1   14.45    0.92
  -2  -6  -1   14.34    0.79
   2   6   1   15.10    0.84
   2   6   1   16.04    0.84
  -3  -6  -1    0.19    0.20
  -3  -6  -1    0.00    0.39
  -3  -6  -1    0.31    0.26
  -3  -6  -1   -0.08    0.24
   3   6   1    0.34    0.17
   3   6   1    0.69    0.21
  -4  -6  -1   13.77    0.88
  -4  -6  -1   13.23    1.34
   4   6   1   13.33    0.81
   4   6   1   15.09    0.84
  -5  -6  -1   18.25    1.67
  -5  -6  -1   17.63    1.10
   5   6   1   15.67    1.00
   5   6   1   18.57    1.04
 -10   7   1    1.97    0.82
 -10   7   1    1.99    0.61
  -9   7   1    3.42    0.76
  -9   7   1    4.80    0.78
  -9   7   1    4.92    0.52
   8  -7  -1    0.17    0.22
   8  -7  -1   -0.12    0.33
  -8   7   1    0.48    0.48
  -8   7   1    0.53    0.24
  -8   7   1   -0.26    0.34
   7  -7  -1    0.10    0.22
   7  -7  -1    0.75    0.20
  -7   7   1    0.46    0.30
  -7   7   1    0.71    0.53
  -7   7   1    0.26    0.19
   6  -7  -1   10.63    1.11
   6  -7  -1   10.47    0.77
   6  -7  -1   10.70    0.66
  -6   7   1   10.72    0.65
  -6   7   1   11.99    0.78
  -6   7   1   11.53    1.03
   5  -7  -1   24.85    1.38
   5  -7  -1   28.87    1.50
   5  -7  -1   24.13    1.70
  -5   7   1   26.43    1.38
  -5   7   1   28.38    1.38
  -5   7   1   27.41    1.71
   4  -7  -1   15.59    1.19
   4  -7  -1   16.08    0.92
   4  -7  -1   17.47    1.00
  -4   7   1   16.73    1.19
  -4   7   1   16.63    0.86
  -4   7   1   16.75    0.91
   3  -7  -1   33.70    1.84
   3  -7  -1   34.73    1.81
   3  -7  -1   33.99    2.03
  -3   7   1   38.38    1.80
  -3   7   1   35.31    1.71
  -3   7   1   37.82    2.01
  -3   7   1   35.08    1.78
   2  -7  -1   12.33    0.75
   2  -7  -1   12.02    0.72
   2  -7  -1   10.57    0.89
  -2   7   1   11.71    0.82
  -2   7   1   12.15    0.71
  -2   7   1   11.79    0.67
   1  -7  -1   38.18    1.95
   1  -7  -1   35.62    2.05
   1  -7  -1   37.08    1.93
  -1   7   1   37.51    1.99
  -1   7   1   40.20    1.81
  -1   7   1   36.52    1.87
  -1   7   1   39.24    1.92
   0  -7  -1    8.67    0.70
   0  -7  -1    8.41    0.50
   0   7   1    8.48    0.61
   0   7   1    8.91    0.48
   0   7   1    7.88    0.59
  -1  -7  -1   10.72    0.87
  -1  -7  -1   10.99    0.70
  -1  -7  -1    9.69    0.68
  -1  -7  -1    9.79    0.58
   1   7   1   10.56    0.60
   1   7   1   10.31    0.63
   1   7   1   11.23    0.71
  -2  -7  -1    4.91    0.47
  -2  -7  -1    4.45    0.80
  -2  -7  -1    5.00    0.49
  -2  -7  -1    5.23    0.58
   2   7   1    4.82    0.40
   2   7   1    5.07    0.41
  -3  -7  -1    1.02    0.29
  -3  -7  -1    0.52    0.29
  -3  -7  -1    0.96    0.66
  -3  -7  -1    0.35    0.52
   3   7   1    0.43    0.20
   3   7   1    0.44    0.22
  -4  -7  -1    7.89    1.25
  -4  -7  -1    8.69    0.72
   4   7   1    7.37    0.61
   4   7   1    9.20    0.65
   9  -8  -1    2.42    0.75
  -9   8   1    1.72    0.53
  -9   8   1    2.49    0.57
  -9   8   1    1.12    0.77
   8  -8  -1    9.11    0.67
   8  -8  -1    9.47    1.04
  -8   8   1    8.59    1.24
  -8   8   1   10.43    0.66
   7  -8  -1    0.69    0.36
   7  -8  -1    0.53    0.23
  -7   8   1    0.19    0.64
  -7   8   1    0.39    0.21
   6  -8  -1    7.91    0.68
   6  -8  -1    7.66    0.56
  -6   8   1    8.56    0.62
  -6   8   1    8.15    1.05
  -6   8   1    7.60    0.54
   5  -8  -1    1.03    0.56
   5  -8  -1    0.81    0.21
   5  -8  -1    0.31    0.22
  -5   8   1    0.61    0.47
  -5   8   1    0.79    0.20
  -5   8   1    0.72    0.19
   4  -8  -1    2.78    0.37
   4  -8  -1    2.16    0.48
   4  -8  -1    3.10    0.58
  -4   8   1    4.29    0.68
  -4   8   1    2.48    0.30
  -4   8   1    2.35    0.26
   3  -8  -1   87.92    4.24
   3  -8  -1   80.01    4.40
   3  -8  -1   83.20    4.22
  -3   8   1   84.81    4.33
  -3   8   1   92.00    4.15
   2  -8  -1   51.40    2.48
   2  -8  -1   47.37    2.44
   2  -8  -1   45.21    2.62
  -2   8   1   49.62    2.53
  -2   8   1   48.66    2.38
  -2   8   1   46.75    2.53
   1  -8  -1    4.14    0.45
   1  -8  -1    4.77    0.64
   1  -8  -1    4.48    0.34
   1  -8  -1    4.24    0.41
  -1   8   1    4.50    0.29
  -1   8   1    3.87    0.34
  -1   8   1    4.11    0.39
  -1   8   1    3.99    0.60
   0  -8  -1    3.18    0.39
   0  -8  -1    4.07    0.67
   0  -8  -1    2.48    0.41
   0   8   1    3.17    0.31
   0   8   1    3.25    0.29
  -1  -8  -1   10.19    0.74
  -1  -8  -1    9.65    0.73
  -1  -8  -1   10.11    1.09
   1   8   1   10.75    0.66
   1   8   1   10.90    0.63
  -2  -8  -1    1.12    0.32
  -2  -8  -1    1.30    0.35
   2   8   1    1.19    0.22
   2   8   1    1.47    0.49
  -3  -8  -1    8.89    1.29
  -3  -8  -1   10.48    0.80
  -3  -8  -1    8.82    0.73
   3   8   1    8.96    0.67
   3   8   1   10.24    0.69
   9  -9  -1    0.23    0.56
  -9   9   1    2.54    1.01
   8  -9  -1   -0.11    0.30
   8  -9  -1    0.12    0.43
  -8   9   1    2.16    0.89
  -8   9   1   -0.13    0.28
   7  -9  -1    2.94    0.44
  -7   9   1    3.98    0.50
  -7   9   1    4.04    0.97
   6  -9  -1   30.22    1.68
  -6   9   1   34.41    2.22
  -6   9   1   31.75    1.72
   5  -9  -1    0.17    0.29
   5  -9  -1    0.11    0.20
  -5   9   1    0.75    0.61
   4  -9  -1    4.64    0.52
   4  -9  -1    3.91    0.42
  -4   9   1    4.48    0.82
  -4   9   1    3.19    0.36
  -4   9   1    3.53    0.37
   3  -9  -1   12.07    0.84
   3  -9  -1   11.44    0.77
  -3   9   1   11.44    0.73
  -3   9   1   11.11    0.70
   2  -9  -1    7.64    0.66
   2  -9  -1    8.95    0.63
  -2   9   1    7.44    0.57
  -2   9   1    7.85    0.53
   1  -9  -1    6.40    0.60
   1  -9  -1    6.28    0.55
  -1   9   1    6.49    0.52
  -1   9   1    5.98    0.47
   0  -9  -1   15.54    1.02
   0  -9  -1   15.71    1.01
   0   9   1   15.79    0.92
  -1  -9  -1    4.64    0.54
  -1  -9  -1    4.80    0.96
  -1  -9  -1    3.45    0.58
   1   9   1    3.77    0.42
   8 -10  -1   -0.64    0.39
   8 -10  -1    0.99    0.38
   7 -10  -1   -0.33    0.32
   7 -10  -1   -0.41    0.38
  -7  10   1    0.16    0.27
   6 -10  -1    0.68    0.31
   6 -10  -1    0.87    0.39
   5 -10  -1    3.65    0.47
   5 -10  -1    4.05    0.60
  -5  10   1    3.92    0.43
  -5  10   1    3.65    0.41
   4 -10  -1    9.21    0.80
   4 -10  -1    7.93    0.68
  -4  10   1    8.92    0.62
  -4  10   1    9.04    0.64
   3 -10  -1    8.75    0.74
   3 -10  -1    7.11    0.65
  -3  10   1    8.14    0.57
  -3  10   1    7.66    0.60
   2 -10  -1    0.82    0.34
   2 -10  -1    0.23    0.28
  -2  10   1    0.47    0.21
  -2  10   1    0.31    0.24
   1 -10  -1    8.87    0.79
   1 -10  -1    8.02    0.71
  -1  10   1    8.94    0.61
   0 -10  -1    4.65    0.62
   0 -10  -1    5.43    0.69
   0  10   1    4.78    0.51
   6 -11  -1    0.81    0.48
   6 -11  -1    0.63    0.38
  -6  11   1    0.18    0.31
  -6  11   1   -0.21    0.31
   5 -11  -1    0.22    0.36
   5 -11  -1    0.01    0.45
  -5  11   1    0.77    0.30
  -5  11   1    0.29    0.28
   4 -11  -1    0.85    0.38
   4 -11  -1    0.07    0.45
  -4  11   1    0.30    0.30
  -4  11   1    0.17    0.28
   3 -11  -1    0.17    0.44
  -3  11   1   -0.17    0.27
  -3  11   1    0.85    0.26
   0 -11   2    2.11    0.53
   0 -11   2    1.50    0.83
  -1  11  -2    1.50    0.29
   1 -11   2    0.99    0.36
   1 -11   2    0.92    0.44
  -2  11  -2    7.67    0.59
   2 -11   2    8.78    0.74
   2 -11   2    7.58    0.85
  -3  11  -2    7.37    0.56
   3 -11   2    5.93    0.80
   3 -11   2    6.91    0.66
  -4  11  -2   20.52    1.16
   4 -11   2   17.89    1.19
   4 -11   2   20.33    1.09
   4 -11   2   19.97    1.39
   5 -11   2    9.60    0.98
   5 -11   2    9.10    0.77
   5 -11   2    8.93    0.65
   6 -11   2   -0.06    0.25
   6 -11   2   -0.73    0.53
   6 -11   2   -0.17    0.39
   2  10  -2   12.43    0.87
  -2 -10   2   13.79    1.29
  -2 -10   2   12.30    1.60
  -2 -10   2   12.24    0.98
   1  10  -2    0.05    0.19
  -1 -10   2    0.12    0.38
  -1 -10   2    1.04    0.58
  -1 -10   2    0.22    0.32
   0  10  -2    3.02    0.42
   0  10  -2    2.24    0.32
   0 -10   2    2.00    0.36
   0 -10   2    2.49    0.47
  -1  10  -2    1.55    0.26
   1 -10   2    1.72    0.32
   1 -10   2    1.65    0.42
  -2  10  -2    0.24    0.20
   2 -10   2    0.30    0.15
   2 -10   2    0.79    0.35
   2 -10   2   -0.02    0.25
  -3  10  -2    0.53    0.61
  -3  10  -2    1.39    0.24
   3 -10   2    0.69    0.34
   3 -10   2    1.31    0.20
   3 -10   2    0.89    0.28
  -4  10  -2   24.72    1.74
   4 -10   2   23.01    1.23
   4 -10   2   23.43    1.47
   4 -10   2   22.15    1.32
  -5  10  -2    1.32    0.24
  -5  10  -2    2.46    0.81
  -5  10  -2    1.28    0.45
   5 -10   2    1.56    0.26
   5 -10   2    1.24    0.44
   5 -10   2    1.74    0.34
  -6  10  -2    7.74    1.15
   6 -10   2    6.62    0.63
   6 -10   2    7.23    0.56
   6 -10   2    7.44    0.88
  -7  10  -2   12.92    1.16
  -7  10  -2   12.22    1.46
   7 -10   2   13.38    1.22
   7 -10   2   12.26    0.82
   3   9  -2    1.83    0.33
   3   9  -2    2.78    0.37
  -3  -9   2    3.08    0.49
  -3  -9   2    2.29    0.50
  -3  -9   2    1.73    0.69
   2   9  -2    0.56    0.20
  -2  -9   2    0.46    0.52
  -2  -9   2    0.62    0.32
  -2  -9   2    0.39    0.37
   1   9  -2    5.53    0.40
   1   9  -2    5.04    0.41
  -1  -9   2    5.47    0.83
  -1  -9   2    4.75    0.51
  -1  -9   2    3.74    0.55
   0   9  -2   21.01    1.03
   0   9  -2   20.10    1.09
   0  -9   2   19.16    1.25
   0  -9   2   19.34    1.18
  -1   9  -2    9.99    0.59
  -1   9  -2    9.33    0.51
   1  -9   2    8.34    0.65
   1  -9   2    8.18    0.73
  -2   9  -2    0.77    0.42
  -2   9  -2    1.16    0.21
   2  -9   2    1.11    0.46
   2  -9   2    1.15    0.27
   2  -9   2    0.62    0.27
  -3   9  -2    1.20    0.47
  -3   9  -2    1.76    0.29
  -3   9  -2    1.46    0.27
  -3   9  -2    2.01    0.25
   3  -9   2    1.35    0.28
   3  -9   2    2.15    0.39
   3  -9   2    2.39    0.62
  -4   9  -2    6.55    0.42
  -4   9  -2    6.20    0.86
  -4   9  -2    5.21    0.54
  -4   9  -2    5.75    0.46
   4  -9   2    5.48    0.99
   4  -9   2    5.12    0.48
   4  -9   2    5.63    0.64
   4  -9   2    5.29    0.41
  -5   9  -2    4.01    0.59
  -5   9  -2    4.14    0.76
  -5   9  -2    4.23    0.34
   5  -9   2    4.72    0.62
   5  -9   2    3.95    0.44
   5  -9   2    4.33    0.40
  -6   9  -2    3.73    0.32
   6  -9   2    3.04    0.44
   6  -9   2    2.67    0.36
   6  -9   2    3.66    0.66
  -7   9  -2    1.63    0.68
   7  -9   2    0.68    0.54
   7  -9   2    0.61    0.22
  -8   9  -2    7.29    1.28
   8  -9   2    6.74    0.59
   4   8  -2    1.22    0.27
   4   8  -2    0.93    0.24
  -4  -8   2    1.24    0.47
  -4  -8   2    1.46    0.38
  -4  -8   2    0.64    0.58
   3   8  -2    2.51    0.31
   3   8  -2    2.26    0.29
  -3  -8   2    1.35    0.37
  -3  -8   2    1.68    0.42
  -3  -8   2    1.12    0.58
   2   8  -2   30.57    1.57
   2   8  -2   31.25    1.55
  -2  -8   2   32.22    2.05
  -2  -8   2   29.65    1.67
  -2  -8   2   29.30    1.75
   1   8  -2    2.06    0.25
   1   8  -2    2.03    0.24
   1   8  -2    1.99    0.36
  -1  -8   2    1.68    0.29
  -1  -8   2    1.63    0.37
  -1  -8   2    2.80    0.43
   0   8  -2    0.84    0.15
   0   8  -2    0.61    0.25
   0   8  -2    0.67    0.20
   0  -8   2    1.31    0.38
   0  -8   2    0.47    0.22
  -1   8  -2   63.59    3.09
   1  -8   2   63.26    3.23
   1  -8   2   64.25    3.16
  -2   8  -2   60.76    3.07
  -2   8  -2   58.15    2.80
  -2   8  -2   57.70    2.83
   2  -8   2   56.24    3.10
   2  -8   2   57.83    2.96
   2  -8   2   58.03    2.82
   2  -8   2   56.57    2.87
  -3   8  -2   11.38    0.93
  -3   8  -2   10.65    0.70
  -3   8  -2   11.90    0.63
   3  -8   2   11.25    0.69
   3  -8   2   10.02    0.66
   3  -8   2   10.90    0.79
   3  -8   2   10.21    0.98
  -4   8  -2   13.37    0.69
  -4   8  -2   11.76    0.82
  -4   8  -2   12.32    0.65
  -4   8  -2   12.52    1.04
   4  -8   2   12.18    0.75
   4  -8   2   12.54    0.72
   4  -8   2   12.98    1.12
   4  -8   2   12.35    0.88
  -5   8  -2   14.64    0.74
  -5   8  -2   13.92    0.72
  -5   8  -2   14.60    1.40
   5  -8   2   13.03    0.79
   5  -8   2   13.34    0.96
   5  -8   2   13.08    0.80
  -6   8  -2    0.14    0.14
  -6   8  -2    0.73    0.49
   6  -8   2   -0.07    0.20
   6  -8   2    0.00    0.31
   6  -8   2    0.04    0.16
  -7   8  -2    8.99    1.03
   7  -8   2    6.47    0.54
   7  -8   2    7.38    0.65
   7  -8   2    7.35    0.85
  -8   8  -2    8.97    1.13
   8  -8   2    7.53    0.61
   5   7  -2    0.21    0.20
   5   7  -2   -0.11    0.20
  -5  -7   2   -0.02    0.43
  -5  -7   2    0.10    0.34
  -5  -7   2    0.25    0.62
   4   7  -2   -0.10    0.15
   4   7  -2    0.23    0.18
  -4  -7   2    0.16    0.44
  -4  -7   2    0.01    0.28
  -4  -7   2   -0.08    0.35
   3   7  -2   23.43    1.23
   3   7  -2   25.04    1.22
  -3  -7   2   21.84    1.39
  -3  -7   2   22.84    1.38
  -3  -7   2   23.02    1.32
  -3  -7   2   22.99    1.67
   2   7  -2    4.55    0.42
   2   7  -2    4.15    0.32
  -2  -7   2    4.87    0.73
  -2  -7   2    4.11    0.53
  -2  -7   2    3.87    0.50
  -2  -7   2    4.40    0.56
   1   7  -2    0.58    0.23
   1   7  -2    0.77    0.13
   1   7  -2    0.39    0.13
  -1  -7   2    0.56    0.24
  -1  -7   2    0.86    0.30
  -1  -7   2    0.50    0.18
   0   7  -2   15.81    0.86
   0   7  -2   16.12    0.99
   0   7  -2   16.39    0.81
   0  -7   2   15.05    0.91
   0  -7   2   15.80    0.98
   0  -7   2   16.28    1.07
   0  -7   2   15.94    0.88
  -1   7  -2    0.08    0.08
  -1   7  -2   -0.02    0.30
  -1   7  -2    0.09    0.10
   1  -7   2    0.46    0.16
   1  -7   2    0.24    0.19
   1  -7   2    0.13    0.14
  -2   7  -2   20.97    1.28
  -2   7  -2   19.48    1.07
  -2   7  -2   19.66    1.09
  -2   7  -2   20.95    1.15
  -2   7  -2   22.23    1.05
   2  -7   2   22.03    1.28
   2  -7   2   19.38    1.29
   2  -7   2   20.09    1.10
   2  -7   2   19.38    1.17
   2  -7   2   19.88    1.05
  -3   7  -2   14.03    0.75
  -3   7  -2   12.25    0.79
  -3   7  -2   14.15    0.71
  -3   7  -2   13.23    0.96
  -3   7  -2   14.45    0.85
   3  -7   2   12.70    1.00
   3  -7   2   13.32    0.86
   3  -7   2   14.29    0.98
   3  -7   2   12.57    0.73
   3  -7   2   12.33    0.75
  -4   7  -2   -0.08    0.09
  -4   7  -2    0.06    0.10
  -4   7  -2   -0.10    0.30
   4  -7   2   -0.08    0.18
   4  -7   2    0.18    0.13
   4  -7   2   -0.15    0.10
   4  -7   2   -0.30    0.40
  -5   7  -2    1.02    0.14
  -5   7  -2    1.01    0.15
  -5   7  -2    0.81    0.39
   5  -7   2    1.22    0.20
   5  -7   2    0.42    0.26
   5  -7   2    0.68    0.18
  -6   7  -2   11.88    0.60
  -6   7  -2   10.66    1.04
  -6   7  -2   11.45    0.63
   6  -7   2   10.81    0.70
   6  -7   2   10.29    0.81
   6  -7   2   11.32    0.65
  -7   7  -2    4.26    0.64
  -7   7  -2    4.54    0.36
  -7   7  -2    4.04    0.75
   7  -7   2    4.27    0.40
   7  -7   2    3.99    0.63
  -8   7  -2    5.42    0.98
  -8   7  -2    5.70    0.80
   8  -7   2    5.28    0.50
  -9   7  -2    5.66    1.00
  -9   7  -2    6.47    0.91
   9  -7   2    4.84    0.57
   6   6  -2   -0.06    0.19
   6   6  -2    0.27    0.24
  -6  -6   2   -0.43    0.60
  -6  -6   2    0.00    0.45
  -6  -6   2   -0.28    0.36
   5   6  -2    0.02    0.15
   5   6  -2    0.16    0.17
  -5  -6   2    0.09    0.47
  -5  -6   2    0.15    0.28
  -5  -6   2    0.07    0.34
   4   6  -2   31.37    1.56
  -4  -6   2   31.55    1.54
  -4  -6   2   29.06    1.74
  -4  -6   2   31.58    1.84
  -4  -6   2   30.16    2.01
  -4  -6   2   29.77    1.67
   3   6  -2    0.75    0.21
   3   6  -2    0.91    0.17
   3   6  -2    0.72    0.16
  -3  -6   2    0.92    0.25
  -3  -6   2    0.89    0.24
  -3  -6   2    0.25    0.33
  -3  -6   2    0.74    0.28
   2   6  -2   27.11    1.32
   2   6  -2   27.96    1.34
  -2  -6   2   26.18    1.29
  -2  -6   2   25.00    1.46
  -2  -6   2   28.36    1.70
  -2  -6   2   25.08    1.40
  -2  -6   2   25.45    1.47
   1   6  -2   17.72    1.03
   1   6  -2   18.62    1.04
   1   6  -2   20.17    1.02
   1   6  -2   18.52    0.92
   1   6  -2   17.96    0.95
  -1  -6   2   17.49    0.96
  -1  -6   2   17.69    1.06
  -1  -6   2   17.89    1.01
  -1  -6   2   17.93    1.09
   0   6  -2    0.95    0.17
   0   6  -2    0.67    0.12
   0   6  -2    0.85    0.19
   0   6  -2    1.10    0.23
   0  -6   2    0.83    0.18
   0  -6   2    1.08    0.17
   0  -6   2    0.60    0.24
   0  -6   2    0.62    0.19
  -1   6  -2   23.55    1.22
  -1   6  -2   24.51    1.18
  -1   6  -2   23.32    1.16
  -1   6  -2   22.22    1.13
   1  -6   2   22.17    1.18
   1  -6   2   22.68    1.14
   1  -6   2   19.61    1.32
   1  -6   2   22.56    1.24
  -2   6  -2  117.64    5.63
  -2   6  -2  118.26    5.45
  -2   6  -2  105.92    5.46
  -2   6  -2  117.00    5.41
  -2   6  -2  122.28    5.52
   2  -6   2  110.07    5.46
   2  -6   2  113.55    5.53
   2  -6   2  111.68    5.41
   2  -6   2  119.70    5.59
  -3   6  -2    0.80    0.29
  -3   6  -2    0.48    0.12
  -3   6  -2    0.46    0.18
  -3   6  -2    0.84    0.12
  -3   6  -2    0.69    0.10
   3  -6   2    0.43    0.18
   3  -6   2    0.54    0.12
   3  -6   2    0.64    0.14
   3  -6   2    0.31    0.29
   3  -6   2    0.37    0.23
  -4   6  -2   15.96    0.81
  -4   6  -2   15.79    0.78
  -4   6  -2   15.52    1.07
   4  -6   2   14.78    0.83
   4  -6   2   16.38    0.94
   4  -6   2   15.19    0.82
   4  -6   2   15.06    1.04
   4  -6   2   13.02    1.06
  -5   6  -2   19.14    0.95
  -5   6  -2   19.24    1.28
   5  -6   2   16.96    1.25
   5  -6   2   19.01    1.10
   5  -6   2   18.21    1.00
   5  -6   2   18.49    0.96
  -6   6  -2    1.59    0.37
  -6   6  -2    1.57    0.24
  -6   6  -2    1.84    0.21
  -6   6  -2    1.18    0.40
   6  -6   2    1.17    0.20
   6  -6   2    1.26    0.31
  -7   6  -2    0.32    0.45
  -7   6  -2    0.16    0.30
  -7   6  -2    0.46    0.16
   7  -6   2    0.40    0.17
   7  -6   2    0.16    0.29
  -8   6  -2   22.40    1.50
  -8   6  -2   21.77    1.59
   8  -6   2   20.49    1.22
  -9   6  -2    5.38    0.91
  -9   6  -2    5.56    1.03
   9  -6   2    3.93    0.54
   7   5  -2    1.17    0.26
  -7  -5   2    1.60    0.55
  -7  -5   2    0.58    0.69
  -7  -5   2    2.63    0.45
   6   5  -2   15.13    0.80
   6   5  -2   13.77    0.81
  -6  -5   2   11.99    1.00
  -6  -5   2   12.23    1.03
  -6  -5   2   13.49    1.33
   5   5  -2   17.03    0.91
   5   5  -2   17.32    0.92
  -5  -5   2   16.05    0.90
  -5  -5   2   14.58    1.34
  -5  -5   2   16.98    1.01
  -5  -5   2   16.47    1.00
  -5  -5   2   15.40    1.10
  -5  -5   2   17.48    0.92
   4   5  -2   10.79    0.64
   4   5  -2   11.21    0.64
  -4  -5   2   11.84    0.64
  -4  -5   2   10.99    0.82
  -4  -5   2   10.58    0.72
  -4  -5   2   10.86    0.72
  -4  -5   2   11.14    1.03
   3   5  -2    6.30    0.41
   3   5  -2    6.85    0.47
   3   5  -2    6.76    0.47
   3   5  -2    6.58    0.42
  -3  -5   2    6.96    0.51
  -3  -5   2    6.80    0.56
  -3  -5   2    6.62    0.41
  -3  -5   2    7.01    0.72
  -3  -5   2    5.95    0.48
   2   5  -2    3.75    0.28
   2   5  -2    3.91    0.32
   2   5  -2    4.24    0.34
   2   5  -2    4.42    0.37
   2   5  -2    3.73    0.26
  -2  -5   2    4.35    0.35
  -2  -5   2    3.70    0.29
  -2  -5   2    4.79    0.52
  -2  -5   2    3.89    0.27
  -2  -5   2    3.53    0.38
  -2  -5   2    4.03    0.39
  -2  -5   2    3.76    0.30
   1   5  -2    1.19    0.14
   1   5  -2    1.31    0.19
   1   5  -2    1.11    0.11
   1   5  -2    1.35    0.22
   1   5  -2    1.34    0.23
  -1  -5   2    1.49    0.26
  -1  -5   2    1.33    0.23
  -1  -5   2    1.23    0.14
  -1  -5   2    1.16    0.17
  -1  -5   2    1.25    0.19
   0   5  -2    8.89    0.58
   0   5  -2    7.99    0.44
   0   5  -2    8.76    0.50
   0   5  -2    8.88    0.54
   0   5  -2    8.19    0.47
   0  -5   2    8.52    0.48
   0  -5   2    7.74    0.59
   0  -5   2    8.29    0.51
   0  -5   2    8.31    0.56
  -1   5  -2  105.79    4.69
  -1   5  -2  102.59    4.64
  -1   5  -2   90.52    4.64
   1  -5   2   94.21    4.64
   1  -5   2   94.43    4.78
   1  -5   2   97.69    4.70
   1  -5   2  100.14    4.61
  -2   5  -2    5.67    0.40
  -2   5  -2    5.85    0.34
  -2   5  -2    4.94    0.38
  -2   5  -2    5.60    0.49
   2  -5   2    5.38    0.31
   2  -5   2    5.08    0.35
   2  -5   2    5.26    0.32
   2  -5   2    5.04    0.50
   2  -5   2    5.24    0.41
   2  -5   2    5.42    0.44
  -3   5  -2    0.05    0.05
  -3   5  -2    0.04    0.07
  -3   5  -2    0.03    0.07
  -3   5  -2   -0.06    0.19
   3  -5   2   -0.15    0.08
   3  -5   2    0.10    0.12
   3  -5   2    0.00    0.18
   3  -5   2    0.21    0.24
   3  -5   2   -0.01    0.07
  -4   5  -2   35.15    1.63
  -4   5  -2   34.39    1.91
  -4   5  -2   34.04    1.65
  -4   5  -2   39.39    1.85
   4  -5   2   32.56    1.91
   4  -5   2   34.32    1.77
   4  -5   2   32.09    1.69
   4  -5   2   31.91    1.87
   4  -5   2   33.69    1.66
  -5   5  -2   47.97    2.20
  -5   5  -2   51.82    2.46
  -5   5  -2   46.33    2.23
  -5   5  -2   47.60    2.53
   5  -5   2   45.12    2.29
   5  -5   2   39.55    2.48
   5  -5   2   45.50    2.35
  -6   5  -2    0.29    0.27
  -6   5  -2    0.30    0.15
  -6   5  -2    0.04    0.31
   6  -5   2   -0.01    0.14
  -7   5  -2    3.16    0.58
  -7   5  -2    2.21    0.46
   7  -5   2    2.40    0.43
   7  -5   2    2.03    0.33
   7  -5   2    1.91    0.29
  -8   5  -2    0.23    0.48
  -8   5  -2   -0.14    0.42
   8  -5   2    0.13    0.20
  -9   5  -2    0.86    0.58
  -9   5  -2    2.04    0.63
   9  -5   2    3.17    0.47
  -8  -4   2    2.60    0.62
  -8  -4   2    1.29    0.84
   7   4  -2    4.82    0.43
  -7  -4   2    3.75    0.80
  -7  -4   2    4.68    0.56
  -7  -4   2    4.85    0.75
   6   4  -2    0.62    0.18
   6   4  -2    0.67    0.18
   6   4  -2    0.50    0.17
  -6  -4   2    0.73    0.25
  -6  -4   2    1.26    0.40
  -6  -4   2    0.09    0.43
  -6  -4   2    0.86    0.26
   5   4  -2   53.37    2.68
   5   4  -2   58.81    2.64
   5   4  -2   63.79    2.80
   5   4  -2   55.21    2.67
  -5  -4   2   55.42    2.66
  -5  -4   2   51.55    2.96
  -5  -4   2   53.55    2.75
  -5  -4   2   55.44    2.75
  -5  -4   2   55.34    2.69
  -5  -4   2   47.80    3.10
   4   4  -2  107.82    5.13
   4   4  -2  102.55    5.14
   4   4  -2  116.55    5.11
   4   4  -2  111.68    5.17
  -4  -4   2  104.33    5.51
  -4  -4   2  109.24    5.22
  -4  -4   2  114.41    5.15
  -4  -4   2  108.90    5.21
  -4  -4   2  101.35    5.30
   3   4  -2   77.58    3.72
   3   4  -2   77.03    3.71
   3   4  -2   82.87    3.76
   3   4  -2   84.10    3.81
  -3  -4   2   75.31    3.74
  -3  -4   2   77.88    3.72
  -3  -4   2   76.46    3.86
  -3  -4   2   77.12    4.03
  -3  -4   2   75.42    3.78
  -3  -4   2   77.79    3.80
  -3  -4   2   79.45    3.71
   2   4  -2   56.11    2.81
   2   4  -2   62.08    2.90
   2   4  -2   61.85    2.88
   2   4  -2   60.84    2.86
   2   4  -2   57.88    2.81
   2   4  -2   59.14    2.79
  -2  -4   2   59.55    2.81
  -2  -4   2   58.42    2.82
  -2  -4   2   60.81    3.07
  -2  -4   2   56.92    2.83
  -2  -4   2   57.43    2.93
  -2  -4   2   60.46    2.87
  -2  -4   2   57.03    2.90
   1   4  -2   31.33    1.45
   1   4  -2   29.99    1.47
   1   4  -2   28.38    1.40
   1   4  -2   28.81    1.48
   1   4  -2   29.08    1.38
  -1  -4   2   29.24    1.41
  -1  -4   2   27.83    1.40
  -1  -4   2   27.43    1.44
  -1  -4   2   27.85    1.50
  -1  -4   2   28.04    1.49
   0   4  -2    7.20    0.40
   0   4  -2    8.11    0.47
   0   4  -2    7.89    0.43
   0   4  -2    6.86    0.49
   0   4  -2    7.22    0.40
   0  -4   2    7.29    0.36
   0  -4   2    6.99    0.43
   0  -4   2    7.19    0.48
   0  -4   2    6.27    0.50
   0  -4   2    6.42    0.41
   0  -4   2    7.52    0.40
  -1   4  -2   16.28    0.79
  -1   4  -2   12.84    0.83
  -1   4  -2   16.12    0.83
   1  -4   2   15.48    0.76
   1  -4   2   15.83    0.75
   1  -4   2   15.03    0.91
   1  -4   2   15.06    0.79
   1  -4   2   15.08    0.84
  -2   4  -2   73.51    3.35
  -2   4  -2   73.44    3.31
  -2   4  -2   69.85    3.49
  -2   4  -2   73.81    3.41
   2  -4   2   69.05    3.35
   2  -4   2   65.19    3.46
   2  -4   2   68.92    3.35
   2  -4   2   66.83    3.31
   2  -4   2   70.56    3.51
   2  -4   2   76.22    3.45
  -3   4  -2  384.01   17.01
  -3   4  -2  371.50   17.08
  -3   4  -2  371.48   16.88
  -3   4  -2  363.14   16.88
  -3   4  -2  367.84   16.87
  -3   4  -2  388.39   16.96
   3  -4   2  357.30   16.96
   3  -4   2  349.88   17.08
   3  -4   2  338.03   17.02
   3  -4   2  338.66   16.90
  -4   4  -2    1.37    0.30
  -4   4  -2    1.46    0.13
  -4   4  -2    1.66    0.30
  -4   4  -2    1.43    0.16
   4  -4   2    1.08    0.20
   4  -4   2    1.64    0.13
   4  -4   2    1.68    0.19
   4  -4   2    1.14    0.30
   4  -4   2    2.26    0.41
  -5   4  -2   26.62    1.44
  -5   4  -2   25.00    1.48
  -5   4  -2   24.93    1.23
   5  -4   2   21.54    1.48
   5  -4   2   24.12    1.28
   5  -4   2   24.78    1.31
  -6   4  -2    4.12    0.55
  -6   4  -2    4.86    0.58
   6  -4   2    4.12    0.39
   6  -4   2    2.77    0.56
   6  -4   2    3.95    0.31
   6  -4   2    4.10    0.36
  -7   4  -2    5.04    0.71
  -7   4  -2    5.45    0.68
   7  -4   2    5.06    0.45
   7  -4   2    4.33    0.36
   7  -4   2    5.52    0.48
  -8   4  -2    2.73    0.56
  -8   4  -2    2.69    0.60
   8  -4   2    2.56    0.39
  -9   4  -2    0.08    0.58
  -9   4  -2    0.38    0.56
   9  -4   2    0.03    0.26
   8   3  -2    6.80    0.55
   8   3  -2    7.53    0.72
  -8  -3   2    6.53    0.86
  -8  -3   2    7.12    1.18
   7   3  -2    2.04    0.32
   7   3  -2    1.47    0.23
  -7  -3   2    2.19    0.35
  -7  -3   2    1.58    0.62
  -7  -3   2    1.70    0.45
   6   3  -2    4.19    0.37
   6   3  -2    4.12    0.34
   6   3  -2    4.44    0.36
  -6  -3   2    3.71    0.59
  -6  -3   2    4.00    0.41
  -6  -3   2    4.64    0.30
  -6  -3   2    4.15    0.40
  -6  -3   2    3.45    0.68
   5   3  -2    0.55    0.14
   5   3  -2    0.42    0.17
   5   3  -2    0.70    0.13
   5   3  -2    0.75    0.13
  -5  -3   2    0.51    0.26
  -5  -3   2    0.48    0.18
  -5  -3   2    0.38    0.30
  -5  -3   2    0.41    0.11
  -5  -3   2    0.71    0.18
  -5  -3   2    0.75    0.17
   4   3  -2    6.05    0.46
   4   3  -2    5.63    0.35
   4   3  -2    6.27    0.40
   4   3  -2    5.72    0.37
   4   3  -2    6.11    0.35
  -4  -3   2    5.46    0.36
  -4  -3   2    5.78    0.42
  -4  -3   2    5.53    0.62
  -4  -3   2    5.22    0.50
  -4  -3   2    5.61    0.42
  -4  -3   2    6.63    0.39
   3   3  -2   75.13    3.54
   3   3  -2   71.11    3.53
   3   3  -2   78.33    3.64
   3   3  -2   75.04    3.49
   3   3  -2   77.62    3.57
   3   3  -2   72.20    3.53
  -3  -3   2   73.51    3.67
  -3  -3   2   76.69    3.54
  -3  -3   2   73.85    3.80
  -3  -3   2   74.12    3.59
  -3  -3   2   74.07    3.53
  -3  -3   2   74.08    3.60
   2   3  -2  171.92    7.69
   2   3  -2  152.62    7.62
   2   3  -2  178.29    7.72
   2   3  -2  165.22    7.66
   2   3  -2  153.82    7.62
  -2  -3   2  159.12    7.69
  -2  -3   2  165.87    7.63
  -2  -3   2  158.01    7.67
  -2  -3   2  161.59    7.62
  -2  -3   2  162.67    7.74
  -2  -3   2  167.72    7.85
   1   3  -2   25.23    1.21
   1   3  -2   27.36    1.29
   1   3  -2   24.55    1.27
   1   3  -2   26.28    1.25
   1   3  -2   24.83    1.21
  -1  -3   2   24.14    1.21
  -1  -3   2   23.79    1.22
  -1  -3   2   25.42    1.26
  -1  -3   2   25.05    1.29
  -1  -3   2   24.05    1.29
   0   3  -2   28.71    1.44
   0   3  -2   30.48    1.48
   0   3  -2   32.46    1.48
   0   3  -2   29.58    1.50
   0  -3   2   29.67    1.45
   0  -3   2   30.49    1.41
   0  -3   2   26.83    1.44
   0  -3   2   30.24    1.40
   0  -3   2   28.08    1.53
   0  -3   2   29.46    1.51
  -1   3  -2    7.85    0.46
  -1   3  -2    8.46    0.42
   1  -3   2    7.91    0.47
   1  -3   2    7.31    0.41
   1  -3   2    7.69    0.39
   1  -3   2    7.10    0.51
   1  -3   2    7.21    0.43
   1  -3   2    8.76    0.47
  -2   3  -2   13.07    0.81
  -2   3  -2   13.80    0.68
  -2   3  -2   14.09    0.73
  -2   3  -2   13.72    0.67
   2  -3   2   13.45    0.70
   2  -3   2   13.45    0.74
   2  -3   2   12.30    0.80
   2  -3   2   13.26    0.68
   2  -3   2   14.15    0.77
  -3   3  -2    6.09    0.50
  -3   3  -2    6.29    0.30
  -3   3  -2    6.65    0.45
  -3   3  -2    5.67    0.33
   3  -3   2    5.46    0.36
   3  -3   2    5.74    0.31
   3  -3   2    5.87    0.39
   3  -3   2    5.15    0.47
   3  -3   2    5.19    0.48
  -4   3  -2  302.59   14.08
  -4   3  -2  307.91   14.05
  -4   3  -2  299.12   13.89
   4  -3   2  283.74   14.09
   4  -3   2  300.31   13.90
   4  -3   2  306.98   13.95
   4  -3   2  289.91   14.07
   4  -3   2  294.69   13.93
  -5   3  -2   52.81    2.74
  -5   3  -2   52.73    2.74
  -5   3  -2   51.15    2.53
   5  -3   2   53.61    2.54
   5  -3   2   52.57    2.58
   5  -3   2   48.35    2.78
   5  -3   2   54.54    2.52
   5  -3   2   54.63    2.60
  -6   3  -2    1.60    0.38
  -6   3  -2    1.39    0.36
   6  -3   2    0.95    0.21
   6  -3   2    1.39    0.21
   6  -3   2    1.71    0.49
   6  -3   2    1.79    0.20
  -7   3  -2   35.40    1.67
  -7   3  -2   34.40    1.97
  -7   3  -2   33.08    2.02
   7  -3   2   33.35    1.72
   7  -3   2   32.96    1.64
   7  -3   2   34.29    1.78
  -8   3  -2    0.49    0.42
  -8   3  -2    0.42    0.47
   8  -3   2    0.58    0.20
   8  -3   2    1.30    0.29
  -9   3  -2    1.82    0.68
  -9   3  -2    1.35    0.57
   9  -3   2    1.17    0.28
   9   2  -2    1.15    0.37
  -9  -2   2    0.15    0.72
  -9  -2   2    1.98    0.63
   8   2  -2    0.24    0.23
   8   2  -2    0.04    0.17
  -8  -2   2   -0.37    0.26
  -8  -2   2   -0.09    0.53
  -8  -2   2    0.06    0.41
   7   2  -2    2.90    0.31
   7   2  -2    3.49    0.35
   7   2  -2    3.48    0.33
  -7  -2   2    3.15    0.38
  -7  -2   2    3.15    0.37
  -7  -2   2    2.34    0.62
  -7  -2   2    3.10    0.57
   6   2  -2    2.34    0.26
   6   2  -2    1.80    0.25
   6   2  -2    1.49    0.23
  -6  -2   2    2.05    0.17
  -6  -2   2    1.92    0.43
  -6  -2   2    2.29    0.28
  -6  -2   2    2.12    0.29
  -6  -2   2    1.51    0.43
   5   2  -2    0.25    0.30
   5   2  -2    0.27    0.10
   5   2  -2    0.48    0.11
   5   2  -2    0.93    0.35
   5   2  -2    0.85    0.17
  -5  -2   2    0.26    0.11
  -5  -2   2    0.45    0.08
  -5  -2   2    0.45    0.15
  -5  -2   2    0.56    0.17
  -5  -2   2    0.32    0.14
  -5  -2   2    0.11    0.21
  -5  -2   2    0.43    0.28
   4   2  -2   37.72    1.79
   4   2  -2   38.72    1.83
   4   2  -2   40.76    2.10
   4   2  -2   37.36    1.79
   4   2  -2   35.46    1.80
   4   2  -2   38.21    1.93
  -4  -2   2   33.69    1.95
  -4  -2   2   36.29    1.84
  -4  -2   2   38.41    1.86
  -4  -2   2   36.22    1.79
  -4  -2   2   39.69    1.83
  -4  -2   2   33.66    2.06
   3   2  -2   12.38    0.80
   3   2  -2   10.85    0.58
   3   2  -2   10.29    0.57
   3   2  -2   11.71    0.68
   3   2  -2   10.63    0.56
   3   2  -2   11.16    0.55
   3   2  -2   11.17    0.60
  -3  -2   2   10.36    0.77
  -3  -2   2   10.95    0.59
  -3  -2   2   11.25    0.62
  -3  -2   2   10.81    0.56
  -3  -2   2   10.70    0.61
  -3  -2   2    9.90    0.69
   2   2  -2   16.92    0.86
   2   2  -2   17.25    0.92
   2   2  -2   17.02    0.82
   2   2  -2   17.23    0.84
   2   2  -2   18.52    1.00
   2   2  -2   16.76    0.87
  -2  -2   2   15.37    0.85
  -2  -2   2   16.66    0.84
  -2  -2   2   16.71    0.99
  -2  -2   2   16.05    0.93
  -2  -2   2   16.70    0.87
  -2  -2   2   16.98    0.88
   1   2  -2    9.10    0.44
   1   2  -2    9.07    0.52
   1   2  -2    9.61    0.50
   1   2  -2    9.19    0.46
   1   2  -2    9.26    0.48
   1   2  -2    9.42    0.53
  -1  -2   2    9.92    0.58
  -1  -2   2    9.19    0.49
  -1  -2   2    9.36    0.46
  -1  -2   2    8.66    0.52
  -1  -2   2    9.02    0.54
   0   2  -2   50.01    2.31
   0   2  -2   50.07    2.26
   0   2  -2   45.11    2.29
   0   2  -2   50.90    2.29
   0   2  -2   49.71    2.33
   0  -2   2   47.86    2.33
   0  -2   2   47.15    2.26
   0  -2   2   43.38    2.29
   0  -2   2   47.84    2.32
   0  -2   2   48.65    2.29
  -1   2  -2  248.07   11.23
  -1   2  -2  238.44   11.12
  -1   2  -2  242.44   11.13
  -1   2  -2  213.08   11.23
   1  -2   2  238.47   11.13
   1  -2   2  243.25   11.16
   1  -2   2  248.99   11.15
   1  -2   2  235.92   11.20
   1  -2   2  244.03   11.19
  -2   2  -2   19.67    0.97
  -2   2  -2   18.47    0.88
  -2   2  -2   18.83    0.92
  -2   2  -2   18.02    1.00
  -2   2  -2   18.83    0.90
  -2   2  -2   18.92    0.93
   2  -2   2   16.43    0.97
   2  -2   2   16.78    0.99
   2  -2   2   18.40    0.88
   2  -2   2   18.93    0.94
   2  -2   2   18.55    0.94
  -3   2  -2   29.55    1.42
  -3   2  -2   29.35    1.53
  -3   2  -2   29.94    1.54
   3  -2   2   28.14    1.55
   3  -2   2   28.91    1.44
   3  -2   2   30.38    1.42
   3  -2   2   28.31    1.42
   3  -2   2   28.08    1.53
  -4   2  -2   34.39    1.62
  -4   2  -2   35.03    1.77
  -4   2  -2   30.94    1.78
   4  -2   2   33.91    1.61
   4  -2   2   30.75    1.74
   4  -2   2   34.71    1.67
   4  -2   2   32.90    1.62
   4  -2   2   32.07    1.81
   4  -2   2   33.17    1.66
  -5   2  -2    3.09    0.45
  -5   2  -2    2.84    0.39
  -5   2  -2    2.96    0.22
   5  -2   2    2.74    0.52
   5  -2   2    2.88    0.23
   5  -2   2    3.28    0.26
   5  -2   2    3.01    0.28
   5  -2   2    3.18    0.30
  -6   2  -2   55.65    2.93
  -6   2  -2   53.43    3.02
  -6   2  -2   58.49    2.72
   6  -2   2   55.88    2.75
   6  -2   2   56.05    3.11
   6  -2   2   56.84    2.69
   6  -2   2   59.13    2.78
   6  -2   2   56.34    2.79
  -7   2  -2    0.66    0.34
  -7   2  -2    0.96    0.40
  -7   2  -2    1.22    0.22
   7  -2   2    0.96    0.16
   7  -2   2    1.16    0.20
  -8   2  -2    8.26    0.79
  -8   2  -2    5.72    0.97
   8  -2   2    7.42    0.54
   8  -2   2    6.66    0.59
  -9   2  -2   10.06    1.32
  -9   2  -2    9.75    1.27
   9  -2   2    8.82    0.70
   9  -2   2    7.83    0.73
   9   1  -2    1.30    0.32
   9   1  -2    1.49    0.29
  -9  -1   2    0.83    0.65
  -9  -1   2    1.69    0.57
   8   1  -2   10.85    0.68
   8   1  -2   11.78    0.73
  -8  -1   2    9.52    1.15
  -8  -1   2   11.03    1.01
   7   1  -2    4.91    0.36
   7   1  -2    4.84    0.37
   7   1  -2    4.71    0.39
  -7  -1   2    3.33    0.59
  -7  -1   2    3.87    0.78
  -7  -1   2    4.97    0.39
  -7  -1   2    5.46    0.44
   6   1  -2    3.17    0.28
   6   1  -2    2.85    0.27
   6   1  -2    3.38    0.27
  -6  -1   2    3.89    0.46
  -6  -1   2    2.80    0.56
  -6  -1   2    2.97    0.29
  -6  -1   2    3.00    0.48
   5   1  -2   41.84    1.97
   5   1  -2   40.39    2.28
   5   1  -2   38.76    1.97
   5   1  -2   41.51    1.97
   5   1  -2   41.10    2.13
  -5  -1   2   36.04    2.25
  -5  -1   2   40.54    1.96
  -5  -1   2   39.04    2.16
  -5  -1   2   42.10    1.99
  -5  -1   2   42.96    2.01
   4   1  -2   14.08    0.95
   4   1  -2   14.99    0.74
   4   1  -2   13.95    0.72
   4   1  -2   13.55    0.85
  -4  -1   2   12.55    0.93
  -4  -1   2   12.20    0.86
  -4  -1   2   13.56    0.74
  -4  -1   2   15.26    0.75
  -4  -1   2   14.27    0.71
   3   1  -2    4.14    0.26
   3   1  -2    4.20    0.42
   3   1  -2    3.85    0.23
   3   1  -2    3.85    0.24
   3   1  -2    4.23    0.36
  -3  -1   2    3.73    0.29
  -3  -1   2    4.28    0.27
  -3  -1   2    3.84    0.36
  -3  -1   2    4.11    0.23
  -3  -1   2    3.51    0.40
   2   1  -2  118.71    5.28
   2   1  -2  109.78    5.26
   2   1  -2  108.54    5.23
   2   1  -2  120.04    5.39
   2   1  -2  114.80    5.34
  -2  -1   2  114.59    5.28
  -2  -1   2  110.70    5.26
  -2  -1   2  109.73    5.34
  -2  -1   2  112.74    5.27
  -2  -1   2  105.90    5.37
  -2  -1   2  109.62    5.23
   1   1  -2  235.94   10.67
   1   1  -2  242.23   10.80
   1   1  -2  218.29   10.70
   1   1  -2  239.80   10.71
   1   1  -2  234.38   10.71
   1   1  -2  231.74   10.67
  -1  -1   2  227.55   10.67
  -1  -1   2  213.68   10.71
  -1  -1   2  235.49   10.68
  -1  -1   2  219.98   10.71
  -1  -1   2  221.54   10.67
   0   1  -2   50.80    2.55
   0   1  -2   53.86    2.55
   0   1  -2   56.95    2.53
   0   1  -2   56.19    2.55
   0   1  -2   54.76    2.52
   0  -1   2   53.90    2.55
   0  -1   2   55.29    2.53
   0  -1   2   52.06    2.52
   0  -1   2   47.98    2.55
   0  -1   2   53.96    2.55
  -1   1  -2    2.66    0.16
  -1   1  -2    2.00    0.25
  -1   1  -2    2.86    0.16
  -1   1  -2    2.67    0.15
  -1   1  -2    2.77    0.17
  -1   1  -2    2.65    0.18
  -1   1  -2    2.20    0.24
  -1   1  -2    2.57    0.18
   1  -1   2    2.45    0.19
   1  -1   2    2.56    0.20
   1  -1   2    2.66    0.18
   1  -1   2    2.68    0.14
   1  -1   2    2.92    0.22
  -2   1  -2   26.01    1.23
  -2   1  -2   23.53    1.28
  -2   1  -2   23.27    1.33
  -2   1  -2   26.72    1.19
  -2   1  -2   25.70    1.21
   2  -1   2   27.19    1.22
   2  -1   2   24.39    1.29
   2  -1   2   23.93    1.26
   2  -1   2   25.01    1.23
   2  -1   2   24.99    1.21
   2  -1   2   22.36    1.22
  -3   1  -2    4.95    0.30
  -3   1  -2    4.83    0.38
  -3   1  -2    4.72    0.44
  -3   1  -2    5.24    0.28
  -3   1  -2    5.15    0.33
   3  -1   2    4.83    0.33
   3  -1   2    5.02    0.30
   3  -1   2    4.71    0.43
   3  -1   2    4.73    0.30
   3  -1   2    4.78    0.30
   3  -1   2    4.80    0.39
  -4   1  -2    6.33    0.36
  -4   1  -2    6.26    0.36
  -4   1  -2    6.23    0.47
  -4   1  -2    5.64    0.37
  -4   1  -2    5.67    0.56
   4  -1   2    5.64    0.37
   4  -1   2    5.76    0.49
   4  -1   2    6.41    0.58
   4  -1   2    6.24    0.41
   4  -1   2    6.44    0.38
   4  -1   2    6.36    0.36
  -5   1  -2   50.60    2.67
  -5   1  -2   50.13    2.82
  -5   1  -2   54.39    2.54
   5  -1   2   53.33    2.56
   5  -1   2   53.39    2.52
   5  -1   2   52.95    2.60
   5  -1   2   53.16    2.57
   5  -1   2   54.26    2.84
  -6   1  -2   -0.14    0.16
  -6   1  -2    0.46    0.34
   6  -1   2    0.13    0.16
   6  -1   2    0.06    0.14
   6  -1   2   -0.03    0.11
   6  -1   2   -0.03    0.16
  -7   1  -2    5.46    0.61
   7  -1   2    6.51    0.51
   7  -1   2    5.51    0.44
  -8   1  -2    3.50    0.62
   8  -1   2    2.72    0.44
   8  -1   2    3.12    0.38
  10   0  -2   10.18    0.72
  10   0  -2    9.03    0.77
 -10   0   2    8.11    1.41
   9   0  -2   24.93    1.32
   9   0  -2   23.58    1.27
  -9   0   2   21.76    1.79
  -9   0   2   22.46    1.60
   8   0  -2    3.24    0.32
   8   0  -2    2.56    0.34
  -8   0   2    4.06    0.75
  -8   0   2    3.62    0.62
   7   0  -2   23.92    1.19
   7   0  -2   22.58    1.17
   7   0  -2   23.35    1.14
  -7   0   2   20.56    1.55
  -7   0   2   20.65    1.43
   6   0  -2   35.95    1.73
   6   0  -2   34.90    1.75
   6   0  -2   35.43    1.74
  -6   0   2   33.19    2.08
  -6   0   2   33.52    1.72
  -6   0   2   37.27    1.80
  -6   0   2   32.39    1.97
  -6   0   2   39.18    1.76
   5   0  -2   -0.16    0.20
   5   0  -2   -0.10    0.06
   5   0  -2   -0.06    0.23
   5   0  -2    0.21    0.10
  -5   0   2    0.05    0.18
  -5   0   2    0.06    0.09
  -5   0   2    0.06    0.07
  -5   0   2   -0.15    0.10
  -5   0   2    0.14    0.22
   4   0  -2   20.27    1.29
   4   0  -2   21.53    1.23
   4   0  -2   22.00    1.08
   4   0  -2   22.31    1.11
  -4   0   2   22.19    1.06
  -4   0   2   21.55    1.25
  -4   0   2   23.38    1.12
  -4   0   2   20.16    1.29
  -4   0   2   22.53    1.10
   3   0  -2  191.29    9.09
   3   0  -2  206.31    9.12
   3   0  -2  192.74    9.27
   3   0  -2  190.88    9.12
  -3   0   2  198.44    9.12
  -3   0   2  205.12    9.12
  -3   0   2  204.14    9.08
  -3   0   2  180.55    9.25
  -3   0   2  191.72    9.08
  -3   0   2  191.06    9.24
   2   0  -2   68.03    3.09
   2   0  -2   63.39    3.20
   2   0  -2   65.46    3.20
   2   0  -2   67.85    3.12
   2   0  -2   67.65    3.13
  -2   0   2   60.29    3.19
  -2   0   2   68.69    3.13
  -2   0   2   71.27    3.13
  -2   0   2   66.10    3.09
  -2   0   2   62.05    3.20
   1   0  -2   94.96    4.48
   1   0  -2   91.16    4.46
   1   0  -2   98.75    4.44
   1   0  -2  100.11    4.43
   1   0  -2   92.80    4.44
  -1   0   2   95.78    4.45
  -1   0   2   92.50    4.44
  -1   0   2   92.06    4.48
  -1   0   2   94.39    4.42
   0   0  -2    3.51    0.21
   0   0  -2    3.41    0.20
   0   0  -2    3.35    0.20
   0   0  -2    3.49    0.20
   0   0  -2    3.52    0.18
   0   0  -2    3.68    0.21
   0   0  -2    3.15    0.23
   0   0   2    2.98    0.23
   0   0   2    3.33    0.20
   0   0   2    3.29    0.20
   0   0   2    3.49    0.21
   0   0   2    3.50    0.22
   0   0   2    3.32    0.20
  -1   0  -2   13.01    0.61
  -1   0  -2   11.05    0.65
  -1   0  -2   13.09    0.64
  -1   0  -2   12.83    0.69
  -1   0  -2   11.82    0.75
  -1   0  -2   11.71    0.64
  -1   0  -2   13.30    0.63
  -1   0  -2   12.95    0.61
  -1   0  -2   13.05    0.63
   1   0   2   12.55    0.63
   1   0   2   12.38    0.64
   1   0   2   12.64    0.62
   1   0   2   12.02    0.62
   1   0   2   13.04    0.62
   1   0   2   12.49    0.63
  -2   0  -2   31.59    1.85
  -2   0  -2   34.96    1.65
  -2   0  -2   36.02    1.67
  -2   0  -2   33.95    1.64
  -2   0  -2   36.39    1.66
  -2   0  -2   35.56    1.68
  -2   0  -2   33.55    1.68
   2   0   2   32.75    1.67
   2   0   2   37.21    1.64
   2   0   2   31.49    1.67
   2   0   2   34.20    1.69
   2   0   2   37.97    1.78
   2   0   2   34.28    1.66
  -3   0  -2    2.35    0.19
  -3   0  -2    2.22    0.23
  -3   0  -2    2.41    0.21
  -3   0  -2    2.45    0.15
  -3   0  -2    2.07    0.34
  -3   0  -2    2.32    0.19
  -3   0  -2    2.32    0.18
  -3   0  -2    2.47    0.20
   3   0   2    2.36    0.21
   3   0   2    2.34    0.19
   3   0   2    2.31    0.19
   3   0   2    2.25    0.33
   3   0   2    2.61    0.17
   3   0   2    2.05    0.24
  -4   0  -2    0.27    0.07
  -4   0  -2    0.16    0.10
  -4   0  -2    0.33    0.11
  -4   0  -2    0.27    0.15
  -4   0  -2    0.38    0.11
  -4   0  -2    0.45    0.24
  -4   0  -2    0.48    0.12
  -4   0  -2    0.17    0.11
   4   0   2    0.22    0.18
   4   0   2    0.38    0.27
   4   0   2    0.34    0.11
   4   0   2    0.31    0.09
   4   0   2    0.33    0.10
   4   0   2    0.37    0.11
  -5   0  -2    1.67    0.23
  -5   0  -2    1.61    0.37
  -5   0  -2    1.18    0.25
   5   0   2    1.32    0.20
   5   0   2    1.22    0.36
   5   0   2    1.40    0.19
   5   0   2    1.47    0.20
   5   0   2    1.29    0.21
  -6   0  -2    3.60    0.73
  -6   0  -2    4.62    0.48
   6   0   2    4.35    0.37
   6   0   2    4.84    0.36
   6   0   2    4.85    0.42
  -7   0  -2    2.79    0.67
  -7   0  -2    2.38    0.40
   7   0   2    2.75    0.34
   7   0   2    2.33    0.37
  -8   0  -2    8.23    0.75
  -8   0  -2    7.04    1.23
   8   0   2    8.12    0.61
   8   0   2    8.03    0.69
  10  -1  -2   27.52    1.52
  10  -1  -2   27.74    1.47
 -10   1   2   26.31    2.02
 -10   1   2   26.31    1.90
   9  -1  -2   39.81    1.95
   9  -1  -2   39.82    1.99
  -9   1   2   38.38    2.34
  -9   1   2   34.72    2.42
   8  -1  -2   16.54    0.95
   8  -1  -2   17.69    1.00
   8  -1  -2   18.78    0.94
  -8   1   2   16.85    1.39
  -8   1   2   16.86    1.27
   7  -1  -2    9.12    0.56
   7  -1  -2    8.99    0.53
   7  -1  -2    9.38    0.53
  -7   1   2    8.36    0.86
  -7   1   2    7.83    0.81
   6  -1  -2    1.02    0.17
   6  -1  -2    0.61    0.36
   6  -1  -2    0.87    0.14
   6  -1  -2    0.33    0.31
  -6   1   2    0.67    0.30
  -6   1   2    0.56    0.26
  -6   1   2    0.62    0.12
  -6   1   2    0.57    0.16
   5  -1  -2    2.17    0.22
   5  -1  -2    1.82    0.37
   5  -1  -2    1.51    0.29
   5  -1  -2    2.05    0.17
  -5   1   2    1.94    0.36
  -5   1   2    2.02    0.22
  -5   1   2    1.76    0.38
   4  -1  -2   36.74    1.73
   4  -1  -2   34.88    1.95
   4  -1  -2   36.52    1.92
   4  -1  -2   37.34    1.78
   4  -1  -2   36.67    1.79
  -4   1   2   40.36    1.79
  -4   1   2   34.47    1.93
  -4   1   2   32.12    1.90
   3  -1  -2    4.92    0.31
   3  -1  -2    5.42    0.31
   3  -1  -2    5.34    0.27
   3  -1  -2    4.94    0.27
   3  -1  -2    4.97    0.42
   3  -1  -2    4.39    0.42
  -3   1   2    5.09    0.31
  -3   1   2    5.47    0.27
  -3   1   2    4.84    0.42
  -3   1   2    4.99    0.43
   2  -1  -2  876.10   40.60
   2  -1  -2  816.12   40.75
   2  -1  -2  904.83   40.53
   2  -1  -2  873.97   40.76
  -2   1   2  905.08   40.86
  -2   1   2  827.07   40.81
  -2   1   2  874.46   40.52
  -2   1   2  883.72   40.61
   1  -1  -2  796.99   35.73
   1  -1  -2  725.83   35.74
   1  -1  -2  749.09   35.91
   1  -1  -2  786.57   35.74
   1  -1  -2  830.53   35.91
  -1   1   2  728.88   35.58
  -1   1   2  779.01   35.71
  -1   1   2  731.67   35.72
  -1   1   2  763.13   35.69
   0  -1  -2  139.59    6.33
   0  -1  -2  142.34    6.31
   0  -1  -2  137.41    6.31
   0  -1  -2  143.00    6.33
   0  -1  -2  136.53    6.32
   0  -1  -2  144.43    6.33
   0  -1  -2  127.69    6.34
   0   1   2  121.80    6.34
   0   1   2  133.06    6.33
   0   1   2  131.90    6.32
   0   1   2  132.36    6.30
  -1  -1  -2    2.97    0.21
  -1  -1  -2    3.16    0.20
  -1  -1  -2    3.33    0.22
  -1  -1  -2    3.21    0.20
  -1  -1  -2    3.55    0.31
  -1  -1  -2    3.40    0.22
  -1  -1  -2    3.25    0.20
   1   1   2    3.22    0.22
   1   1   2    3.40    0.23
   1   1   2    3.08    0.22
   1   1   2    3.11    0.20
   1   1   2    3.17    0.20
  -2  -1  -2   20.79    1.03
  -2  -1  -2   20.87    1.02
  -2  -1  -2   21.39    1.03
  -2  -1  -2   20.38    1.01
  -2  -1  -2   20.00    1.01
  -2  -1  -2   19.87    1.16
   2   1   2   20.02    1.01
   2   1   2   19.54    1.00
   2   1   2   20.37    1.03
   2   1   2   20.76    1.02
  -3  -1  -2   17.36    0.93
  -3  -1  -2   18.64    0.94
  -3  -1  -2   17.84    1.15
  -3  -1  -2   19.28    0.96
  -3  -1  -2   19.26    0.93
  -3  -1  -2   18.51    0.95
  -3  -1  -2   19.88    0.95
  -3  -1  -2   17.66    0.95
   3   1   2   17.78    0.94
   3   1   2   19.01    0.97
   3   1   2   18.32    0.94
  -4  -1  -2   28.80    1.40
  -4  -1  -2   26.85    1.70
  -4  -1  -2   27.50    1.44
  -4  -1  -2   28.59    1.44
  -4  -1  -2   30.08    1.43
  -4  -1  -2   28.87    1.44
   4   1   2   28.60    1.44
   4   1   2   28.95    1.46
  -5  -1  -2   37.09    1.96
  -5  -1  -2   35.84    2.26
  -5  -1  -2   38.79    1.89
  -5  -1  -2   41.96    1.90
  -5  -1  -2   39.63    1.92
   5   1   2   39.26    1.97
   5   1   2   39.44    1.95
  -6  -1  -2   27.10    1.47
  -6  -1  -2   26.45    1.85
  -6  -1  -2   30.26    1.40
   6   1   2   25.52    1.71
   6   1   2   27.79    1.45
  -7  -1  -2    5.68    0.55
  -7  -1  -2    5.83    1.04
   7   1   2    5.04    0.46
   7   1   2    6.30    0.56
  10  -2  -2    0.75    0.24
  10  -2  -2   -0.02    0.26
 -10   2   2   -0.02    0.60
 -10   2   2   -0.04    0.56
   9  -2  -2   13.69    0.86
   9  -2  -2   14.32    0.82
  -9   2   2   14.06    1.30
  -9   2   2   14.47    1.25
   8  -2  -2    6.65    0.43
   8  -2  -2    6.53    0.44
  -8   2   2    5.81    0.82
  -8   2   2    6.69    0.81
   7  -2  -2    0.40    0.18
   7  -2  -2    0.45    0.12
  -7   2   2    0.57    0.31
  -7   2   2    0.44    0.27
   6  -2  -2    6.15    0.72
   6  -2  -2    6.71    0.40
   6  -2  -2    7.38    0.43
   6  -2  -2    6.17    0.66
  -6   2   2    6.35    0.65
  -6   2   2    7.13    0.47
  -6   2   2    6.04    0.65
   5  -2  -2    4.42    0.50
   5  -2  -2    4.20    0.27
   5  -2  -2    4.48    0.30
   5  -2  -2    3.82    0.52
  -5   2   2    4.18    0.46
  -5   2   2    4.24    0.32
  -5   2   2    4.31    0.48
   4  -2  -2   36.03    1.60
   4  -2  -2   32.81    1.82
   4  -2  -2   32.98    1.60
   4  -2  -2   30.97    1.81
  -4   2   2   35.92    1.66
  -4   2   2   33.66    1.80
  -4   2   2   32.46    1.82
   3  -2  -2    9.21    0.67
   3  -2  -2   10.22    0.55
   3  -2  -2   10.57    0.68
   3  -2  -2    9.88    0.50
   3  -2  -2   11.07    0.53
  -3   2   2   10.76    0.55
  -3   2   2    8.84    0.66
  -3   2   2   11.00    0.66
   2  -2  -2   53.94    2.49
   2  -2  -2   55.39    2.50
   2  -2  -2   49.90    2.60
  -2   2   2   56.58    2.58
  -2   2   2   52.12    2.49
  -2   2   2   52.57    2.51
  -2   2   2   47.53    2.59
   1  -2  -2   11.40    0.67
   1  -2  -2   12.27    0.63
   1  -2  -2   12.43    0.58
   1  -2  -2   12.53    0.61
   1  -2  -2   12.54    0.63
  -1   2   2   11.57    0.67
  -1   2   2   11.96    0.62
  -1   2   2   11.87    0.59
  -1   2   2   11.78    0.63
  -1   2   2   12.18    0.63
   0  -2  -2   93.37    4.36
   0  -2  -2   90.77    4.37
   0  -2  -2   92.73    4.33
   0  -2  -2   96.91    4.37
   0  -2  -2   94.13    4.33
   0  -2  -2   94.01    4.35
   0  -2  -2   89.16    4.36
   0  -2  -2   92.17    4.36
   0  -2  -2   98.22    4.37
   0   2   2   91.11    4.33
   0   2   2   89.35    4.34
   0   2   2   91.07    4.37
   0   2   2   91.85    4.34
   0   2   2   93.28    4.37
  -1  -2  -2   48.76    2.31
  -1  -2  -2   50.54    2.34
  -1  -2  -2   48.12    2.30
  -1  -2  -2   47.59    2.32
  -1  -2  -2   50.97    2.33
  -1  -2  -2   47.85    2.32
   1   2   2   46.75    2.30
   1   2   2   49.83    2.33
   1   2   2   47.70    2.30
   1   2   2   47.85    2.33
   1   2   2   47.49    2.32
  -2  -2  -2    1.15    0.13
  -2  -2  -2    1.08    0.16
  -2  -2  -2    1.03    0.13
  -2  -2  -2    1.28    0.14
  -2  -2  -2    1.01    0.15
  -2  -2  -2    1.14    0.27
  -2  -2  -2    1.06    0.16
   2   2   2    1.21    0.16
   2   2   2    0.84    0.12
   2   2   2    1.19    0.14
  -3  -2  -2    7.89    0.49
  -3  -2  -2    7.20    0.45
  -3  -2  -2    7.84    0.45
  -3  -2  -2    8.03    0.47
  -3  -2  -2    7.81    0.46
  -3  -2  -2    7.64    0.69
  -3  -2  -2    7.40    0.46
   3   2   2    8.02    0.48
   3   2   2    7.86    0.46
   3   2   2    8.12    0.45
  -4  -2  -2    0.22    0.14
  -4  -2  -2    0.37    0.13
  -4  -2  -2   -0.06    0.13
  -4  -2  -2    0.03    0.31
   4   2   2    0.26    0.14
   4   2   2   -0.01    0.11
  -5  -2  -2    0.61    0.44
  -5  -2  -2    0.29    0.19
  -5  -2  -2    0.61    0.18
   5   2   2    0.70    0.20
  -6  -2  -2   16.58    1.44
   6   2   2   17.90    1.03
   6   2   2   16.79    0.97
  -7  -2  -2   20.90    1.78
   7   2   2   22.32    1.27
   7   2   2   20.62    1.20
  10  -3  -2   10.92    0.79
  10  -3  -2   12.81    0.73
 -10   3   2   11.33    1.27
 -10   3   2   10.31    1.20
   9  -3  -2    0.50    0.22
   9  -3  -2    0.87    0.19
  -9   3   2    0.34    0.46
  -9   3   2    1.08    0.49
   8  -3  -2    4.12    0.34
   8  -3  -2    5.05    0.39
  -8   3   2    5.35    1.06
  -8   3   2    4.44    0.70
   7  -3  -2   65.72    2.97
   7  -3  -2   61.53    2.94
  -7   3   2   56.80    3.28
  -7   3   2   61.39    3.30
   6  -3  -2    0.77    0.16
   6  -3  -2    0.53    0.35
   6  -3  -2   -0.15    0.32
   6  -3  -2    0.45    0.08
   6  -3  -2    0.49    0.09
  -6   3   2    0.02    0.27
  -6   3   2    0.26    0.14
  -6   3   2    0.32    0.22
   5  -3  -2    0.47    0.08
   5  -3  -2    0.33    0.25
   5  -3  -2    0.43    0.25
  -5   3   2    0.30    0.12
  -5   3   2    0.52    0.21
  -5   3   2    0.29    0.23
   4  -3  -2   54.27    2.84
   4  -3  -2   55.96    2.60
   4  -3  -2   47.93    2.68
   4  -3  -2   52.62    2.84
  -4   3   2   61.63    2.67
  -4   3   2   59.25    2.82
  -4   3   2   55.30    2.86
   3  -3  -2   19.55    0.98
   3  -3  -2   20.97    1.14
   3  -3  -2   16.85    1.12
   3  -3  -2   20.54    0.98
  -3   3   2   19.80    0.99
  -3   3   2   18.58    1.13
  -3   3   2   20.70    1.11
  -3   3   2   19.86    1.01
   2  -3  -2   83.63    4.23
   2  -3  -2   96.02    4.23
   2  -3  -2   91.24    4.13
   2  -3  -2   85.20    4.14
   2  -3  -2   84.91    4.09
  -2   3   2   83.90    4.22
  -2   3   2   88.64    4.10
  -2   3   2   85.00    4.13
   1  -3  -2   22.78    1.13
   1  -3  -2   21.03    1.18
   1  -3  -2   23.10    1.11
   1  -3  -2   23.49    1.13
   1  -3  -2   22.84    1.06
   1  -3  -2   24.10    1.14
   1  -3  -2   22.62    1.08
  -1   3   2   21.92    1.12
  -1   3   2   20.80    1.09
  -1   3   2   22.25    1.09
  -1   3   2   21.69    1.17
   0  -3  -2    0.04    0.06
   0  -3  -2    0.12    0.07
   0  -3  -2   -0.03    0.10
   0  -3  -2    0.05    0.09
   0  -3  -2    0.13    0.07
   0  -3  -2   -0.01    0.07
   0  -3  -2   -0.08    0.08
   0  -3  -2    0.02    0.06
   0   3   2    0.00    0.05
   0   3   2   -0.02    0.09
   0   3   2   -0.04    0.05
   0   3   2   -0.08    0.07
  -1  -3  -2    0.94    0.13
  -1  -3  -2    0.80    0.14
  -1  -3  -2    1.02    0.16
  -1  -3  -2    0.80    0.14
  -1  -3  -2    0.98    0.14
  -1  -3  -2    0.86    0.15
  -1  -3  -2    0.91    0.11
  -1  -3  -2    0.92    0.17
   1   3   2    1.03    0.13
   1   3   2    0.91    0.12
   1   3   2    0.78    0.13
  -2  -3  -2   14.66    0.80
  -2  -3  -2   14.72    0.79
  -2  -3  -2   15.45    0.79
  -2  -3  -2   15.24    0.80
  -2  -3  -2   13.77    0.83
  -2  -3  -2   15.06    0.83
  -2  -3  -2   15.19    0.82
  -2  -3  -2   15.99    1.04
   2   3   2   15.44    0.79
   2   3   2   15.92    0.81
   2   3   2   14.59    0.78
  -3  -3  -2   27.41    1.67
  -3  -3  -2   26.32    1.35
  -3  -3  -2   26.60    1.36
  -3  -3  -2   26.61    1.36
   3   3   2   26.57    1.35
   3   3   2   27.88    1.37
   3   3   2   26.14    1.34
  -4  -3  -2    1.06    0.40
  -4  -3  -2    1.38    0.21
  -4  -3  -2    1.33    0.24
  -4  -3  -2    1.11    0.21
   4   3   2    1.28    0.20
   4   3   2    1.20    0.22
   4   3   2    1.33    0.23
  -5  -3  -2   18.99    1.49
  -5  -3  -2   19.01    1.05
   5   3   2   19.93    1.09
   5   3   2   18.42    1.05
  -6  -3  -2    0.18    0.58
   6   3   2    0.87    0.30
   6   3   2    0.54    0.21
  10  -4  -2    1.07    0.22
  10  -4  -2    1.53    0.31
 -10   4   2    0.48    0.58
 -10   4   2    1.97    0.69
   9  -4  -2    0.02    0.20
  -9   4   2    0.74    0.54
  -9   4   2   -0.47    0.42
   8  -4  -2   39.71    1.99
   8  -4  -2   42.29    2.02
  -8   4   2   41.68    2.40
  -8   4   2   38.46    2.47
   7  -4  -2   15.95    0.90
   7  -4  -2   16.58    0.81
   7  -4  -2   15.85    0.84
  -7   4   2   17.59    1.21
  -7   4   2   16.38    1.24
   6  -4  -2    0.43    0.10
   6  -4  -2    0.42    0.09
   6  -4  -2    0.14    0.34
  -6   4   2    0.42    0.24
  -6   4   2    0.82    0.18
  -6   4   2    0.60    0.32
   5  -4  -2   14.39    0.74
   5  -4  -2   13.05    0.98
   5  -4  -2   14.23    1.01
  -5   4   2   13.63    0.79
  -5   4   2   16.19    0.98
  -5   4   2   13.28    0.99
  -5   4   2   15.18    0.79
   4  -4  -2   30.76    1.76
   4  -4  -2   32.60    1.57
  -4   4   2   32.66    1.58
  -4   4   2   31.50    1.59
  -4   4   2   30.30    1.79
  -4   4   2   34.00    1.74
   3  -4  -2    1.83    0.19
   3  -4  -2    2.15    0.34
   3  -4  -2    2.29    0.36
   3  -4  -2    2.22    0.20
  -3   4   2    2.11    0.21
  -3   4   2    2.74    0.34
  -3   4   2    2.29    0.19
   2  -4  -2   59.65    3.01
   2  -4  -2   62.98    3.01
   2  -4  -2   62.52    2.96
   2  -4  -2   70.34    3.15
   2  -4  -2   65.07    3.02
   2  -4  -2   60.68    3.13
   2  -4  -2   64.53    3.02
  -2   4   2   61.79    3.01
  -2   4   2   61.15    3.11
  -2   4   2   61.18    2.98
  -2   4   2   61.21    2.97
   1  -4  -2    0.38    0.13
   1  -4  -2    0.59    0.18
   1  -4  -2    0.55    0.07
   1  -4  -2    0.63    0.12
   1  -4  -2    0.43    0.06
   1  -4  -2    0.24    0.11
   1  -4  -2    0.34    0.09
  -1   4   2    0.53    0.09
  -1   4   2    0.60    0.07
  -1   4   2    0.31    0.10
  -1   4   2    0.54    0.16
   0  -4  -2    4.18    0.25
   0  -4  -2    3.70    0.34
   0  -4  -2    4.37    0.28
   0  -4  -2    4.21    0.29
   0  -4  -2    4.08    0.24
   0  -4  -2    4.07    0.28
   0  -4  -2    4.20    0.31
   0  -4  -2    4.24    0.32
   0  -4  -2    4.44    0.32
   0   4   2    4.34    0.28
   0   4   2    4.34    0.25
   0   4   2    4.11    0.30
   0   4   2    4.17    0.31
  -1  -4  -2   11.21    0.60
  -1  -4  -2   11.40    0.60
  -1  -4  -2   10.02    0.58
  -1  -4  -2   10.52    0.63
  -1  -4  -2   11.49    0.58
  -1  -4  -2   10.29    0.64
  -1  -4  -2   10.58    0.63
  -1  -4  -2   10.94    0.59
  -1  -4  -2   11.31    0.63
   1   4   2   10.51    0.59
   1   4   2   11.07    0.58
   1   4   2   11.09    0.63
  -2  -4  -2    0.04    0.24
  -2  -4  -2    0.26    0.13
  -2  -4  -2    0.35    0.11
  -2  -4  -2    0.22    0.15
  -2  -4  -2    0.41    0.15
  -2  -4  -2    0.45    0.13
   2   4   2    0.49    0.13
   2   4   2    0.21    0.10
  -3  -4  -2   21.71    1.23
  -3  -4  -2   23.47    1.55
  -3  -4  -2   23.21    1.21
  -3  -4  -2   21.92    1.17
   3   4   2   23.01    1.18
   3   4   2   23.80    1.19
  -4  -4  -2    8.96    0.57
  -4  -4  -2    9.72    1.02
  -4  -4  -2    8.95    0.60
  -4  -4  -2    7.89    0.66
   4   4   2    8.90    0.56
   4   4   2    9.20    0.58
   4   4   2    9.45    0.61
  -5  -4  -2    6.93    0.60
  -5  -4  -2    5.83    0.67
  -5  -4  -2    7.32    1.00
   5   4   2    6.82    0.52
   5   4   2    7.17    0.58
   6   4   2   -0.10    0.24
   6   4   2    0.70    0.38
  10  -5  -2    2.53    0.39
  10  -5  -2    3.10    0.36
 -10   5   2    3.27    0.82
 -10   5   2    3.42    0.69
   9  -5  -2    0.38    0.40
   9  -5  -2   -0.22    0.16
  -9   5   2   -0.29    0.57
  -9   5   2   -0.35    0.38
   8  -5  -2   14.41    0.89
   8  -5  -2   15.26    0.83
   8  -5  -2   16.55    0.85
  -8   5   2   16.03    1.32
  -8   5   2   16.42    1.22
   7  -5  -2   34.10    1.69
   7  -5  -2   34.86    1.68
   7  -5  -2   34.61    1.71
  -7   5   2   33.78    1.77
  -7   5   2   38.94    2.06
  -7   5   2   31.31    2.08
   6  -5  -2   22.15    1.64
   6  -5  -2   27.26    1.33
   6  -5  -2   26.85    1.35
   6  -5  -2   26.28    1.28
  -6   5   2   26.63    1.68
  -6   5   2   27.01    1.39
  -6   5   2   27.98    1.60
  -6   5   2   27.94    1.40
   5  -5  -2    0.27    0.32
   5  -5  -2    0.64    0.14
   5  -5  -2    0.80    0.36
  -5   5   2    1.33    0.38
  -5   5   2    0.89    0.18
  -5   5   2    0.84    0.26
  -5   5   2    0.87    0.18
   4  -5  -2    1.40    0.19
   4  -5  -2    1.44    0.18
   4  -5  -2    1.23    0.22
   4  -5  -2    1.12    0.28
  -4   5   2    1.37    0.18
  -4   5   2    1.29    0.20
  -4   5   2    1.22    0.40
   3  -5  -2  103.55    5.32
   3  -5  -2  107.88    5.15
   3  -5  -2  105.75    5.14
   3  -5  -2  117.51    5.31
   3  -5  -2  109.64    5.17
   3  -5  -2  110.48    5.13
  -3   5   2  106.69    5.13
  -3   5   2  104.68    5.28
   2  -5  -2   13.15    0.85
   2  -5  -2   12.54    0.72
   2  -5  -2   14.45    0.87
   2  -5  -2   13.30    0.73
   2  -5  -2   12.90    0.73
   2  -5  -2   13.71    0.75
  -2   5   2   12.56    0.72
  -2   5   2   12.11    0.66
  -2   5   2   12.41    0.68
   1  -5  -2   33.88    1.67
   1  -5  -2   34.09    1.65
   1  -5  -2   31.36    1.66
   1  -5  -2   32.81    1.75
  -1   5   2   33.57    1.57
  -1   5   2   33.35    1.66
  -1   5   2   32.63    1.70
  -1   5   2   32.31    1.62
   0  -5  -2  133.36    6.25
   0  -5  -2  134.49    6.21
   0  -5  -2  127.09    6.29
   0  -5  -2  130.22    6.22
   0  -5  -2  130.61    6.26
   0  -5  -2  134.46    6.22
   0   5   2  136.09    6.23
   0   5   2  129.89    6.20
   0   5   2  129.96    6.25
   0   5   2  131.79    6.17
  -1  -5  -2   23.96    1.31
  -1  -5  -2   25.25    1.26
  -1  -5  -2   24.64    1.31
  -1  -5  -2   24.75    1.27
  -1  -5  -2   25.01    1.24
   1   5   2   24.75    1.26
   1   5   2   26.70    1.23
   1   5   2   23.93    1.30
   1   5   2   25.02    1.24
  -2  -5  -2    3.91    0.62
  -2  -5  -2    3.02    0.32
  -2  -5  -2    3.77    0.34
  -2  -5  -2    3.71    0.30
  -2  -5  -2    3.59    0.31
  -2  -5  -2    3.92    0.31
   2   5   2    3.77    0.30
   2   5   2    3.77    0.30
  -3  -5  -2   10.26    0.65
  -3  -5  -2    9.32    0.64
  -3  -5  -2    9.69    0.61
  -3  -5  -2    9.40    0.98
   3   5   2   10.04    0.60
   3   5   2   10.43    0.61
  -4  -5  -2   -0.08    0.29
  -4  -5  -2    0.02    0.49
  -4  -5  -2    0.43    0.29
   4   5   2    0.09    0.17
   4   5   2    0.17    0.19
  -5  -5  -2    2.12    0.79
  -5  -5  -2    0.00    0.33
  10  -6  -2    3.06    0.47
 -10   6   2    3.21    0.70
 -10   6   2    2.10    0.69
 -10   6   2    3.50    0.56
   9  -6  -2    1.31    0.46
   9  -6  -2    2.34    0.28
   9  -6  -2    2.40    0.39
  -9   6   2    2.64    0.42
  -9   6   2    2.48    0.71
  -9   6   2    1.62    0.51
   8  -6  -2    1.59    0.24
   8  -6  -2    0.93    0.33
  -8   6   2    1.58    0.43
  -8   6   2    1.91    0.57
  -8   6   2    1.60    0.30
   7  -6  -2    2.93    0.30
   7  -6  -2    2.46    0.30
   7  -6  -2    2.95    0.44
  -7   6   2    3.45    0.71
  -7   6   2    2.59    0.35
   6  -6  -2   48.19    2.41
   6  -6  -2   43.91    2.29
   6  -6  -2   42.24    2.62
   6  -6  -2   47.34    2.28
  -6   6   2   48.55    2.32
  -6   6   2   50.61    2.57
  -6   6   2   45.79    2.31
  -6   6   2   45.64    2.63
   5  -6  -2    1.31    0.20
   5  -6  -2    0.80    0.39
   5  -6  -2    0.96    0.24
   5  -6  -2    1.25    0.19
  -5   6   2    1.41    0.24
  -5   6   2    1.29    0.43
  -5   6   2    1.14    0.21
   4  -6  -2   29.92    1.53
   4  -6  -2   30.41    1.59
   4  -6  -2   30.48    1.54
   4  -6  -2   27.30    1.77
  -4   6   2   32.34    1.50
  -4   6   2   30.18    1.54
   3  -6  -2    0.16    0.27
   3  -6  -2    0.21    0.18
   3  -6  -2    0.09    0.12
   3  -6  -2    0.41    0.20
   3  -6  -2    0.31    0.15
  -3   6   2    0.40    0.15
  -3   6   2    0.30    0.24
  -3   6   2    0.20    0.10
  -3   6   2    0.36    0.11
   2  -6  -2   13.11    0.78
   2  -6  -2   12.67    0.91
   2  -6  -2   13.47    0.78
  -2   6   2   14.28    0.74
  -2   6   2   14.13    0.78
   1  -6  -2   91.36    4.37
   1  -6  -2   93.50    4.41
   1  -6  -2   86.16    4.51
   1  -6  -2   88.26    4.41
  -1   6   2   93.48    4.41
  -1   6   2   92.16    4.36
  -1   6   2   92.46    4.45
  -1   6   2   97.15    4.31
   0  -6  -2   48.09    2.61
   0  -6  -2   50.05    2.46
   0  -6  -2   51.61    2.50
   0  -6  -2   52.04    2.53
   0   6   2   49.93    2.52
   0   6   2   53.51    2.43
   0   6   2   50.02    2.47
  -1  -6  -2   62.32    3.13
  -1  -6  -2   64.41    3.17
  -1  -6  -2   64.16    3.10
  -1  -6  -2   61.34    3.18
   1   6   2   64.72    3.08
   1   6   2   66.20    3.17
   1   6   2   67.43    3.07
  -2  -6  -2   32.22    1.71
  -2  -6  -2   36.82    2.16
  -2  -6  -2   34.94    1.77
  -2  -6  -2   31.34    1.67
   2   6   2   34.27    1.68
   2   6   2   32.51    1.69
  -3  -6  -2   -0.37    0.46
   3   6   2   -0.25    0.18
   3   6   2   -0.19    0.16
  -4  -6  -2    0.40    0.31
  -4  -6  -2    0.25    0.63
   4   6   2    0.55    0.23
 -10   7   2   -0.14    0.54
 -10   7   2    1.47    0.84
 -10   7   2    0.98    0.41
   9  -7  -2    1.99    0.54
   9  -7  -2    2.06    0.43
  -9   7   2    2.75    0.45
  -9   7   2    1.56    0.54
  -9   7   2    1.59    0.60
   8  -7  -2    3.02    0.54
   8  -7  -2    1.91    0.30
  -8   7   2    2.65    0.55
  -8   7   2    3.17    0.39
  -8   7   2    1.26    0.53
   7  -7  -2    0.22    0.27
   7  -7  -2    0.53    0.20
  -7   7   2    0.78    0.43
  -7   7   2    0.57    0.22
   6  -7  -2    3.11    0.61
   6  -7  -2    1.86    0.27
  -6   7   2    2.30    0.52
  -6   7   2    2.20    0.30
  -6   7   2    2.78    0.36
   5  -7  -2    5.22    0.76
   5  -7  -2    5.33    0.48
   5  -7  -2    5.08    0.41
  -5   7   2    5.51    0.40
  -5   7   2    4.34    0.73
  -5   7   2    4.74    0.40
   4  -7  -2   16.17    0.97
   4  -7  -2   15.38    1.16
   4  -7  -2   15.21    0.91
  -4   7   2   16.62    0.85
  -4   7   2   16.57    1.19
  -4   7   2   16.18    0.91
   3  -7  -2    0.78    0.19
   3  -7  -2    0.57    0.36
   3  -7  -2    0.48    0.16
  -3   7   2    0.90    0.18
  -3   7   2    0.49    0.30
  -3   7   2    0.71    0.19
   2  -7  -2    3.13    0.52
   2  -7  -2    3.93    0.38
   2  -7  -2    3.52    0.35
  -2   7   2    3.90    0.31
  -2   7   2    4.18    0.35
  -2   7   2    3.60    0.46
   1  -7  -2    4.47    0.53
   1  -7  -2    5.89    0.42
   1  -7  -2    5.37    0.49
   1  -7  -2    6.52    0.60
  -1   7   2    5.86    0.52
  -1   7   2    6.33    0.34
  -1   7   2    5.27    0.53
  -1   7   2    5.85    0.40
   0  -7  -2    0.39    0.16
   0  -7  -2    0.13    0.18
   0  -7  -2    0.24    0.19
   0  -7  -2    0.06    0.39
   0   7   2    0.18    0.22
   0   7   2    0.12    0.15
   0   7   2   -0.07    0.13
   0   7   2    0.13    0.13
  -1  -7  -2    0.02    0.32
  -1  -7  -2    0.31    0.22
  -1  -7  -2    0.18    0.21
  -1  -7  -2    0.36    0.40
   1   7   2    0.05    0.15
   1   7   2    0.29    0.17
  -2  -7  -2   10.68    0.71
  -2  -7  -2   11.74    1.19
  -2  -7  -2   10.60    0.76
   2   7   2   12.29    0.71
   2   7   2   11.75    0.70
  -3  -7  -2   24.55    1.40
  -3  -7  -2   24.45    1.88
   3   7   2   24.93    1.33
   3   7   2   24.11    1.32
   9  -8  -2    0.37    0.47
  -9   8   2    0.32    0.46
  -9   8   2    0.48    0.31
  -9   8   2    0.29    0.81
   8  -8  -2    6.78    0.72
  -8   8   2    6.68    1.18
  -8   8   2    6.05    0.53
   7  -8  -2    5.52    0.56
   7  -8  -2    6.12    0.62
  -7   8   2    6.02    0.54
  -7   8   2    5.81    1.02
   6  -8  -2    0.10    0.18
   6  -8  -2    0.49    0.26
   6  -8  -2    0.32    0.91
  -6   8   2    0.20    0.24
  -6   8   2   -0.02    0.55
  -6   8   2    0.24    0.19
   5  -8  -2    8.50    1.07
   5  -8  -2   10.82    0.69
   5  -8  -2   10.40    0.75
  -5   8   2   10.26    0.64
  -5   8   2   10.94    0.67
  -5   8   2   11.82    1.12
   4  -8  -2   16.48    1.27
   4  -8  -2   16.24    0.97
   4  -8  -2   17.12    1.02
  -4   8   2   16.56    1.22
  -4   8   2   16.47    0.93
  -4   8   2   16.12    1.14
   3  -8  -2    3.28    0.40
   3  -8  -2    2.67    0.53
   3  -8  -2    2.88    0.35
  -3   8   2    2.78    0.33
  -3   8   2    2.83    0.29
  -3   8   2    3.62    0.53
   2  -8  -2    0.33    0.23
   2  -8  -2    0.70    0.39
   2  -8  -2   -0.01    0.19
  -2   8   2    0.44    0.15
  -2   8   2   -0.04    0.17
   1  -8  -2   22.47    1.26
   1  -8  -2   20.99    1.17
   1  -8  -2   21.74    1.25
  -1   8   2   23.49    1.19
  -1   8   2   22.68    1.24
   0  -8  -2    1.77    0.32
   0  -8  -2    1.16    0.29
   0   8   2    1.65    0.28
   0   8   2    1.86    0.28
   0   8   2    1.24    0.23
  -1  -8  -2   -0.08    0.28
  -1  -8  -2    0.02    0.25
  -1  -8  -2   -0.29    0.48
   1   8   2   -0.03    0.22
   1   8   2   -0.27    0.19
  -2  -8  -2    7.89    1.24
  -2  -8  -2   10.71    0.78
   2   8   2   10.16    0.70
   2   8   2   11.99    0.80
   9  -9  -2    6.50    0.91
  -9   9   2    5.58    0.60
  -9   9   2    7.99    1.45
   8  -9  -2    1.46    0.34
   8  -9  -2    1.16    0.44
  -8   9   2    2.38    0.37
  -8   9   2    3.65    1.25
   7  -9  -2    0.65    0.29
   7  -9  -2    0.36    0.36
  -7   9   2    0.22    0.23
  -7   9   2    1.95    1.00
   6  -9  -2    6.38    0.56
   6  -9  -2    6.25    0.64
  -6   9   2    7.56    0.54
   5  -9  -2    7.48    0.59
   5  -9  -2    8.51    0.67
  -5   9   2    7.51    0.56
  -5   9   2    6.90    0.55
   4  -9  -2    0.38    0.27
   4  -9  -2    0.44    0.23
  -4   9   2   -0.06    0.20
  -4   9   2    0.05    0.19
   3  -9  -2    0.98    0.29
   3  -9  -2    0.93    0.27
  -3   9   2    0.81    0.21
  -3   9   2    1.40    0.26
   2  -9  -2    2.70    0.41
   2  -9  -2    2.86    0.44
  -2   9   2    2.55    0.31
  -2   9   2    2.27    0.36
   1  -9  -2    0.83    0.28
  -1   9   2    0.81    0.26
  -1   9   2    1.09    0.24
   0  -9  -2    0.36    0.31
   0  -9  -2    0.63    0.31
   0   9   2    0.35    0.23
  -1  -9  -2    6.53    0.65
  -1  -9  -2    4.99    0.62
  -1  -9  -2    4.51    0.91
   1   9   2    4.76    0.51
   8 -10  -2    0.27    0.45
   7 -10  -2   11.00    0.83
   7 -10  -2   11.18    0.95
  -7  10   2   12.32    0.79
   6 -10  -2    2.06    0.40
   6 -10  -2    2.28    0.47
  -6  10   2    2.23    0.35
  -6  10   2    1.65    0.32
   5 -10  -2    8.68    0.70
   5 -10  -2    8.83    0.80
  -5  10   2    9.25    0.64
  -5  10   2    8.78    0.65
   4 -10  -2   18.10    1.19
   4 -10  -2   20.16    1.28
  -4  10   2   20.50    1.12
  -4  10   2   20.41    1.16
   3 -10  -2   10.56    0.81
   3 -10  -2   10.38    0.85
  -3  10   2   10.94    0.76
  -3  10   2   12.74    0.74
   2 -10  -2    1.48    0.37
  -2  10   2    0.45    0.27
  -2  10   2    0.92    0.27
   1 -10  -2    4.56    0.73
   1 -10  -2    5.77    0.72
  -1  10   2    5.89    0.53
   0  11  -3    2.47    0.37
   0 -11   3    2.37    0.49
   0 -11   3    1.86    0.57
  -1  11  -3    0.50    0.22
   1 -11   3    1.05    0.49
   1 -11   3    0.67    0.33
  -2  11  -3    3.79    0.42
   2 -11   3    4.81    0.58
   2 -11   3    3.84    0.67
  -3  11  -3    1.06    0.25
   3 -11   3    1.59    0.52
   3 -11   3    1.24    0.39
  -4  11  -3    5.48    0.53
   4 -11   3    7.08    0.85
   4 -11   3    5.70    0.66
   4 -11   3    6.18    0.50
  -5  11  -3    8.53    1.75
   5 -11   3    4.79    0.48
  -6  11  -3    1.54    0.96
   6 -11   3   -0.36    0.62
   6 -11   3    0.32    0.26
   6 -11   3    0.29    0.46
   2  10  -3    5.66    0.49
   2  10  -3    4.87    0.50
  -2 -10   3    6.10    0.64
  -2 -10   3    5.08    0.81
   1  10  -3    0.36    0.24
   1  10  -3    0.75    0.23
  -1 -10   3    1.08    0.37
  -1 -10   3    0.38    0.40
  -1 -10   3    0.49    0.52
   0  10  -3   37.02    1.76
   0  10  -3   35.29    1.82
   0 -10   3   33.48    1.93
   0 -10   3   35.18    2.05
  -1  10  -3    1.26    0.22
  -1  10  -3    0.99    0.22
   1 -10   3    1.03    0.39
   1 -10   3    0.93    0.31
  -2  10  -3    4.41    0.40
  -2  10  -3    5.10    0.90
   2 -10   3    4.23    0.64
   2 -10   3    4.84    0.50
   2 -10   3    4.10    0.33
  -3  10  -3    5.95    0.95
  -3  10  -3    5.86    0.48
   3 -10   3    5.84    0.42
   3 -10   3    5.71    0.55
   3 -10   3    6.08    0.72
  -4  10  -3   17.11    1.09
  -4  10  -3   18.36    1.47
   4 -10   3   17.29    1.22
   4 -10   3   15.99    1.03
   4 -10   3   16.37    0.94
  -5  10  -3    4.52    0.71
  -5  10  -3    2.69    1.29
   5 -10   3    2.16    0.52
   5 -10   3    3.34    0.51
   5 -10   3    3.71    0.39
  -6  10  -3    5.91    0.85
  -6  10  -3    6.75    1.17
   6 -10   3    6.90    0.77
   6 -10   3    6.43    0.53
   6 -10   3    5.07    0.92
  -7  10  -3   17.56    1.59
  -7  10  -3   15.07    1.31
   7 -10   3   14.35    0.96
   4   9  -3    3.38    0.45
   4   9  -3    2.46    0.40
  -4  -9   3    2.99    0.51
   3   9  -3    1.73    0.27
  -3  -9   3    0.54    0.56
  -3  -9   3    1.24    0.49
  -3  -9   3    1.10    0.36
   2   9  -3    4.98    0.40
   2   9  -3    4.22    0.49
  -2  -9   3    3.99    0.53
  -2  -9   3    5.41    0.87
  -2  -9   3    4.56    0.65
   1   9  -3   14.91    0.85
   1   9  -3   15.15    0.82
  -1  -9   3   13.99    1.26
  -1  -9   3   14.93    0.97
  -1  -9   3   14.30    1.05
   0   9  -3    1.51    0.57
   0   9  -3    1.54    0.24
   0   9  -3    1.66    0.22
   0  -9   3    0.98    0.27
   0  -9   3    0.89    0.37
  -1   9  -3    1.54    0.48
  -1   9  -3    0.95    0.19
   1  -9   3    1.25    0.18
   1  -9   3    0.78    0.31
   1  -9   3    1.31    0.29
   1  -9   3    0.87    0.49
  -2   9  -3    0.32    0.38
  -2   9  -3    0.40    0.20
  -2   9  -3    0.52    0.19
   2  -9   3    0.34    0.12
   2  -9   3   -0.18    0.51
   2  -9   3    0.43    0.26
   2  -9   3    0.19    0.20
  -3   9  -3    0.14    0.23
  -3   9  -3    0.03    0.42
   3  -9   3    0.12    0.58
   3  -9   3    0.19    0.23
   3  -9   3   -0.24    0.26
   3  -9   3   -0.21    0.12
   3  -9   3    0.34    0.30
  -4   9  -3    7.64    0.92
  -4   9  -3    6.98    0.66
   4  -9   3    7.25    0.49
   4  -9   3    8.05    0.76
   4  -9   3    6.62    0.56
  -5   9  -3    8.72    0.80
  -5   9  -3   10.05    1.06
   5  -9   3    8.25    0.85
   5  -9   3    8.63    0.59
   5  -9   3    8.64    0.65
  -6   9  -3    1.35    0.48
  -6   9  -3    2.19    0.63
   6  -9   3    2.37    0.33
   6  -9   3    1.55    0.51
   6  -9   3    1.99    0.38
  -7   9  -3    0.53    0.66
  -7   9  -3    0.87    0.53
   7  -9   3    0.95    0.26
  -8   9  -3    2.66    0.85
   8  -9   3    4.45    0.53
   5   8  -3    3.07    0.45
   5   8  -3    2.28    0.33
  -5  -8   3    1.09    0.57
  -5  -8   3    1.31    0.72
  -5  -8   3    2.67    0.50
   4   8  -3    2.86    0.35
  -4  -8   3    1.96    0.39
  -4  -8   3    1.41    0.61
  -4  -8   3    1.63    0.50
   3   8  -3    0.01    0.14
   3   8  -3    0.43    0.18
  -3  -8   3   -0.27    0.46
  -3  -8   3   -0.38    0.31
  -3  -8   3    0.11    0.26
   2   8  -3   32.12    1.60
   2   8  -3   31.69    1.62
  -2  -8   3   33.25    2.08
  -2  -8   3   32.01    1.83
  -2  -8   3   29.76    1.72
   1   8  -3   17.81    1.10
   1   8  -3   17.37    0.95
   1   8  -3   17.88    0.92
  -1  -8   3   16.47    1.12
  -1  -8   3   16.93    1.05
  -1  -8   3   18.39    1.21
   0   8  -3    9.28    0.83
   0   8  -3    9.12    0.56
   0  -8   3    9.23    0.73
   0  -8   3    8.26    0.83
  -1   8  -3   36.36    1.93
  -1   8  -3   35.34    1.66
  -1   8  -3   32.75    1.69
   1  -8   3   32.57    1.68
   1  -8   3   33.73    1.85
   1  -8   3   31.53    1.75
   1  -8   3   32.87    1.62
   1  -8   3   33.30    1.97
  -2   8  -3   37.52    2.02
  -2   8  -3   35.77    1.78
   2  -8   3   34.79    1.71
   2  -8   3   35.25    1.82
   2  -8   3   31.80    2.03
   2  -8   3   34.14    1.74
   2  -8   3   36.30    1.93
  -3   8  -3   21.18    1.32
  -3   8  -3   18.84    1.08
   3  -8   3   18.47    0.97
   3  -8   3   18.05    0.97
   3  -8   3   15.58    1.28
   3  -8   3   18.82    1.04
   3  -8   3   18.47    1.16
  -4   8  -3   11.00    0.96
  -4   8  -3   10.45    0.60
  -4   8  -3   11.84    0.78
  -4   8  -3   10.74    0.79
   4  -8   3   10.48    0.69
   4  -8   3   10.42    0.64
   4  -8   3   11.85    0.86
  -5   8  -3    0.22    0.31
  -5   8  -3   -0.06    0.40
  -5   8  -3    0.02    0.16
   5  -8   3    0.17    0.31
   5  -8   3    0.25    0.21
   5  -8   3   -0.07    0.14
  -6   8  -3    8.80    0.99
   6  -8   3    7.84    0.59
   6  -8   3    8.15    0.58
   6  -8   3    8.97    0.83
  -7   8  -3   18.63    1.44
   7  -8   3   16.77    1.03
  -8   8  -3    1.68    0.73
   8  -8   3    0.65    0.28
   6   7  -3    6.81    0.58
   6   7  -3    8.81    0.58
  -6  -7   3    6.54    1.25
  -6  -7   3    7.59    0.76
  -6  -7   3    5.96    0.93
   5   7  -3    0.25    0.19
   5   7  -3   -0.21    0.19
  -5  -7   3    0.67    0.59
  -5  -7   3    0.71    0.43
  -5  -7   3   -0.17    0.31
   4   7  -3    6.08    0.43
   4   7  -3    6.20    0.43
  -4  -7   3    5.34    0.55
  -4  -7   3    4.07    0.85
  -4  -7   3    5.32    0.67
   3   7  -3    1.88    0.25
   3   7  -3    2.36    0.26
  -3  -7   3    2.40    0.44
  -3  -7   3    1.50    0.46
  -3  -7   3    2.24    0.37
  -3  -7   3    2.88    0.49
   2   7  -3    1.49    0.20
   2   7  -3    2.05    0.35
   2   7  -3    1.43    0.21
  -2  -7   3    1.13    0.30
  -2  -7   3    1.24    0.27
  -2  -7   3    1.82    0.37
  -2  -7   3    1.04    0.36
  -2  -7   3    1.26    0.21
   1   7  -3    0.77    0.24
   1   7  -3    1.01    0.17
   1   7  -3    1.11    0.13
  -1  -7   3    1.02    0.23
  -1  -7   3    1.28    0.29
  -1  -7   3    1.40    0.32
   0   7  -3   32.85    1.59
   0   7  -3   33.96    1.78
   0  -7   3   30.95    1.73
   0  -7   3   30.31    1.65
   0  -7   3   29.85    1.80
   0  -7   3   31.53    1.58
  -1   7  -3    0.29    0.25
  -1   7  -3    0.23    0.13
  -1   7  -3    0.06    0.11
  -1   7  -3    0.15    0.19
   1  -7   3    0.20    0.29
   1  -7   3    0.00    0.12
   1  -7   3    0.19    0.18
   1  -7   3    0.22    0.08
   1  -7   3   -0.02    0.14
  -2   7  -3    0.74    0.30
  -2   7  -3    0.74    0.23
  -2   7  -3    0.61    0.19
  -2   7  -3    0.25    0.15
   2  -7   3    0.26    0.29
   2  -7   3    0.52    0.24
   2  -7   3    0.30    0.14
   2  -7   3    0.64    0.24
   2  -7   3    0.43    0.14
   2  -7   3    0.41    0.11
  -3   7  -3   83.25    4.00
  -3   7  -3   83.91    4.15
  -3   7  -3   85.92    3.91
  -3   7  -3   76.55    3.98
   3  -7   3   83.47    4.04
   3  -7   3   78.81    3.88
   3  -7   3   81.58    4.08
   3  -7   3   78.44    3.92
  -4   7  -3   25.26    1.49
  -4   7  -3   25.47    1.62
  -4   7  -3   27.93    1.35
  -4   7  -3   27.69    1.32
   4  -7   3   26.03    1.37
   4  -7   3   25.83    1.62
   4  -7   3   24.81    1.35
   4  -7   3   28.50    1.51
  -5   7  -3    2.70    0.29
  -5   7  -3    3.42    0.62
   5  -7   3    2.44    0.29
   5  -7   3    3.29    0.31
   5  -7   3    4.16    0.49
  -6   7  -3   22.73    1.53
   6  -7   3   22.65    1.37
   6  -7   3   21.01    1.14
   6  -7   3   21.74    1.21
  -7   7  -3    1.13    0.53
   7  -7   3   -0.04    0.19
  -8   7  -3    1.41    0.48
  -8   7  -3    2.46    0.66
   8  -7   3    1.85    0.34
   7   6  -3    0.50    0.28
  -7  -6   3   -1.02    1.02
  -7  -6   3   -0.06    0.79
  -7  -6   3    0.45    0.47
   6   6  -3    0.90    0.20
   6   6  -3    1.04    0.25
  -6  -6   3    1.18    0.36
  -6  -6   3    1.18    0.48
  -6  -6   3    0.43    0.53
   5   6  -3    7.33    0.49
   5   6  -3    6.68    0.47
  -5  -6   3    6.50    0.73
  -5  -6   3    7.45    0.62
  -5  -6   3    5.30    0.92
   4   6  -3   11.20    0.65
   4   6  -3   11.71    0.64
  -4  -6   3   10.37    1.05
  -4  -6   3   10.66    0.64
  -4  -6   3   10.38    0.77
  -4  -6   3   11.04    0.77
  -4  -6   3    9.80    0.84
   3   6  -3    1.46    0.20
   3   6  -3    0.91    0.16
   3   6  -3    1.31    0.26
  -3  -6   3    0.86    0.21
  -3  -6   3    1.13    0.18
  -3  -6   3    0.99    0.27
  -3  -6   3    0.87    0.29
  -3  -6   3    0.55    0.31
   2   6  -3   23.21    1.28
   2   6  -3   24.65    1.19
   2   6  -3   23.31    1.17
   2   6  -3   23.85    1.15
  -2  -6   3   22.56    1.34
  -2  -6   3   21.63    1.33
  -2  -6   3   22.90    1.27
  -2  -6   3   23.87    1.51
   1   6  -3   28.20    1.40
   1   6  -3   28.91    1.52
   1   6  -3   27.41    1.45
   1   6  -3   30.39    1.51
  -1  -6   3   25.51    1.39
  -1  -6   3   28.23    1.55
  -1  -6   3   28.79    1.42
  -1  -6   3   27.67    1.56
  -1  -6   3   28.04    1.48
   0   6  -3   46.52    2.20
   0   6  -3   46.46    2.36
   0   6  -3   48.02    2.30
   0   6  -3   47.03    2.25
   0   6  -3   43.76    2.20
   0  -6   3   45.61    2.20
   0  -6   3   43.42    2.14
   0  -6   3   42.79    2.25
   0  -6   3   43.99    2.33
   0  -6   3   46.65    2.58
  -1   6  -3    7.22    0.60
  -1   6  -3    7.41    0.48
  -1   6  -3    7.54    0.47
  -1   6  -3    8.55    0.54
   1  -6   3    7.54    0.43
   1  -6   3    7.03    0.48
   1  -6   3    7.41    0.55
   1  -6   3    6.96    0.63
   1  -6   3    7.40    0.41
  -2   6  -3    2.45    0.40
  -2   6  -3    2.44    0.28
  -2   6  -3    1.97    0.22
  -2   6  -3    2.06    0.29
   2  -6   3    2.20    0.20
   2  -6   3    2.39    0.43
   2  -6   3    2.10    0.31
   2  -6   3    2.76    0.25
   2  -6   3    2.82    0.36
  -3   6  -3    4.79    0.40
  -3   6  -3    3.84    0.42
  -3   6  -3    3.85    0.50
  -3   6  -3    5.28    0.31
  -3   6  -3    5.12    0.33
   3  -6   3    3.77    0.55
   3  -6   3    4.14    0.33
   3  -6   3    4.99    0.45
   3  -6   3    5.70    0.34
   3  -6   3    4.28    0.50
  -4   6  -3    8.14    0.46
  -4   6  -3    8.24    0.45
  -4   6  -3    8.43    0.72
   4  -6   3    6.81    0.70
   4  -6   3    7.71    0.49
   4  -6   3    6.98    0.47
   4  -6   3    8.31    0.61
   4  -6   3    7.32    0.82
  -5   6  -3   48.40    2.56
  -5   6  -3   45.97    2.22
   5  -6   3   49.44    2.39
   5  -6   3   45.98    2.28
   5  -6   3   44.84    2.21
   5  -6   3   39.76    2.48
  -6   6  -3    7.89    0.70
  -6   6  -3    6.89    0.79
   6  -6   3    6.71    0.67
   6  -6   3    8.43    0.55
  -7   6  -3   54.97    3.07
  -7   6  -3   60.88    3.01
   7  -6   3   52.78    2.78
   7  -6   3   53.47    2.72
  -8   6  -3    1.40    0.47
  -8   6  -3    1.93    0.61
   8  -6   3    1.38    0.30
   7   5  -3    0.46    0.23
  -7  -5   3    0.56    0.52
  -7  -5   3    0.66    0.63
  -7  -5   3    0.10    0.37
   6   5  -3    5.99    0.42
   6   5  -3    5.71    0.44
  -6  -5   3    5.48    0.62
  -6  -5   3    4.24    0.67
  -6  -5   3    6.15    0.93
   5   5  -3   11.49    0.65
   5   5  -3   10.57    0.66
  -5  -5   3   10.78    0.88
  -5  -5   3   11.36    0.76
  -5  -5   3   10.55    1.04
  -5  -5   3   11.11    0.75
  -5  -5   3   11.30    0.68
   4   5  -3    0.23    0.11
   4   5  -3    0.18    0.11
  -4  -5   3   -0.11    0.33
  -4  -5   3    0.33    0.16
  -4  -5   3    0.25    0.26
  -4  -5   3    0.25    0.19
  -4  -5   3    0.23    0.21
   3   5  -3    0.66    0.12
   3   5  -3    0.57    0.12
   3   5  -3    0.68    0.20
   3   5  -3    1.04    0.20
   3   5  -3    0.82    0.13
  -3  -5   3    0.65    0.14
  -3  -5   3    1.15    0.36
  -3  -5   3    0.56    0.18
  -3  -5   3    0.95    0.16
  -3  -5   3    0.92    0.25
  -3  -5   3    0.44    0.23
   2   5  -3   29.62    1.40
   2   5  -3   29.34    1.52
   2   5  -3   29.57    1.41
   2   5  -3   30.05    1.47
   2   5  -3   28.88    1.50
  -2  -5   3   27.25    1.42
  -2  -5   3   29.06    1.69
  -2  -5   3   28.43    1.49
  -2  -5   3   27.20    1.53
  -2  -5   3   28.49    1.42
  -2  -5   3   27.62    1.56
  -2  -5   3   27.16    1.43
   1   5  -3    1.00    0.16
   1   5  -3    0.84    0.21
   1   5  -3    1.05    0.22
   1   5  -3    0.90    0.13
   1   5  -3    0.96    0.17
  -1  -5   3    0.96    0.22
  -1  -5   3    0.75    0.13
  -1  -5   3    1.04    0.24
  -1  -5   3    0.72    0.15
  -1  -5   3    0.69    0.14
   0   5  -3  108.16    5.04
   0   5  -3  108.38    4.94
   0   5  -3  100.87    4.90
   0   5  -3  103.03    4.92
   0   5  -3  109.32    4.99
   0  -5   3   99.98    4.85
   0  -5   3  105.62    4.89
   0  -5   3   99.90    5.01
   0  -5   3  100.98    4.95
  -1   5  -3    0.60    0.15
  -1   5  -3    0.69    0.15
  -1   5  -3    0.50    0.20
  -1   5  -3    0.59    0.14
   1  -5   3    0.63    0.10
   1  -5   3    0.44    0.21
   1  -5   3    0.48    0.10
   1  -5   3    0.41    0.12
   1  -5   3    0.37    0.13
  -2   5  -3    1.22    0.22
  -2   5  -3    1.13    0.16
  -2   5  -3    1.11    0.20
  -2   5  -3    0.78    0.24
   2  -5   3    1.06    0.26
   2  -5   3    1.31    0.18
   2  -5   3    1.64    0.27
   2  -5   3    1.26    0.24
   2  -5   3    1.51    0.12
   2  -5   3    1.17    0.15
  -3   5  -3   23.73    1.15
  -3   5  -3   24.79    1.15
  -3   5  -3   19.90    1.26
  -3   5  -3   24.58    1.37
  -3   5  -3   24.43    1.24
   3  -5   3   22.82    1.18
   3  -5   3   22.87    1.30
   3  -5   3   22.54    1.17
   3  -5   3   23.71    1.27
   3  -5   3   21.27    1.36
  -4   5  -3    4.65    0.53
  -4   5  -3    4.09    0.30
   4  -5   3    4.31    0.34
   4  -5   3    3.58    0.57
   4  -5   3    4.27    0.53
   4  -5   3    4.53    0.32
  -5   5  -3  103.84    4.52
  -5   5  -3   96.47    4.36
  -5   5  -3   90.50    4.58
   5  -5   3   76.05    4.53
   5  -5   3   87.37    4.35
   5  -5   3   89.75    4.42
  -6   5  -3   38.89    2.17
  -6   5  -3   41.22    2.10
   6  -5   3   36.74    1.97
   6  -5   3   36.02    1.86
   6  -5   3   34.71    1.91
  -7   5  -3   12.44    1.06
  -7   5  -3   13.61    1.02
   7  -5   3   11.36    0.79
   7  -5   3   12.15    0.73
  -8   5  -3    2.10    0.57
  -8   5  -3    3.40    0.63
   8  -5   3    3.35    0.43
   8   4  -3   11.88    0.77
  -8  -4   3   13.20    0.90
  -8  -4   3   11.67    1.11
  -8  -4   3    9.57    1.40
   7   4  -3   11.02    0.72
   7   4  -3   10.12    0.64
  -7  -4   3    8.32    1.12
  -7  -4   3    9.62    0.96
  -7  -4   3    9.60    0.74
   6   4  -3   17.05    0.81
   6   4  -3   14.88    0.83
   6   4  -3   14.89    0.85
  -6  -4   3   14.14    0.92
  -6  -4   3   14.99    0.80
  -6  -4   3   15.12    1.10
  -6  -4   3   15.37    0.94
  -6  -4   3   12.94    1.26
   5   4  -3    0.55    0.13
   5   4  -3    0.77    0.15
   5   4  -3    0.61    0.13
  -5  -4   3    0.49    0.32
  -5  -4   3    0.67    0.21
  -5  -4   3    0.27    0.26
  -5  -4   3    0.69    0.19
  -5  -4   3    0.83    0.22
   4   4  -3   18.39    0.95
   4   4  -3   18.88    0.94
   4   4  -3   18.42    0.99
  -4  -4   3   18.48    0.97
  -4  -4   3   18.01    1.28
  -4  -4   3   17.00    0.94
  -4  -4   3   17.41    1.13
  -4  -4   3   19.05    1.05
  -4  -4   3   18.59    1.03
   3   4  -3   18.46    0.94
   3   4  -3   19.64    1.02
   3   4  -3   20.11    1.07
   3   4  -3   17.83    0.94
   3   4  -3   17.83    0.93
   3   4  -3   18.89    0.99
  -3  -4   3   18.43    0.96
  -3  -4   3   17.22    1.01
  -3  -4   3   18.47    0.94
  -3  -4   3   18.82    1.22
  -3  -4   3   17.25    1.09
  -3  -4   3   18.20    1.04
   2   4  -3    4.66    0.36
   2   4  -3    4.75    0.29
   2   4  -3    4.58    0.34
   2   4  -3    4.58    0.28
   2   4  -3    4.54    0.39
  -2  -4   3    3.93    0.37
  -2  -4   3    4.55    0.35
  -2  -4   3    4.52    0.48
  -2  -4   3    4.42    0.31
  -2  -4   3    4.54    0.29
  -2  -4   3    4.28    0.41
   1   4  -3   10.18    0.53
   1   4  -3   10.82    0.59
   1   4  -3   10.31    0.63
   1   4  -3   10.54    0.56
   1   4  -3   11.11    0.63
  -1  -4   3    9.35    0.64
  -1  -4   3    9.42    0.59
  -1  -4   3    9.12    0.56
  -1  -4   3   10.13    0.65
   0   4  -3    0.12    0.17
   0   4  -3    0.28    0.13
   0   4  -3    0.24    0.10
   0   4  -3    0.23    0.12
   0  -4   3    0.14    0.10
   0  -4   3    0.07    0.06
   0  -4   3    0.06    0.29
   0  -4   3    0.23    0.14
   0  -4   3    0.20    0.05
  -1   4  -3    7.05    0.47
  -1   4  -3    7.87    0.48
  -1   4  -3    7.50    0.42
  -1   4  -3    7.41    0.54
   1  -4   3    7.14    0.40
   1  -4   3    7.17    0.37
   1  -4   3    6.71    0.54
   1  -4   3    6.78    0.43
   1  -4   3    7.62    0.51
  -2   4  -3   88.51    4.66
  -2   4  -3  101.48    4.64
  -2   4  -3   98.31    4.72
  -2   4  -3  101.93    4.57
   2  -4   3   96.38    4.58
   2  -4   3   94.02    4.58
   2  -4   3   96.57    4.65
   2  -4   3   90.63    4.72
   2  -4   3  104.82    4.66
  -3   4  -3   42.95    2.32
  -3   4  -3   44.88    2.15
  -3   4  -3   47.18    2.13
  -3   4  -3   47.44    2.23
  -3   4  -3   50.69    2.27
   3  -4   3   44.53    2.23
   3  -4   3   41.36    2.28
   3  -4   3   44.30    2.15
   3  -4   3   40.01    2.32
   3  -4   3   44.52    2.19
  -4   4  -3   12.37    0.76
  -4   4  -3   11.52    0.62
  -4   4  -3   11.52    0.81
   4  -4   3   11.79    0.70
   4  -4   3   10.40    0.81
   4  -4   3   10.51    0.83
   4  -4   3   11.29    0.66
  -5   4  -3    4.40    0.51
  -5   4  -3    4.03    0.54
   5  -4   3    5.42    0.66
   5  -4   3    4.40    0.38
   5  -4   3    5.17    0.42
   5  -4   3    4.72    0.35
  -6   4  -3    7.68    0.72
  -6   4  -3    7.13    0.72
   6  -4   3    6.91    0.90
   6  -4   3    7.69    0.56
   6  -4   3    7.40    0.53
   6  -4   3    6.75    0.47
  -7   4  -3    0.33    0.39
  -7   4  -3    0.04    0.36
   7  -4   3   -0.29    0.18
   7  -4   3    0.45    0.19
  -8   4  -3   16.54    1.31
  -8   4  -3   19.41    1.42
   8  -4   3   17.35    1.09
  -9  -3   3    4.02    1.68
   8   3  -3    0.46    0.27
   8   3  -3   -0.03    0.18
  -8  -3   3   -0.85    0.58
  -8  -3   3    0.05    0.33
  -8  -3   3    0.54    0.48
   7   3  -3   -0.09    0.17
   7   3  -3   -0.07    0.15
  -7  -3   3    0.35    0.40
  -7  -3   3    0.35    0.25
  -7  -3   3   -0.53    0.42
   6   3  -3   44.89    2.26
   6   3  -3   46.98    2.22
  -6  -3   3   44.27    2.18
  -6  -3   3   46.02    2.31
  -6  -3   3   46.04    2.33
   5   3  -3   14.78    0.84
   5   3  -3   14.95    0.79
   5   3  -3   15.54    0.81
   5   3  -3   15.40    0.77
  -5  -3   3   14.77    0.88
  -5  -3   3   14.16    1.13
  -5  -3   3   15.11    0.87
  -5  -3   3   14.44    0.80
  -5  -3   3   14.72    1.02
  -5  -3   3   15.07    0.84
   4   3  -3    8.73    0.51
   4   3  -3    8.79    0.52
   4   3  -3    9.37    0.65
   4   3  -3   10.81    0.82
   4   3  -3    8.86    0.47
   4   3  -3    8.84    0.49
   4   3  -3    9.21    0.55
  -4  -3   3    9.19    0.54
  -4  -3   3    7.95    0.75
  -4  -3   3    8.36    0.67
  -4  -3   3    9.22    0.58
  -4  -3   3    9.20    0.58
  -4  -3   3    8.69    0.50
   3   3  -3   71.67    3.43
   3   3  -3   74.05    3.49
   3   3  -3   76.56    3.46
   3   3  -3   82.69    3.74
   3   3  -3   75.25    3.57
  -3  -3   3   72.05    3.47
  -3  -3   3   70.59    3.43
  -3  -3   3   71.83    3.52
  -3  -3   3   67.15    3.59
  -3  -3   3   67.20    3.68
  -3  -3   3   70.62    3.50
   2   3  -3  176.15    8.08
   2   3  -3  171.40    8.04
   2   3  -3  187.16    8.15
   2   3  -3  162.14    8.01
   2   3  -3  173.18    8.10
  -2  -3   3  172.75    8.11
  -2  -3   3  168.73    8.06
  -2  -3   3  174.07    8.09
  -2  -3   3  165.07    8.15
  -2  -3   3  170.21    8.02
  -2  -3   3  170.55    8.22
   1   3  -3   48.47    2.30
   1   3  -3   46.25    2.36
   1   3  -3   51.73    2.37
   1   3  -3   52.15    2.43
   1   3  -3   48.35    2.40
   1   3  -3   48.58    2.32
  -1  -3   3   47.22    2.43
  -1  -3   3   46.99    2.36
  -1  -3   3   51.72    2.47
  -1  -3   3   49.62    2.42
  -1  -3   3   48.45    2.38
   0   3  -3   31.15    1.48
   0   3  -3   30.44    1.52
   0   3  -3   28.81    1.50
   0   3  -3   29.63    1.54
   0   3  -3   31.13    1.44
   0  -3   3   29.10    1.53
   0  -3   3   29.42    1.49
   0  -3   3   30.50    1.44
  -1   3  -3  261.93   13.64
  -1   3  -3  294.85   13.58
  -1   3  -3  289.93   13.68
  -1   3  -3  295.67   13.59
  -1   3  -3  302.84   13.63
   1  -3   3  290.78   13.69
   1  -3   3  291.01   13.65
   1  -3   3  272.31   13.64
   1  -3   3  327.88   13.62
   1  -3   3  290.14   13.64
  -2   3  -3    0.44    0.11
  -2   3  -3    0.61    0.19
  -2   3  -3    0.52    0.18
  -2   3  -3    0.75    0.14
  -2   3  -3    0.40    0.09
  -2   3  -3    0.45    0.09
  -2   3  -3    0.48    0.10
   2  -3   3    0.67    0.15
   2  -3   3    0.75    0.15
   2  -3   3    0.48    0.10
   2  -3   3    0.53    0.11
   2  -3   3    0.27    0.17
  -3   3  -3   27.74    1.28
  -3   3  -3   28.72    1.37
  -3   3  -3   28.60    1.42
  -3   3  -3   26.46    1.46
  -3   3  -3   26.92    1.33
   3  -3   3   26.18    1.48
   3  -3   3   27.54    1.38
   3  -3   3   27.24    1.29
   3  -3   3   23.14    1.43
   3  -3   3   26.06    1.34
   3  -3   3   27.17    1.36
  -4   3  -3   89.29    3.95
  -4   3  -3   84.51    4.00
  -4   3  -3   88.36    4.18
  -4   3  -3   90.63    4.15
   4  -3   3   81.60    4.04
   4  -3   3   85.05    4.01
   4  -3   3   79.65    4.18
   4  -3   3   75.59    4.15
  -5   3  -3   40.50    2.11
  -5   3  -3   40.14    2.11
   5  -3   3   40.02    1.98
   5  -3   3   38.26    1.97
   5  -3   3   38.93    1.90
   5  -3   3   35.50    2.14
  -6   3  -3   11.25    0.87
  -6   3  -3   11.58    0.61
  -6   3  -3   10.74    0.90
   6  -3   3   11.98    0.64
   6  -3   3   12.13    0.73
   6  -3   3   11.46    0.72
   6  -3   3    8.97    1.02
  -7   3  -3    1.29    0.42
  -7   3  -3    1.37    0.45
   7  -3   3    1.56    0.23
   7  -3   3    1.10    0.23
  -8   3  -3    0.05    0.45
  -8   3  -3    0.66    0.56
   8  -3   3    1.24    0.30
   9   2  -3   -0.44    0.21
   9   2  -3   -0.03    0.29
  -9  -2   3    0.00    0.58
  -9  -2   3    0.51    0.66
   8   2  -3    0.42    0.18
   8   2  -3    0.66    0.23
  -8  -2   3    0.25    0.28
  -8  -2   3    0.29    0.41
  -8  -2   3   -0.25    0.50
   7   2  -3   12.53    0.74
   7   2  -3   13.20    0.74
   7   2  -3   12.75    0.73
  -7  -2   3   11.95    0.76
  -7  -2   3   11.75    1.01
  -7  -2   3   11.52    1.14
  -7  -2   3   13.70    0.82
   6   2  -3   11.40    0.61
   6   2  -3   11.37    0.65
   6   2  -3   10.29    0.62
  -6  -2   3   10.93    0.69
  -6  -2   3   10.90    0.67
  -6  -2   3   10.76    0.88
  -6  -2   3    8.41    0.96
  -6  -2   3   10.33    0.54
   5   2  -3   18.60    1.17
   5   2  -3   19.40    1.33
   5   2  -3   20.62    1.00
   5   2  -3   20.47    1.02
   5   2  -3   20.68    1.05
  -5  -2   3   20.59    1.09
  -5  -2   3   19.93    1.07
  -5  -2   3   20.55    1.06
  -5  -2   3   16.46    1.28
  -5  -2   3   20.26    1.00
  -5  -2   3   18.46    1.22
   4   2  -3    5.10    0.36
   4   2  -3    4.94    0.30
   4   2  -3    5.02    0.31
   4   2  -3    5.43    0.55
   4   2  -3    5.08    0.34
   4   2  -3    4.80    0.46
  -4  -2   3    5.05    0.37
  -4  -2   3    5.07    0.47
  -4  -2   3    4.98    0.37
  -4  -2   3    5.41    0.35
  -4  -2   3    4.79    0.30
  -4  -2   3    4.35    0.53
   3   2  -3   18.32    1.03
   3   2  -3   17.87    0.87
   3   2  -3   18.62    0.92
   3   2  -3   19.49    1.11
   3   2  -3   18.75    0.94
  -3  -2   3   16.26    1.08
  -3  -2   3   17.43    0.88
  -3  -2   3   16.22    1.03
  -3  -2   3   17.66    0.95
  -3  -2   3   17.60    0.96
  -3  -2   3   17.87    0.92
   2   2  -3    1.20    0.17
   2   2  -3    1.39    0.10
   2   2  -3    1.21    0.16
   2   2  -3    1.11    0.22
   2   2  -3    1.16    0.16
  -2  -2   3    1.07    0.23
  -2  -2   3    1.26    0.18
  -2  -2   3    1.05    0.17
  -2  -2   3    1.47    0.25
  -2  -2   3    1.24    0.17
  -2  -2   3    1.28    0.10
   1   2  -3   34.18    1.79
   1   2  -3   37.65    1.71
   1   2  -3   36.53    1.78
   1   2  -3   35.72    1.80
   1   2  -3   35.99    1.70
   1   2  -3   35.68    1.80
  -1  -2   3   36.16    1.80
  -1  -2   3   37.54    1.77
  -1  -2   3   35.46    1.76
  -1  -2   3   36.06    1.78
  -1  -2   3   35.78    1.81
   0   2  -3   16.29    0.82
   0   2  -3   16.25    0.79
   0   2  -3   15.15    0.82
   0   2  -3   16.01    0.83
   0   2  -3   16.35    0.77
   0  -2   3   14.72    0.82
   0  -2   3   13.53    0.86
   0  -2   3   15.36    0.80
   0  -2   3   15.03    0.77
  -1   2  -3    0.23    0.07
  -1   2  -3    0.22    0.11
  -1   2  -3    0.27    0.08
  -1   2  -3    0.31    0.13
  -1   2  -3    0.24    0.08
   1  -2   3    0.27    0.07
   1  -2   3    0.12    0.07
   1  -2   3    0.11    0.06
   1  -2   3    0.14    0.13
   1  -2   3    0.10    0.08
  -2   2  -3    9.31    0.67
  -2   2  -3   10.82    0.66
  -2   2  -3   12.41    0.63
  -2   2  -3   11.25    0.60
  -2   2  -3   11.21    0.60
  -2   2  -3   11.26    0.56
  -2   2  -3   11.61    0.54
  -2   2  -3   11.75    0.59
   2  -2   3   11.57    0.61
   2  -2   3   10.79    0.67
   2  -2   3   10.84    0.61
   2  -2   3   10.46    0.65
  -3   2  -3   20.67    1.11
  -3   2  -3   19.22    1.00
  -3   2  -3   20.19    1.10
  -3   2  -3   20.74    0.97
  -3   2  -3   21.11    1.04
   3  -2   3   20.02    1.04
   3  -2   3   20.80    1.04
   3  -2   3   17.43    1.17
   3  -2   3   18.62    1.11
   3  -2   3   20.22    1.01
  -4   2  -3   13.39    0.83
  -4   2  -3   13.14    0.85
  -4   2  -3   13.28    0.71
   4  -2   3   12.75    0.71
   4  -2   3   13.36    0.75
   4  -2   3   13.20    0.72
   4  -2   3   11.82    0.83
   4  -2   3   12.85    0.89
   4  -2   3   13.06    0.69
  -5   2  -3   35.29    2.00
  -5   2  -3   37.14    1.94
  -5   2  -3   38.01    1.76
   5  -2   3   37.10    1.82
   5  -2   3   35.82    1.77
   5  -2   3   35.52    1.80
   5  -2   3   35.36    2.05
   5  -2   3   35.35    1.84
  -6   2  -3   20.69    1.41
  -6   2  -3   21.31    1.30
  -6   2  -3   21.79    1.11
   6  -2   3   22.05    1.21
   6  -2   3   22.75    1.17
   6  -2   3   21.89    1.15
   6  -2   3   20.88    1.10
  -7   2  -3    9.10    0.79
  -7   2  -3    9.90    1.02
   7  -2   3    9.44    0.61
   7  -2   3    9.00    0.67
  -8   2  -3   -0.75    0.55
  -8   2  -3    0.53    0.41
   8  -2   3    0.02    0.21
   8  -2   3   -0.11    0.26
   9   1  -3    1.65    0.32
   9   1  -3    1.09    0.22
  -9  -1   3    0.88    0.61
  -9  -1   3    1.76    0.59
   8   1  -3   68.68    3.09
   8   1  -3   63.54    3.08
  -8  -1   3   60.94    3.40
  -8  -1   3   57.18    3.56
   7   1  -3    0.18    0.13
   7   1  -3   -0.02    0.13
   7   1  -3   -0.15    0.19
  -7  -1   3    0.18    0.50
  -7  -1   3    0.29    0.18
  -7  -1   3    0.44    0.21
  -7  -1   3    0.05    0.34
   6   1  -3   39.19    1.85
   6   1  -3   36.93    1.82
  -6  -1   3   37.43    2.09
  -6  -1   3   36.34    1.80
  -6  -1   3   36.98    1.85
  -6  -1   3   38.05    1.89
  -6  -1   3   33.07    2.16
   5   1  -3    2.87    0.25
   5   1  -3    2.67    0.27
   5   1  -3    2.23    0.39
   5   1  -3    3.11    0.51
   5   1  -3    2.75    0.21
  -5  -1   3    2.16    0.25
  -5  -1   3    2.69    0.26
  -5  -1   3    1.99    0.42
  -5  -1   3    2.51    0.20
  -5  -1   3    2.30    0.41
   4   1  -3    1.26    0.16
   4   1  -3    1.15    0.19
   4   1  -3    1.23    0.28
   4   1  -3    1.13    0.27
   4   1  -3    1.12    0.13
  -4  -1   3    1.33    0.30
  -4  -1   3    1.39    0.12
  -4  -1   3    1.48    0.20
  -4  -1   3    1.39    0.18
  -4  -1   3    1.45    0.32
   3   1  -3    0.79    0.19
   3   1  -3    1.49    0.28
   3   1  -3    1.08    0.10
   3   1  -3    1.21    0.15
   3   1  -3    1.11    0.17
  -3  -1   3    1.14    0.09
  -3  -1   3    1.14    0.15
  -3  -1   3    1.08    0.25
  -3  -1   3    0.75    0.20
  -3  -1   3    1.07    0.17
  -3  -1   3    1.42    0.17
   2   1  -3   21.95    1.07
   2   1  -3   21.30    1.01
   2   1  -3   21.77    1.14
   2   1  -3   21.74    1.15
   2   1  -3   20.90    1.11
  -2  -1   3   22.50    1.09
  -2  -1   3   19.23    1.14
  -2  -1   3   21.46    1.08
  -2  -1   3   21.20    1.01
  -2  -1   3   21.80    1.04
  -2  -1   3   20.28    1.15
   1   1  -3  274.88   12.18
   1   1  -3  271.60   12.15
   1   1  -3  276.51   12.14
   1   1  -3  269.29   12.18
   1   1  -3  266.99   12.18
  -1  -1   3  262.13   12.14
  -1  -1   3  239.62   12.14
  -1  -1   3  257.49   12.18
  -1  -1   3  244.43   12.14
  -1  -1   3  239.92   12.14
   0   1  -3   82.97    3.91
   0   1  -3   88.56    3.91
   0   1  -3   85.87    3.90
   0   1  -3   87.72    3.93
   0  -1   3   70.29    3.90
   0  -1   3   83.45    3.90
   0  -1   3   84.11    3.90
   0  -1   3   79.58    3.87
  -1   1  -3   60.80    2.85
  -1   1  -3   61.81    2.86
  -1   1  -3   53.40    2.94
  -1   1  -3   61.63    2.84
  -1   1  -3   60.39    2.82
  -1   1  -3   55.25    2.83
  -1   1  -3   61.25    2.92
  -1   1  -3   59.81    2.83
  -1   1  -3   63.07    2.84
   1  -1   3   60.25    2.85
   1  -1   3   59.92    2.88
   1  -1   3   57.91    2.81
   1  -1   3   59.72    2.86
   1  -1   3   64.05    2.84
  -2   1  -3   20.70    0.95
  -2   1  -3   20.57    0.95
  -2   1  -3   16.42    1.06
  -2   1  -3   19.93    0.99
  -2   1  -3   17.45    1.03
  -2   1  -3   19.05    0.97
  -2   1  -3   19.84    1.01
  -2   1  -3   20.87    0.97
   2  -1   3   18.76    1.02
   2  -1   3   18.84    1.00
   2  -1   3   19.97    1.04
   2  -1   3   20.13    0.98
   2  -1   3   19.11    0.97
  -3   1  -3    3.36    0.26
  -3   1  -3    3.25    0.21
  -3   1  -3    2.81    0.28
  -3   1  -3    3.44    0.22
  -3   1  -3    2.82    0.36
  -3   1  -3    3.08    0.24
   3  -1   3    2.98    0.23
   3  -1   3    3.05    0.25
   3  -1   3    3.00    0.36
   3  -1   3    2.76    0.32
   3  -1   3    2.91    0.23
   3  -1   3    3.19    0.24
  -4   1  -3   19.41    1.05
  -4   1  -3   21.20    1.00
  -4   1  -3   18.80    1.00
  -4   1  -3   18.33    1.20
  -4   1  -3   20.48    1.10
   4  -1   3   19.76    1.00
   4  -1   3   18.87    1.06
   4  -1   3   20.78    1.02
   4  -1   3   20.96    1.22
   4  -1   3   17.56    1.09
   4  -1   3   20.54    1.03
  -5   1  -3   18.40    0.94
  -5   1  -3   16.47    1.19
  -5   1  -3   18.51    1.05
   5  -1   3   18.08    1.23
   5  -1   3   16.92    0.96
   5  -1   3   18.43    0.95
   5  -1   3   17.67    1.00
   5  -1   3   17.78    0.93
  -6   1  -3    0.82    0.42
  -6   1  -3    1.75    0.33
  -6   1  -3    1.79    0.28
   6  -1   3    1.34    0.20
   6  -1   3    1.16    0.20
   6  -1   3    1.57    0.27
  -7   1  -3   14.08    0.91
  -7   1  -3   12.82    1.23
   7  -1   3   12.57    0.79
   7  -1   3   12.78    0.86
  -8   1  -3   13.13    0.95
  -8   1  -3   13.92    1.35
   8  -1   3   13.62    0.93
   8  -1   3   12.79    0.85
  10   0  -3    1.61    0.28
  10   0  -3    2.16    0.39
 -10   0   3    2.65    0.73
 -10   0   3    1.09    0.75
   9   0  -3    4.88    0.48
   9   0  -3    5.12    0.42
  -9   0   3    4.64    0.82
  -9   0   3    5.15    0.95
   8   0  -3   42.49    2.14
   8   0  -3   44.48    2.11
   8   0  -3   45.82    2.14
  -8   0   3   39.05    2.44
  -8   0   3   40.72    2.59
   7   0  -3   20.83    1.06
   7   0  -3   19.95    1.04
  -7   0   3   18.86    1.33
  -7   0   3   19.35    1.44
   6   0  -3   24.06    1.18
   6   0  -3   24.29    1.21
   6   0  -3   21.76    1.40
   6   0  -3   23.34    1.68
  -6   0   3   24.75    1.24
  -6   0   3   19.73    1.46
  -6   0   3   23.62    1.15
  -6   0   3   22.69    1.43
   5   0  -3   47.26    2.19
   5   0  -3   42.87    2.34
   5   0  -3   45.46    2.19
   5   0  -3   44.95    2.14
   5   0  -3   42.25    2.42
  -5   0   3   46.62    2.18
  -5   0   3   45.62    2.12
  -5   0   3   38.80    2.39
  -5   0   3   47.95    2.20
  -5   0   3   42.13    2.37
   4   0  -3   32.49    1.57
   4   0  -3   32.23    1.56
   4   0  -3   32.87    1.71
   4   0  -3   29.87    1.74
   4   0  -3   30.86    1.52
  -4   0   3   29.53    1.72
  -4   0   3   31.63    1.50
  -4   0   3   28.95    1.73
  -4   0   3   32.35    1.57
  -4   0   3   33.49    1.57
  -4   0   3   31.46    1.49
   3   0  -3   68.61    3.30
   3   0  -3   70.23    3.18
   3   0  -3   60.98    3.30
   3   0  -3   67.30    3.19
  -3   0   3   68.22    3.14
  -3   0   3   63.09    3.30
  -3   0   3   67.35    3.12
  -3   0   3   68.42    3.19
   2   0  -3   56.62    2.67
   2   0  -3   53.56    2.73
   2   0  -3   57.14    2.75
   2   0  -3   59.91    2.64
  -2   0   3   54.43    2.72
  -2   0   3   54.87    2.60
  -2   0   3   56.05    2.64
  -2   0   3   54.06    2.75
   1   0  -3   10.04    0.51
   1   0  -3    9.11    0.52
   1   0  -3   10.27    0.53
   1   0  -3    9.34    0.56
   1   0  -3    9.94    0.51
  -1   0   3    9.62    0.52
  -1   0   3   10.67    0.52
  -1   0   3    8.70    0.53
   0   0  -3    2.27    0.23
   0   0  -3    2.58    0.19
   0   0  -3    2.65    0.19
   0   0  -3    2.49    0.14
   0   0  -3    2.51    0.18
   0   0  -3    2.47    0.18
   0   0  -3    2.48    0.18
   0   0   3    2.53    0.17
   0   0   3    2.39    0.19
   0   0   3    2.30    0.19
   0   0   3    2.60    0.19
   0   0   3    2.61    0.20
  -1   0  -3   42.76    2.05
  -1   0  -3   39.50    2.14
  -1   0  -3   44.55    2.05
  -1   0  -3   44.59    2.09
  -1   0  -3   43.53    2.07
  -1   0  -3   44.16    2.13
  -1   0  -3   43.14    2.06
  -1   0  -3   46.71    2.10
  -1   0  -3   45.24    2.07
   1   0   3   42.17    2.08
   1   0   3   42.07    2.07
   1   0   3   41.23    2.09
   1   0   3   44.25    2.06
  -2   0  -3    0.77    0.12
  -2   0  -3    0.79    0.10
  -2   0  -3    0.72    0.22
  -2   0  -3    1.04    0.15
  -2   0  -3    0.92    0.14
  -2   0  -3    0.57    0.17
  -2   0  -3    0.78    0.12
  -2   0  -3    0.59    0.10
   2   0   3    0.81    0.14
   2   0   3    0.78    0.12
   2   0   3    0.79    0.11
   2   0   3    0.94    0.13
  -3   0  -3   10.99    0.55
  -3   0  -3    9.59    0.75
  -3   0  -3   10.92    0.60
  -3   0  -3   11.07    0.61
  -3   0  -3   10.89    0.58
  -3   0  -3   10.98    0.62
  -3   0  -3   11.19    0.60
  -3   0  -3   10.83    0.60
   3   0   3   11.22    0.63
   3   0   3   11.42    0.57
   3   0   3   10.84    0.60
   3   0   3   10.90    0.60
  -4   0  -3    3.58    0.21
  -4   0  -3    3.47    0.28
  -4   0  -3    3.34    0.31
  -4   0  -3    3.09    0.31
  -4   0  -3    3.20    0.50
   4   0   3    3.79    0.52
   4   0   3    2.90    0.31
   4   0   3    3.82    0.25
   4   0   3    3.54    0.32
   4   0   3    3.21    0.27
   4   0   3    3.16    0.27
  -5   0  -3    1.75    0.43
  -5   0  -3    1.60    0.26
  -5   0  -3    2.27    0.32
   5   0   3    2.10    0.29
   5   0   3    2.23    0.49
   5   0   3    1.76    0.23
   5   0   3    1.91    0.29
   5   0   3    1.61    0.23
  -6   0  -3    5.26    0.84
  -6   0  -3    5.58    0.47
   6   0   3    5.22    0.48
   6   0   3    5.08    0.42
  -7   0  -3    3.10    0.71
  -7   0  -3    2.52    0.45
   7   0   3    3.36    0.47
   7   0   3    3.50    0.39
  10  -1  -3    0.52    0.23
  10  -1  -3    0.98    0.30
 -10   1   3    0.32    0.60
 -10   1   3    0.90    0.64
   9  -1  -3    9.43    0.64
   9  -1  -3    9.52    0.59
  -9   1   3    8.00    1.02
  -9   1   3    9.15    1.06
   8  -1  -3   16.57    0.94
   8  -1  -3   18.54    0.93
  -8   1   3   15.09    1.31
  -8   1   3   15.31    1.26
   7  -1  -3    1.89    0.30
   7  -1  -3    2.09    0.23
  -7   1   3    1.60    0.42
  -7   1   3    2.09    0.46
   6  -1  -3    0.02    0.08
   6  -1  -3    0.11    0.17
   6  -1  -3    0.36    0.28
   6  -1  -3    0.31    0.33
  -6   1   3    0.06    0.08
  -6   1   3   -0.19    0.21
  -6   1   3    0.01    0.22
  -6   1   3    0.03    0.14
   5  -1  -3  206.31   10.15
   5  -1  -3  215.10   10.39
   5  -1  -3  199.28   10.42
   5  -1  -3  221.16   10.21
   5  -1  -3  249.33   10.21
  -5   1   3  202.43   10.41
  -5   1   3  211.54   10.41
  -5   1   3  235.07   10.22
   4  -1  -3   33.77    1.62
   4  -1  -3   33.37    1.56
   4  -1  -3   29.65    1.78
   4  -1  -3   32.16    1.62
   4  -1  -3   32.86    1.78
   4  -1  -3   32.75    1.57
  -4   1   3   29.86    1.77
  -4   1   3   34.42    1.56
  -4   1   3   35.26    1.63
   3  -1  -3   34.16    1.85
   3  -1  -3   36.38    1.74
   3  -1  -3   36.59    1.70
   3  -1  -3   34.03    1.86
  -3   1   3   37.11    1.75
  -3   1   3   34.83    1.86
  -3   1   3   34.90    1.84
  -3   1   3   36.87    1.70
   2  -1  -3  165.59    7.51
   2  -1  -3  159.53    7.44
   2  -1  -3  168.96    7.43
   2  -1  -3  160.32    7.53
  -2   1   3  162.04    7.49
  -2   1   3  142.75    7.47
  -2   1   3  155.86    7.42
  -2   1   3  156.28    7.53
   1  -1  -3  166.74    7.88
   1  -1  -3  169.12    7.79
   1  -1  -3  172.71    7.85
   1  -1  -3  185.45    7.87
   1  -1  -3  174.41    7.84
  -1   1   3  164.26    7.83
  -1   1   3  155.21    7.85
  -1   1   3  160.73    7.79
  -1   1   3  159.91    7.88
   0  -1  -3    0.43    0.10
   0  -1  -3    0.58    0.11
   0  -1  -3    0.50    0.10
   0  -1  -3    0.46    0.07
   0  -1  -3    0.67    0.12
   0  -1  -3    0.53    0.08
   0  -1  -3    0.27    0.13
   0   1   3    0.33    0.09
   0   1   3    0.42    0.07
   0   1   3    0.65    0.11
   0   1   3    0.37    0.09
   0   1   3    0.42    0.07
  -1  -1  -3   12.41    0.66
  -1  -1  -3   12.63    0.66
  -1  -1  -3   12.36    0.63
  -1  -1  -3   12.53    0.63
  -1  -1  -3   12.39    0.83
  -1  -1  -3   12.89    0.66
  -1  -1  -3   11.48    0.70
   1   1   3   11.93    0.66
   1   1   3   12.02    0.65
   1   1   3   12.05    0.66
   1   1   3   12.38    0.62
   1   1   3   12.41    0.64
  -2  -1  -3   -0.10    0.09
  -2  -1  -3    0.03    0.09
  -2  -1  -3    0.05    0.09
  -2  -1  -3    0.09    0.17
  -2  -1  -3   -0.05    0.07
  -2  -1  -3    0.13    0.13
  -2  -1  -3    0.08    0.06
  -2  -1  -3    0.05    0.07
   2   1   3   -0.11    0.07
   2   1   3    0.03    0.07
   2   1   3   -0.07    0.08
   2   1   3    0.09    0.07
  -3  -1  -3    3.70    0.30
  -3  -1  -3    3.79    0.30
  -3  -1  -3    3.62    0.25
  -3  -1  -3    4.09    0.30
  -3  -1  -3    3.30    0.47
  -3  -1  -3    3.35    0.26
  -3  -1  -3    3.41    0.28
   3   1   3    3.86    0.31
   3   1   3    3.37    0.27
   3   1   3    3.56    0.27
  -4  -1  -3    2.31    0.28
  -4  -1  -3    1.84    0.27
  -4  -1  -3    2.46    0.46
  -4  -1  -3    2.28    0.21
   4   1   3    2.05    0.23
   4   1   3    2.67    0.29
   4   1   3    2.07    0.24
  -5  -1  -3   21.03    1.54
  -5  -1  -3   23.43    1.21
  -5  -1  -3   23.36    1.14
   5   1   3   21.60    1.20
   5   1   3   23.65    1.25
  -6  -1  -3    4.90    0.93
   6   1   3    4.63    0.41
   6   1   3    4.31    0.47
  -7  -1  -3    1.58    0.74
   7   1   3    2.22    0.40
   7   1   3    1.23    0.29
  10  -2  -3    0.62    0.20
  10  -2  -3    0.20    0.24
 -10   2   3   -0.20    0.60
 -10   2   3    1.02    0.60
   9  -2  -3    3.20    0.38
   9  -2  -3    3.45    0.32
  -9   2   3    2.73    0.62
  -9   2   3    2.78    0.66
   8  -2  -3    3.79    0.30
   8  -2  -3    2.92    0.41
  -8   2   3    3.82    0.68
   7  -2  -3   26.50    1.33
   7  -2  -3   25.39    1.28
  -7   2   3   25.50    1.64
  -7   2   3   24.20    1.61
   6  -2  -3    7.41    0.71
   6  -2  -3    7.88    0.42
   6  -2  -3    7.60    0.49
   6  -2  -3    5.74    0.75
  -6   2   3    7.83    0.51
  -6   2   3    6.79    0.66
  -6   2   3    7.81    0.71
   5  -2  -3    2.87    0.28
   5  -2  -3    3.09    0.26
   5  -2  -3    3.02    0.48
   5  -2  -3    3.18    0.20
   5  -2  -3    3.73    0.47
   5  -2  -3    3.28    0.21
  -5   2   3    3.08    0.46
  -5   2   3    3.26    0.28
  -5   2   3    2.63    0.40
   4  -2  -3    6.31    0.38
   4  -2  -3    6.91    0.42
   4  -2  -3    7.31    0.38
   4  -2  -3    6.55    0.58
  -4   2   3    6.73    0.61
  -4   2   3    6.95    0.43
  -4   2   3    7.79    0.58
   3  -2  -3   61.71    2.92
   3  -2  -3   62.79    2.90
   3  -2  -3   59.70    3.04
   3  -2  -3   59.75    3.06
  -3   2   3   56.59    3.05
  -3   2   3   60.91    2.93
  -3   2   3   65.90    3.03
  -3   2   3   62.11    2.90
   2  -2  -3   37.34    1.75
   2  -2  -3   36.82    1.75
   2  -2  -3   39.09    1.84
   2  -2  -3   33.96    1.84
  -2   2   3   36.13    1.75
  -2   2   3   35.31    1.71
  -2   2   3   34.70    1.76
  -2   2   3   35.39    1.76
   1  -2  -3   36.45    1.65
   1  -2  -3   36.22    1.71
   1  -2  -3   38.04    1.66
   1  -2  -3   36.78    1.70
   1  -2  -3   30.73    1.71
   1  -2  -3   33.60    1.74
  -1   2   3   33.13    1.73
  -1   2   3   35.12    1.70
  -1   2   3   34.64    1.70
  -1   2   3   33.51    1.70
   0  -2  -3  249.08   11.56
   0  -2  -3  244.05   11.58
   0  -2  -3  264.70   11.61
   0  -2  -3  249.58   11.60
   0  -2  -3  262.87   11.61
   0  -2  -3  250.30   11.56
   0  -2  -3  242.66   11.61
   0   2   3  239.13   11.59
   0   2   3  245.19   11.60
   0   2   3  237.11   11.56
  -1  -2  -3   50.71    2.58
  -1  -2  -3   57.87    2.72
  -1  -2  -3   53.17    2.52
  -1  -2  -3   52.79    2.52
  -1  -2  -3   52.51    2.54
  -1  -2  -3   54.93    2.56
  -1  -2  -3   54.10    2.56
  -1  -2  -3   55.64    2.56
   1   2   3   52.78    2.56
   1   2   3   50.53    2.52
   1   2   3   51.57    2.55
   1   2   3   49.15    2.51
   1   2   3   53.05    2.56
  -2  -2  -3    2.52    0.21
  -2  -2  -3    2.64    0.22
  -2  -2  -3    3.01    0.25
  -2  -2  -3    2.53    0.25
  -2  -2  -3    2.54    0.25
  -2  -2  -3    2.86    0.42
  -2  -2  -3    2.84    0.22
  -2  -2  -3    2.57    0.30
   2   2   3    2.46    0.23
   2   2   3    2.52    0.21
   2   2   3    2.65    0.22
   2   2   3    2.94    0.24
   2   2   3    2.98    0.26
  -3  -2  -3   18.86    1.02
  -3  -2  -3   19.33    0.98
  -3  -2  -3   18.16    1.01
  -3  -2  -3   20.13    1.27
  -3  -2  -3   19.15    1.01
  -3  -2  -3   16.78    1.08
   3   2   3   19.90    1.03
   3   2   3   19.64    1.00
  -4  -2  -3    0.72    0.19
  -4  -2  -3    0.49    0.24
  -4  -2  -3    0.45    0.36
  -4  -2  -3    0.32    0.14
   4   2   3    0.63    0.18
   4   2   3    0.27    0.16
  -5  -2  -3   13.05    1.01
  -5  -2  -3   15.18    1.29
  -5  -2  -3   15.95    0.84
   5   2   3   15.13    0.93
   5   2   3   16.68    0.89
  -6  -2  -3    7.05    1.07
  -6  -2  -3    4.13    0.65
   6   2   3    5.40    0.47
   6   2   3    5.63    0.57
  10  -3  -3    4.14    0.47
  10  -3  -3    4.42    0.40
 -10   3   3    4.83    0.89
 -10   3   3    3.18    0.68
   9  -3  -3    0.76    0.31
  -9   3   3    0.62    0.53
  -9   3   3    1.04    0.42
   8  -3  -3    3.75    0.31
   8  -3  -3    4.48    0.45
  -8   3   3    3.95    0.73
  -8   3   3    4.32    0.69
   7  -3  -3    5.85    0.37
   7  -3  -3    6.26    0.46
  -7   3   3    5.93    0.73
  -7   3   3    6.21    0.70
   6  -3  -3    2.89    0.20
   6  -3  -3    3.15    0.21
  -6   3   3    2.21    0.29
  -6   3   3    2.57    0.45
  -6   3   3    1.85    0.46
   5  -3  -3    1.77    0.21
   5  -3  -3    1.71    0.39
   5  -3  -3    2.04    0.18
   5  -3  -3    2.06    0.15
   5  -3  -3    1.30    0.32
  -5   3   3    1.97    0.39
  -5   3   3    2.61    0.39
  -5   3   3    2.14    0.23
   4  -3  -3    9.14    0.45
   4  -3  -3    9.15    0.70
   4  -3  -3    7.82    0.68
   4  -3  -3    9.06    0.52
   4  -3  -3    9.41    0.51
  -4   3   3    9.03    0.55
  -4   3   3   10.26    0.67
  -4   3   3    7.99    0.79
  -4   3   3    9.62    0.54
   3  -3  -3   26.54    1.33
   3  -3  -3   26.76    1.47
   3  -3  -3   28.45    1.34
   3  -3  -3   25.81    1.49
  -3   3   3   26.61    1.34
  -3   3   3   25.05    1.47
  -3   3   3   26.26    1.36
  -3   3   3   30.00    1.47
   2  -3  -3   49.17    2.33
   2  -3  -3   48.99    2.42
   2  -3  -3   49.29    2.51
   2  -3  -3   54.55    2.51
   2  -3  -3   51.19    2.40
   2  -3  -3   49.26    2.38
  -2   3   3   47.21    2.39
  -2   3   3   49.21    2.36
  -2   3   3   49.13    2.40
   1  -3  -3   77.76    3.56
   1  -3  -3   73.77    3.60
   1  -3  -3   75.46    3.49
   1  -3  -3   78.86    3.57
   1  -3  -3   76.96    3.55
   1  -3  -3   73.65    3.52
  -1   3   3   71.38    3.55
  -1   3   3   72.63    3.57
  -1   3   3   73.38    3.50
  -1   3   3   70.43    3.54
   0  -3  -3    1.59    0.14
   0  -3  -3    1.55    0.19
   0  -3  -3    1.69    0.13
   0  -3  -3    1.66    0.16
   0  -3  -3    1.90    0.22
   0  -3  -3    1.70    0.18
   0  -3  -3    1.46    0.20
   0  -3  -3    1.57    0.17
   0   3   3    1.40    0.18
   0   3   3    1.63    0.14
   0   3   3    1.68    0.18
   0   3   3    1.61    0.15
  -1  -3  -3    0.24    0.10
  -1  -3  -3    0.16    0.10
  -1  -3  -3    0.13    0.09
  -1  -3  -3    0.35    0.10
  -1  -3  -3    0.11    0.11
  -1  -3  -3    0.39    0.19
  -1  -3  -3    0.28    0.12
  -1  -3  -3    0.22    0.15
   1   3   3    0.27    0.09
   1   3   3    0.10    0.08
   1   3   3    0.00    0.09
  -2  -3  -3   90.77    4.36
  -2  -3  -3   90.91    4.38
  -2  -3  -3   90.50    4.36
  -2  -3  -3   91.68    4.34
  -2  -3  -3   84.50    4.40
  -2  -3  -3   98.84    4.66
   2   3   3   90.75    4.37
   2   3   3   92.63    4.35
   2   3   3   94.94    4.38
   2   3   3   90.21    4.33
  -3  -3  -3   10.92    0.75
  -3  -3  -3   11.40    0.67
  -3  -3  -3   10.96    0.96
   3   3   3   12.09    0.67
   3   3   3   11.74    0.65
   3   3   3   12.08    0.70
  -4  -3  -3    2.46    0.30
  -4  -3  -3    1.53    0.48
  -4  -3  -3    2.18    0.38
   4   3   3    2.40    0.28
   4   3   3    2.65    0.34
  -5  -3  -3    5.10    0.45
  -5  -3  -3    5.59    0.92
  -5  -3  -3    3.95    0.60
   5   3   3    3.94    0.41
   5   3   3    5.13    0.50
  -6  -3  -3    0.02    0.42
  -6  -3  -3    0.70    0.74
   6   3   3    0.27    0.32
   6   3   3    0.00    0.25
  10  -4  -3    1.53    0.24
 -10   4   3    1.02    0.58
 -10   4   3    1.70    0.66
   9  -4  -3    1.59    0.23
  -9   4   3    2.11    0.56
  -9   4   3    1.28    0.59
   8  -4  -3   14.73    0.79
   8  -4  -3   14.03    0.87
  -8   4   3   16.74    1.22
  -8   4   3   13.80    1.23
   7  -4  -3    7.65    0.53
   7  -4  -3    7.30    0.42
   7  -4  -3    6.61    0.92
   7  -4  -3    7.18    0.42
  -7   4   3    7.02    0.83
  -7   4   3    7.40    0.76
   6  -4  -3    2.95    0.26
   6  -4  -3    3.28    0.21
   6  -4  -3    2.92    0.51
  -6   4   3    3.48    0.58
  -6   4   3    3.26    0.49
  -6   4   3    3.40    0.33
   5  -4  -3   72.66    3.33
   5  -4  -3   63.23    3.57
   5  -4  -3   69.28    3.27
   5  -4  -3   67.18    3.61
  -5   4   3   71.95    3.37
  -5   4   3   75.79    3.56
  -5   4   3   69.56    3.38
  -5   4   3   68.70    3.61
   4  -4  -3   18.41    0.96
   4  -4  -3   17.65    1.17
   4  -4  -3   18.45    1.17
   4  -4  -3   19.38    0.97
  -4   4   3   18.41    1.00
  -4   4   3   19.08    0.98
  -4   4   3   21.32    1.15
  -4   4   3   17.42    1.17
   3  -4  -3    1.37    0.28
   3  -4  -3    1.05    0.26
   3  -4  -3    1.29    0.19
   3  -4  -3    1.06    0.13
  -3   4   3    1.11    0.17
  -3   4   3    1.30    0.28
  -3   4   3    1.31    0.18
   2  -4  -3   28.46    1.42
   2  -4  -3   31.21    1.53
   2  -4  -3   27.38    1.30
   2  -4  -3   29.21    1.39
   2  -4  -3   25.69    1.39
   2  -4  -3   26.64    1.50
   2  -4  -3   29.01    1.40
  -2   4   3   25.97    1.46
  -2   4   3   26.23    1.34
  -2   4   3   26.20    1.39
  -2   4   3   27.06    1.36
   1  -4  -3    6.34    0.43
   1  -4  -3    6.41    0.41
   1  -4  -3    5.42    0.38
   1  -4  -3    6.10    0.46
   1  -4  -3    5.07    0.33
   1  -4  -3    5.93    0.34
   1  -4  -3    5.91    0.36
   1  -4  -3    6.03    0.38
  -1   4   3    5.60    0.36
  -1   4   3    6.13    0.40
  -1   4   3    5.75    0.42
  -1   4   3    5.74    0.35
   0  -4  -3   23.08    1.26
   0  -4  -3   24.25    1.19
   0  -4  -3   24.54    1.18
   0  -4  -3   24.06    1.23
   0  -4  -3   24.88    1.21
   0  -4  -3   23.99    1.24
   0  -4  -3   24.21    1.25
   0  -4  -3   23.70    1.26
   0   4   3   23.57    1.20
   0   4   3   24.08    1.18
   0   4   3   23.55    1.24
   0   4   3   24.71    1.19
  -1  -4  -3  104.98    5.02
  -1  -4  -3  108.15    5.01
  -1  -4  -3  106.49    4.97
  -1  -4  -3  104.59    5.00
  -1  -4  -3  105.00    5.00
   1   4   3  104.11    4.98
   1   4   3  106.45    4.97
   1   4   3  103.11    5.02
  -2  -4  -3   17.28    0.98
  -2  -4  -3   16.83    0.95
  -2  -4  -3   17.47    0.96
  -2  -4  -3   19.24    1.28
   2   4   3   17.99    0.94
   2   4   3   17.95    0.94
  -3  -4  -3   13.77    0.77
  -3  -4  -3   12.13    1.11
  -3  -4  -3   12.10    0.81
   3   4   3   14.00    0.74
   3   4   3   12.64    0.74
  -4  -4  -3    4.95    0.91
  -4  -4  -3    5.94    0.57
  -4  -4  -3    4.93    0.46
   4   4   3    5.32    0.44
  -5  -4  -3    0.73    0.65
  -5  -4  -3    0.24    0.67
   5   4   3    0.42    0.24
  10  -5  -3   16.65    0.91
 -10   5   3   16.86    1.46
 -10   5   3   15.41    1.56
   9  -5  -3   12.17    0.70
   9  -5  -3   12.52    0.74
  -9   5   3   13.20    1.16
  -9   5   3   13.06    1.30
   8  -5  -3    0.10    0.11
   8  -5  -3   -0.32    0.29
  -8   5   3    0.28    0.44
  -8   5   3   -0.15    0.32
   7  -5  -3    1.00    0.56
   7  -5  -3    1.18    0.15
   7  -5  -3    0.88    0.17
  -7   5   3    1.74    0.67
  -7   5   3    1.22    0.25
  -7   5   3    1.55    0.45
   6  -5  -3   18.43    0.93
   6  -5  -3   15.71    1.26
   6  -5  -3   16.75    0.85
  -6   5   3   15.92    0.96
  -6   5   3   18.18    1.27
  -6   5   3   20.02    1.21
  -6   5   3   17.93    0.99
   5  -5  -3    2.43    0.26
   5  -5  -3    2.37    0.44
  -5   5   3    2.80    0.53
  -5   5   3    1.69    0.26
  -5   5   3    2.77    0.42
  -5   5   3    2.01    0.27
   4  -5  -3    4.63    0.34
   4  -5  -3    4.73    0.35
   4  -5  -3    3.70    0.57
   4  -5  -3    4.35    0.55
  -4   5   3    4.11    0.50
  -4   5   3    4.58    0.33
  -4   5   3    4.73    0.36
   3  -5  -3   23.77    1.15
   3  -5  -3   24.34    1.23
   3  -5  -3   22.18    1.24
   3  -5  -3   25.84    1.39
   3  -5  -3   23.40    1.21
   3  -5  -3   21.37    1.36
  -3   5   3   23.31    1.22
  -3   5   3   23.83    1.18
  -3   5   3   21.44    1.33
  -3   5   3   23.59    1.17
   2  -5  -3    3.38    0.33
   2  -5  -3    3.69    0.41
   2  -5  -3    3.56    0.44
   2  -5  -3    3.19    0.28
   2  -5  -3    3.47    0.36
   2  -5  -3    3.25    0.28
   2  -5  -3    3.39    0.21
  -2   5   3    2.84    0.39
  -2   5   3    3.63    0.30
  -2   5   3    3.12    0.24
  -2   5   3    3.43    0.26
   1  -5  -3    1.42    0.26
   1  -5  -3    1.14    0.12
   1  -5  -3    1.21    0.21
   1  -5  -3    1.05    0.11
   1  -5  -3    1.06    0.19
   1  -5  -3    1.24    0.19
  -1   5   3    1.17    0.15
  -1   5   3    1.40    0.24
  -1   5   3    1.40    0.21
   0  -5  -3    1.30    0.22
   0  -5  -3    1.25    0.25
   0  -5  -3    1.55    0.16
   0  -5  -3    1.42    0.15
   0  -5  -3    1.62    0.20
   0  -5  -3    1.51    0.22
   0   5   3    1.35    0.21
   0   5   3    1.30    0.23
   0   5   3    1.42    0.18
   0   5   3    1.58    0.17
  -1  -5  -3   31.26    1.63
  -1  -5  -3   32.11    1.61
  -1  -5  -3   31.66    1.59
  -1  -5  -3   34.37    1.99
  -1  -5  -3   32.67    1.66
   1   5   3   31.63    1.61
   1   5   3   33.24    1.60
   1   5   3   31.90    1.67
  -2  -5  -3    3.52    0.68
  -2  -5  -3    3.36    0.34
  -2  -5  -3    3.59    0.34
   2   5   3    3.49    0.30
   2   5   3    3.08    0.31
  -3  -5  -3    3.95    0.42
  -3  -5  -3    3.94    0.78
   3   5   3    3.15    0.32
   3   5   3    2.58    0.34
  -4  -5  -3    4.26    0.47
  -4  -5  -3    2.53    0.72
   4   5   3    4.04    0.38
   4   5   3    3.11    0.40
 -10   6   3    1.05    0.55
 -10   6   3   -0.14    0.74
 -10   6   3    1.21    0.40
   9  -6  -3    5.25    0.39
   9  -6  -3    5.77    0.50
   9  -6  -3    6.05    0.74
  -9   6   3    5.88    0.82
  -9   6   3    6.29    0.58
  -9   6   3    6.31    1.10
   8  -6  -3   28.54    1.50
   8  -6  -3   27.81    1.41
  -8   6   3   31.28    1.86
  -8   6   3   28.38    2.00
  -8   6   3   29.40    1.57
   7  -6  -3   10.97    1.22
   7  -6  -3   11.36    0.71
   7  -6  -3   12.22    0.72
  -7   6   3   10.84    1.13
  -7   6   3   13.01    0.77
  -7   6   3   13.74    1.01
   6  -6  -3    7.58    0.92
   6  -6  -3    8.65    0.64
   6  -6  -3    8.37    0.55
   6  -6  -3    8.08    0.55
  -6   6   3    7.07    0.88
  -6   6   3    9.02    0.58
  -6   6   3    9.85    0.82
  -6   6   3    8.67    0.58
   5  -6  -3   18.94    1.03
   5  -6  -3   20.26    1.10
   5  -6  -3   17.49    1.30
   5  -6  -3   19.39    1.08
  -5   6   3   17.77    1.30
  -5   6   3   19.38    1.02
  -5   6   3   18.55    1.04
   4  -6  -3    2.82    0.32
   4  -6  -3    2.94    0.30
   4  -6  -3    3.09    0.53
  -4   6   3    3.52    0.29
  -4   6   3    1.99    0.39
  -4   6   3    2.75    0.30
   3  -6  -3    6.08    0.44
   3  -6  -3    5.23    0.42
   3  -6  -3    5.94    0.60
  -3   6   3    5.67    0.37
  -3   6   3    5.55    0.42
  -3   6   3    5.31    0.56
   2  -6  -3   59.92    2.91
   2  -6  -3   56.75    3.03
   2  -6  -3   60.31    2.89
  -2   6   3   59.63    2.97
  -2   6   3   57.61    2.83
  -2   6   3   59.48    2.90
   1  -6  -3    8.06    0.51
   1  -6  -3    6.84    0.49
   1  -6  -3    7.18    0.52
   1  -6  -3    8.22    0.64
  -1   6   3    7.96    0.48
  -1   6   3    7.73    0.53
  -1   6   3    7.99    0.62
   0  -6  -3    2.12    0.28
   0  -6  -3    1.80    0.29
   0  -6  -3    2.20    0.40
   0  -6  -3    1.80    0.26
   0   6   3    2.07    0.21
   0   6   3    2.24    0.28
   0   6   3    1.68    0.27
   0   6   3    1.78    0.22
  -1  -6  -3   48.91    2.65
  -1  -6  -3   43.84    2.25
   1   6   3   44.47    2.17
   1   6   3   42.75    2.19
   1   6   3   42.51    2.24
  -2  -6  -3    8.82    0.62
  -2  -6  -3    9.59    1.01
   2   6   3    8.39    0.57
   2   6   3    8.46    0.57
  -3  -6  -3   13.31    0.85
  -3  -6  -3   12.03    1.31
   3   6   3   13.28    0.80
   3   6   3   12.63    0.78
 -10   7   3    2.60    0.44
 -10   7   3    1.49    0.86
 -10   7   3    1.22    0.51
   9  -7  -3    0.17    0.41
   9  -7  -3    0.62    0.28
  -9   7   3    1.14    0.77
  -9   7   3    0.57    0.43
  -9   7   3    0.87    0.32
   8  -7  -3   10.49    0.71
   8  -7  -3   11.34    0.92
  -8   7   3   11.72    1.03
  -8   7   3   11.46    1.27
  -8   7   3   11.81    0.77
   7  -7  -3    2.76    0.70
   7  -7  -3    2.64    0.33
  -7   7   3    2.62    0.74
  -7   7   3    3.00    0.48
   6  -7  -3    3.94    0.36
   6  -7  -3    2.90    0.66
  -6   7   3    2.29    0.57
  -6   7   3    3.36    0.36
  -6   7   3    3.66    0.41
   5  -7  -3   12.71    0.81
   5  -7  -3   13.13    1.12
  -5   7   3   13.90    0.81
  -5   7   3   13.32    0.77
  -5   7   3   14.36    1.18
   4  -7  -3    0.13    0.38
  -4   7   3    0.53    0.34
  -4   7   3    0.14    0.13
  -4   7   3    0.16    0.17
  -4   7   3    0.42    0.17
   3  -7  -3    0.85    0.21
   3  -7  -3    0.75    0.38
   3  -7  -3    0.92    0.23
  -3   7   3    0.53    0.16
  -3   7   3    0.66    0.29
   2  -7  -3    3.53    0.36
   2  -7  -3    2.88    0.48
   2  -7  -3    3.30    0.35
  -2   7   3    3.64    0.35
  -2   7   3    3.40    0.30
  -2   7   3    3.17    0.47
   1  -7  -3    1.39    0.25
   1  -7  -3    1.26    0.26
  -1   7   3    1.53    0.27
  -1   7   3    1.65    0.24
   0  -7  -3    3.60    0.53
   0  -7  -3    3.15    0.38
   0  -7  -3    3.46    0.37
   0   7   3    3.52    0.33
   0   7   3    3.29    0.37
   0   7   3    3.65    0.31
  -1  -7  -3    0.80    0.49
  -1  -7  -3   -0.15    0.19
  -1  -7  -3    0.13    0.23
   1   7   3    0.20    0.18
   1   7   3   -0.05    0.19
  -2  -7  -3    0.05    0.28
  -2  -7  -3    0.18    0.55
   2   7   3    0.33    0.25
   2   7   3    0.66    0.21
   9  -8  -3    4.93    0.55
   9  -8  -3    5.99    0.78
  -9   8   3    5.82    0.55
  -9   8   3    4.03    0.92
   8  -8  -3    5.39    0.51
  -8   8   3    4.84    1.02
  -8   8   3    5.73    0.51
   7  -8  -3    4.07    0.53
   7  -8  -3    4.44    0.44
  -7   8   3    5.95    1.03
  -7   8   3    5.27    0.46
   6  -8  -3    3.33    0.45
   6  -8  -3    3.54    0.39
  -6   8   3    3.67    0.40
  -6   8   3    3.76    0.82
   5  -8  -3   18.22    1.12
   5  -8  -3   16.69    1.05
  -5   8   3   19.02    1.02
  -5   8   3   19.16    1.06
  -5   8   3   18.93    1.59
   4  -8  -3    8.92    0.66
  -4   8   3    9.04    0.57
  -4   8   3    9.17    0.63
   3  -8  -3    3.10    0.37
   3  -8  -3    2.52    0.37
  -3   8   3    3.06    0.30
  -3   8   3    2.90    0.36
   2  -8  -3    0.88    0.26
   2  -8  -3    0.20    0.20
  -2   8   3    0.65    0.24
  -2   8   3    0.32    0.17
   1  -8  -3    6.57    0.58
   1  -8  -3    7.51    0.58
  -1   8   3    7.15    0.56
  -1   8   3    7.59    0.51
   0  -8  -3    0.18    0.26
   0  -8  -3    0.34    0.26
   0   8   3   -0.14    0.19
   0   8   3    0.04    0.23
  -1  -8  -3    2.43    0.40
   1   8   3    2.74    0.37
   8  -9  -3   -0.26    0.34
   8  -9  -3   -0.38    0.29
  -8   9   3    0.44    0.29
   7  -9  -3    5.30    0.68
   7  -9  -3    6.41    0.57
  -7   9   3    6.55    0.54
   6  -9  -3    0.74    0.33
   6  -9  -3    0.96    0.27
  -6   9   3    0.77    0.26
  -6   9   3    0.57    0.25
   5  -9  -3   17.35    1.13
   5  -9  -3   17.63    1.08
  -5   9   3   19.00    1.07
  -5   9   3   18.38    1.02
   4  -9  -3    0.71    0.25
   4  -9  -3    0.60    0.30
  -4   9   3    0.72    0.26
  -4   9   3    0.73    0.20
   3  -9  -3    2.12    0.37
   3  -9  -3    2.08    0.36
  -3   9   3    2.39    0.37
  -3   9   3    2.35    0.32
   2  -9  -3    6.00    0.56
   2  -9  -3    6.07    0.58
  -2   9   3    6.09    0.48
  -2   9   3    5.41    0.52
   1  -9  -3    0.95    0.32
   1  -9  -3    0.79    0.30
  -1   9   3    0.87    0.31
  -1   9   3    0.98    0.25
   0  -9  -3    0.24    0.36
   0  -9  -3    0.17    0.32
   0  -9  -3    0.06    0.61
   0   9   3    0.56    0.27
   7 -10  -3    1.69    0.43
   7 -10  -3    1.20    0.37
  -7  10   3    1.93    0.37
   6 -10  -3    1.73    0.36
   6 -10  -3    1.09    0.39
  -6  10   3    1.37    0.31
  -6  10   3    1.34    0.33
   5 -10  -3    1.44    0.41
   5 -10  -3    2.03    0.39
  -5  10   3    1.25    0.29
  -5  10   3    1.36    0.32
   4 -10  -3    3.07    0.51
   4 -10  -3    2.98    0.48
  -4  10   3    3.51    0.46
  -4  10   3    3.72    0.41
   3 -10  -3    1.77    0.38
   3 -10  -3    1.74    0.43
   1  11  -4    7.24    0.59
  -1 -11   4    7.07    1.30
  -1 -11   4    5.04    0.96
   0  11  -4    9.99    0.65
   0 -11   4    7.92    0.95
   0 -11   4    9.00    0.82
  -1  11  -4    1.45    0.30
   1 -11   4    1.51    0.42
   1 -11   4    2.59    0.57
  -2  11  -4   12.01    0.73
   2 -11   4    8.49    0.81
   2 -11   4   11.11    1.04
  -3  11  -4    0.73    0.27
   3 -11   4    1.25    0.37
   3 -11   4    0.64    0.49
  -4  11  -4    1.36    0.97
   4 -11   4    1.12    0.57
  -5  11  -4   10.34    1.38
   5 -11   4    9.23    0.66
   5 -11   4    7.56    1.08
   5 -11   4    8.17    0.81
   3  10  -4    1.31    0.33
   3  10  -4    0.99    0.32
  -3 -10   4    0.83    0.83
   2  10  -4    7.90    0.55
   2  10  -4    7.18    0.56
  -2 -10   4    5.98    0.85
  -2 -10   4    6.34    0.70
  -2 -10   4    7.52    1.16
   1  10  -4    1.36    0.44
   1  10  -4    1.11    0.22
  -1 -10   4    0.44    0.41
  -1 -10   4    0.72    0.59
  -1 -10   4    1.55    0.40
   0  10  -4    3.61    0.36
   0  10  -4    3.28    0.36
   0 -10   4    3.46    0.63
   0 -10   4    2.95    0.48
  -1  10  -4   30.17    1.96
  -1  10  -4   26.62    1.39
   1 -10   4   24.81    1.49
   1 -10   4   23.82    1.61
  -2  10  -4    2.51    0.64
  -2  10  -4    1.12    0.24
   2 -10   4    1.60    0.24
   2 -10   4    1.16    0.46
   2 -10   4    0.79    0.29
  -3  10  -4    9.63    1.02
  -3  10  -4    7.82    0.72
   3 -10   4    8.20    0.87
   3 -10   4    8.20    0.54
   3 -10   4    7.89    0.66
  -4  10  -4   12.33    0.94
  -4  10  -4   11.70    1.21
   4 -10   4   11.28    0.72
   4 -10   4   11.82    0.83
   4 -10   4   11.27    1.02
  -5  10  -4    6.61    1.07
  -5  10  -4    5.38    0.79
   5 -10   4    5.60    0.49
   5 -10   4    5.78    0.99
   5 -10   4    4.73    0.61
  -6  10  -4   12.96    1.36
  -6  10  -4   11.65    1.09
   6 -10   4   11.67    0.78
   4   9  -4    7.03    0.56
   4   9  -4    6.70    0.53
  -4  -9   4    7.26    0.75
  -4  -9   4    4.65    0.88
  -4  -9   4    5.76    1.07
   3   9  -4    6.60    0.52
   3   9  -4    6.55    0.50
  -3  -9   4    7.40    1.08
  -3  -9   4    6.83    0.81
  -3  -9   4    7.09    0.69
   2   9  -4    2.24    0.29
   2   9  -4    1.94    0.27
  -2  -9   4    1.51    0.36
  -2  -9   4    1.76    0.43
  -2  -9   4    1.29    0.57
   1   9  -4    0.00    0.15
   1   9  -4    0.23    0.16
  -1  -9   4   -0.25    0.22
  -1  -9   4   -0.16    0.30
  -1  -9   4    0.07    0.39
   0   9  -4    4.20    0.42
   0   9  -4    3.82    0.34
   0   9  -4    3.73    0.66
   0  -9   4    2.96    0.44
   0  -9   4    2.95    0.54
  -1   9  -4   -0.15    0.37
  -1   9  -4    0.11    0.15
  -1   9  -4    0.38    0.20
   1  -9   4   -0.23    0.51
   1  -9   4    0.27    0.22
   1  -9   4    0.07    0.10
   1  -9   4    0.24    0.39
  -2   9  -4   15.00    1.16
  -2   9  -4   15.18    0.86
  -2   9  -4   15.07    0.89
   2  -9   4   14.69    1.22
   2  -9   4   14.29    0.78
   2  -9   4   14.60    0.82
   2  -9   4   14.17    0.92
   2  -9   4   14.31    1.06
  -3   9  -4    6.98    0.82
  -3   9  -4    6.07    0.57
   3  -9   4    5.78    0.52
   3  -9   4    6.28    0.71
   3  -9   4    5.45    0.42
  -4   9  -4    2.69    0.62
  -4   9  -4    1.69    0.42
   4  -9   4    1.52    0.31
   4  -9   4    1.42    0.44
   4  -9   4    1.24    0.22
  -5   9  -4    7.58    0.79
  -5   9  -4    8.89    1.03
   5  -9   4    7.84    0.56
   5  -9   4    7.71    0.64
   5  -9   4    7.60    0.87
  -6   9  -4   19.53    1.37
  -6   9  -4   18.58    1.51
   6  -9   4   19.16    1.67
   6  -9   4   19.57    1.11
  -7   9  -4    4.29    0.73
  -7   9  -4    3.70    0.84
   7  -9   4    4.33    0.50
   5   8  -4    1.37    0.26
   5   8  -4    0.62    0.27
  -5  -8   4    1.98    0.47
  -5  -8   4    2.13    0.76
  -5  -8   4    0.90    0.53
   4   8  -4    0.44    0.19
   4   8  -4    0.79    0.20
  -4  -8   4    0.42    0.42
  -4  -8   4    0.68    0.34
  -4  -8   4    0.84    0.57
   3   8  -4    3.40    0.33
   3   8  -4    4.36    0.35
  -3  -8   4    3.14    0.64
  -3  -8   4    2.63    0.51
  -3  -8   4    3.06    0.48
   2   8  -4   30.40    1.67
   2   8  -4   29.00    1.49
   2   8  -4   30.05    1.47
  -2  -8   4   27.40    1.89
  -2  -8   4   27.86    1.70
  -2  -8   4   28.33    1.61
   1   8  -4   27.31    1.52
   1   8  -4   25.83    1.24
  -1  -8   4   23.75    1.55
  -1  -8   4   23.40    1.40
   0   8  -4    2.02    0.44
   0   8  -4    1.66    0.22
   0   8  -4    1.67    0.25
   0  -8   4    1.87    0.29
   0  -8   4    1.57    0.44
   0  -8   4    1.44    0.32
   0  -8   4    1.25    0.31
  -1   8  -4    1.28    0.21
  -1   8  -4    1.51    0.42
  -1   8  -4    1.38    0.24
   1  -8   4    0.85    0.22
   1  -8   4    1.29    0.34
   1  -8   4    1.79    0.48
   1  -8   4    1.15    0.16
   1  -8   4    1.70    0.23
  -2   8  -4    6.17    0.67
  -2   8  -4    5.42    0.49
   2  -8   4    5.33    0.77
   2  -8   4    6.06    0.38
   2  -8   4    6.11    0.48
   2  -8   4    6.11    0.60
   2  -8   4    5.53    0.39
  -3   8  -4   13.57    0.87
  -3   8  -4   12.67    0.84
  -3   8  -4   12.05    1.00
   3  -8   4   11.53    0.76
   3  -8   4   12.21    0.70
   3  -8   4   11.90    0.89
  -4   8  -4    0.15    0.19
  -4   8  -4    0.19    0.27
  -4   8  -4    0.18    0.40
  -4   8  -4   -0.01    0.18
   4  -8   4    0.31    0.22
   4  -8   4    0.16    0.30
   4  -8   4    0.08    0.15
  -5   8  -4    5.35    0.75
  -5   8  -4    7.78    0.88
   5  -8   4    6.76    0.51
   5  -8   4    6.98    0.74
   5  -8   4    6.69    0.54
  -6   8  -4    0.49    0.40
  -6   8  -4    0.49    0.47
   6  -8   4    0.38    0.21
   6  -8   4    0.38    0.48
  -7   8  -4    2.22    0.60
  -7   8  -4    2.78    0.68
   7  -8   4    2.79    0.42
  -8   8  -4   14.51    1.51
   8  -8   4   18.44    1.39
   6   7  -4   20.67    1.17
   6   7  -4   22.12    1.16
  -6  -7   4   17.70    1.46
  -6  -7   4   21.89    1.33
  -6  -7   4   21.32    1.82
   5   7  -4    2.20    0.31
  -5  -7   4    1.92    0.62
  -5  -7   4    2.80    0.47
   4   7  -4    6.08    0.44
   4   7  -4    6.16    0.43
  -4  -7   4    4.50    0.86
  -4  -7   4    5.99    0.58
  -4  -7   4    5.30    0.69
   3   7  -4   15.26    0.82
   3   7  -4   16.63    0.98
  -3  -7   4   15.40    1.05
  -3  -7   4   14.31    1.07
  -3  -7   4   13.66    0.83
  -3  -7   4   15.17    0.96
  -3  -7   4   14.12    1.21
   2   7  -4    0.06    0.11
   2   7  -4   -0.29    0.24
   2   7  -4    0.08    0.11
  -2  -7   4    0.34    0.30
  -2  -7   4   -0.17    0.31
  -2  -7   4    0.07    0.17
  -2  -7   4   -0.28    0.18
  -2  -7   4    0.03    0.23
   1   7  -4   19.08    0.96
   1   7  -4   19.32    0.93
   1   7  -4   19.60    1.14
  -1  -7   4   15.86    0.96
  -1  -7   4   16.93    1.15
  -1  -7   4   17.50    0.96
  -1  -7   4   17.95    1.13
  -1  -7   4   17.56    1.05
   0   7  -4   98.80    4.62
   0   7  -4   94.55    4.48
   0   7  -4   99.93    4.68
   0   7  -4   95.59    4.48
   0  -7   4   91.59    4.47
   0  -7   4   89.39    4.40
   0  -7   4   90.27    4.65
   0  -7   4   93.77    4.72
  -1   7  -4  125.11    6.04
  -1   7  -4  135.40    6.13
  -1   7  -4  134.07    6.22
   1  -7   4  122.79    5.96
   1  -7   4  128.95    5.98
   1  -7   4  122.88    6.25
   1  -7   4  121.32    6.06
   1  -7   4  126.15    6.17
  -2   7  -4   20.15    1.13
  -2   7  -4   19.11    1.11
  -2   7  -4   21.18    1.26
  -2   7  -4   19.50    1.04
   2  -7   4   19.58    1.18
   2  -7   4   18.30    1.27
   2  -7   4   20.23    1.18
   2  -7   4   19.00    1.07
   2  -7   4   18.68    0.97
   2  -7   4   19.30    1.00
  -3   7  -4    5.62    0.62
  -3   7  -4    6.12    0.49
  -3   7  -4    5.44    0.38
  -3   7  -4    5.12    0.50
   3  -7   4    5.68    0.61
   3  -7   4    4.90    0.41
   3  -7   4    3.88    0.71
   3  -7   4    5.15    0.53
   3  -7   4    4.80    0.37
  -4   7  -4    9.22    0.52
  -4   7  -4    8.22    0.53
  -4   7  -4    8.65    0.71
  -4   7  -4    9.78    0.67
  -4   7  -4    9.06    0.83
   4  -7   4    7.52    0.55
   4  -7   4    8.77    0.71
   4  -7   4    7.86    0.82
   4  -7   4    8.45    0.56
  -5   7  -4   13.16    1.09
   5  -7   4   12.36    0.82
   5  -7   4   12.26    0.74
   5  -7   4   13.45    0.96
  -6   7  -4    4.27    0.69
  -6   7  -4    4.28    0.63
   6  -7   4    3.81    0.70
   6  -7   4    3.62    0.40
  -7   7  -4   70.26    3.65
   7  -7   4   64.24    3.26
   7  -7   4   65.00    3.31
  -8   7  -4    0.00    0.58
   8  -7   4    0.69    0.29
   7   6  -4    4.05    0.45
   7   6  -4    4.33    0.41
  -7  -6   4    3.80    0.57
  -7  -6   4    2.51    0.79
  -7  -6   4    3.99    0.76
   6   6  -4    0.04    0.19
   6   6  -4   -0.08    0.17
  -6  -6   4    0.49    0.44
  -6  -6   4    0.52    0.33
  -6  -6   4    0.01    0.54
   5   6  -4    0.03    0.15
   5   6  -4    0.15    0.16
  -5  -6   4    0.27    0.29
  -5  -6   4   -0.08    0.35
  -5  -6   4   -0.55    0.40
  -5  -6   4    0.35    0.27
   4   6  -4    7.38    0.46
   4   6  -4    7.43    0.47
  -4  -6   4    6.01    0.62
  -4  -6   4    6.64    0.62
  -4  -6   4    7.68    0.52
  -4  -6   4    6.16    0.83
  -4  -6   4    6.77    0.71
   3   6  -4    0.31    0.12
   3   6  -4    0.42    0.21
   3   6  -4    0.58    0.14
   3   6  -4    0.50    0.13
  -3  -6   4    0.46    0.29
  -3  -6   4    0.74    0.24
  -3  -6   4    0.05    0.25
  -3  -6   4    0.80    0.38
  -3  -6   4    0.62    0.18
   2   6  -4   11.80    0.88
   2   6  -4   12.38    0.65
   2   6  -4   12.62    0.65
  -2  -6   4   11.64    0.75
  -2  -6   4   11.41    0.83
  -2  -6   4   10.95    0.68
  -2  -6   4   12.56    0.96
  -2  -6   4   10.92    0.67
  -2  -6   4   11.84    0.82
   1   6  -4    1.27    0.23
   1   6  -4    2.02    0.32
   1   6  -4    1.11    0.17
   1   6  -4    1.34    0.29
   1   6  -4    1.26    0.17
  -1  -6   4    1.30    0.23
  -1  -6   4    0.78    0.18
  -1  -6   4    0.84    0.26
  -1  -6   4    1.35    0.18
  -1  -6   4    0.99    0.29
   0   6  -4    0.25    0.13
   0   6  -4    0.40    0.21
   0   6  -4    0.08    0.16
   0   6  -4    0.36    0.15
   0   6  -4    0.37    0.12
   0  -6   4    0.61    0.27
   0  -6   4    0.18    0.17
   0  -6   4    0.49    0.11
   0  -6   4    0.31    0.07
   0  -6   4    0.19    0.14
  -1   6  -4   40.12    2.06
  -1   6  -4   43.40    2.04
  -1   6  -4   41.97    2.19
   1  -6   4   40.05    2.21
   1  -6   4   40.51    2.06
   1  -6   4   41.02    1.96
   1  -6   4   40.50    2.14
   1  -6   4   40.28    1.97
  -2   6  -4    7.18    0.55
  -2   6  -4    8.17    0.55
  -2   6  -4    7.58    0.66
  -2   6  -4    7.68    0.47
   2  -6   4    7.54    0.50
   2  -6   4    7.24    0.40
   2  -6   4    7.34    0.45
   2  -6   4    7.29    0.57
   2  -6   4    8.19    0.71
   2  -6   4    7.23    0.57
  -3   6  -4   10.61    0.68
  -3   6  -4   10.89    0.82
  -3   6  -4    9.96    0.73
  -3   6  -4   10.72    0.58
  -3   6  -4   10.62    0.57
   3  -6   4   10.31    0.60
   3  -6   4   10.15    0.73
   3  -6   4   10.33    0.62
   3  -6   4    8.75    0.82
   3  -6   4    9.62    0.77
  -4   6  -4   71.08    3.19
  -4   6  -4   65.83    3.21
  -4   6  -4   63.94    3.41
  -4   6  -4   70.55    3.50
   4  -6   4   68.84    3.26
   4  -6   4   69.59    3.37
   4  -6   4   59.02    3.40
   4  -6   4   67.41    3.22
  -5   6  -4    0.09    0.46
   5  -6   4    0.40    0.42
   5  -6   4    0.08    0.19
   5  -6   4    0.39    0.28
   5  -6   4    0.16    0.34
  -6   6  -4    0.17    0.36
  -6   6  -4   -0.14    0.28
   6  -6   4    0.10    0.20
   6  -6   4    0.04    0.16
   6  -6   4    0.37    0.39
  -7   6  -4    5.08    0.73
  -7   6  -4    4.93    0.76
   7  -6   4    4.66    0.50
   7  -6   4    4.97    0.49
  -8   6  -4    3.38    0.69
  -8   6  -4    3.50    0.63
   8  -6   4    3.33    0.48
   8   5  -4    4.88    0.57
  -8  -5   4    4.63    0.69
  -8  -5   4    2.53    1.33
   7   5  -4    4.72    0.41
  -7  -5   4    4.27    0.59
  -7  -5   4    3.89    0.66
  -7  -5   4    3.55    0.72
   6   5  -4    5.63    0.42
   6   5  -4    5.73    0.41
  -6  -5   4    5.11    0.56
  -6  -5   4    5.36    0.73
   5   5  -4    7.42    0.46
   5   5  -4    7.17    0.50
  -5  -5   4    7.25    0.87
  -5  -5   4    7.24    0.59
  -5  -5   4    8.23    0.63
  -5  -5   4    6.63    0.71
  -5  -5   4    7.00    0.53
   4   5  -4    9.25    0.53
   4   5  -4    8.97    0.53
   4   5  -4    8.74    0.53
  -4  -5   4    9.42    0.65
  -4  -5   4    8.59    0.57
  -4  -5   4    9.15    0.67
  -4  -5   4    9.18    0.88
  -4  -5   4    7.95    0.74
   3   5  -4    9.99    0.64
   3   5  -4    9.09    0.52
   3   5  -4    9.68    0.53
   3   5  -4   10.14    0.73
  -3  -5   4    8.78    0.71
  -3  -5   4    8.51    0.61
  -3  -5   4    8.24    0.65
  -3  -5   4    8.92    0.53
  -3  -5   4    8.73    0.56
  -3  -5   4    8.38    0.80
   2   5  -4   16.14    0.95
   2   5  -4   15.92    0.88
   2   5  -4   16.39    0.83
   2   5  -4   15.41    0.81
  -2  -5   4   15.40    0.86
  -2  -5   4   14.03    0.97
  -2  -5   4   15.48    0.91
  -2  -5   4   16.44    1.07
  -2  -5   4   15.79    0.96
   1   5  -4    2.62    0.21
   1   5  -4    3.18    0.28
   1   5  -4    2.59    0.32
   1   5  -4    2.65    0.25
   1   5  -4    2.95    0.33
  -1  -5   4    2.96    0.29
  -1  -5   4    2.92    0.35
  -1  -5   4    2.28    0.36
  -1  -5   4    3.02    0.27
  -1  -5   4    2.78    0.39
  -1  -5   4    2.77    0.22
   0   5  -4   78.96    3.66
   0   5  -4   83.35    3.73
   0   5  -4   80.42    3.77
   0   5  -4   75.34    3.66
   0  -5   4   65.73    3.66
   0  -5   4   77.21    3.59
   0  -5   4   76.21    3.75
   0  -5   4   73.51    3.67
   0  -5   4   74.65    3.78
  -1   5  -4   41.93    2.17
  -1   5  -4   45.02    2.12
  -1   5  -4   44.79    2.26
  -1   5  -4   46.55    2.20
   1  -5   4   41.54    2.27
   1  -5   4   42.85    2.05
   1  -5   4   42.41    2.14
   1  -5   4   43.73    2.22
   1  -5   4   41.38    2.08
  -2   5  -4    3.25    0.35
  -2   5  -4    3.48    0.41
  -2   5  -4    3.18    0.31
  -2   5  -4    3.73    0.26
   2  -5   4    2.63    0.44
   2  -5   4    3.40    0.36
   2  -5   4    2.87    0.25
   2  -5   4    3.11    0.28
   2  -5   4    2.83    0.37
  -3   5  -4   52.66    2.47
  -3   5  -4   53.67    2.69
  -3   5  -4   54.96    2.46
  -3   5  -4   55.81    2.57
  -3   5  -4   49.09    2.63
   3  -5   4   50.94    2.48
   3  -5   4   48.11    2.60
   3  -5   4   46.06    2.67
   3  -5   4   50.85    2.50
   3  -5   4   50.86    2.61
  -4   5  -4   20.27    1.05
  -4   5  -4   19.97    1.24
  -4   5  -4   18.03    1.20
  -4   5  -4   21.26    0.98
   4  -5   4   19.52    1.07
   4  -5   4   20.90    1.15
   4  -5   4   18.07    1.22
  -5   5  -4    4.22    0.47
  -5   5  -4    3.76    0.82
   5  -5   4    3.41    0.42
   5  -5   4    3.71    0.38
   5  -5   4    3.56    0.58
   5  -5   4    3.97    0.36
  -6   5  -4   12.98    0.99
  -6   5  -4   13.56    0.93
   6  -5   4   12.18    0.73
   6  -5   4   10.45    1.18
   6  -5   4   11.83    0.78
  -7   5  -4   17.88    1.22
  -7   5  -4   16.83    1.21
   7  -5   4   15.33    0.92
   7  -5   4   14.88    0.98
  -8   5  -4   -0.18    0.49
  -8   5  -4    0.42    0.53
   8  -5   4    0.21    0.27
   8   4  -4   14.12    0.84
  -8  -4   4   11.39    1.41
  -8  -4   4   12.89    0.92
  -8  -4   4   12.83    1.21
   7   4  -4   21.26    1.00
   7   4  -4   18.11    1.02
  -7  -4   4   16.78    1.50
  -7  -4   4   16.46    1.33
  -7  -4   4   17.99    1.28
   6   4  -4   28.55    1.45
   6   4  -4   29.63    1.43
   6   4  -4   30.56    1.39
  -6  -4   4   25.19    1.86
  -6  -4   4   24.63    1.70
  -6  -4   4   28.76    1.57
  -6  -4   4   28.85    1.55
   5   4  -4    0.21    0.14
   5   4  -4    0.13    0.10
   5   4  -4    0.18    0.09
   5   4  -4    0.38    0.13
  -5  -4   4    0.48    0.22
  -5  -4   4    0.26    0.29
  -5  -4   4    0.26    0.21
  -5  -4   4    0.15    0.18
  -5  -4   4    0.07    0.32
   4   4  -4    7.67    0.42
   4   4  -4    8.07    0.66
   4   4  -4    7.63    0.51
   4   4  -4    7.48    0.45
   4   4  -4    7.11    0.44
  -4  -4   4    7.14    0.48
  -4  -4   4    6.27    0.63
  -4  -4   4    6.36    0.53
  -4  -4   4    6.91    0.52
  -4  -4   4    5.85    0.69
  -4  -4   4    6.96    0.42
   3   4  -4    1.95    0.17
   3   4  -4    2.29    0.27
   3   4  -4    1.98    0.34
   3   4  -4    2.32    0.22
   3   4  -4    2.50    0.29
  -3  -4   4    1.79    0.28
  -3  -4   4    1.96    0.34
  -3  -4   4    2.53    0.42
  -3  -4   4    2.33    0.25
  -3  -4   4    2.34    0.28
  -3  -4   4    2.25    0.19
   2   4  -4    8.25    0.46
   2   4  -4    9.04    0.61
   2   4  -4    8.89    0.61
   2   4  -4    9.05    0.50
   2   4  -4    8.99    0.53
  -2  -4   4    8.54    0.67
  -2  -4   4    7.08    0.60
  -2  -4   4    7.92    0.54
  -2  -4   4    8.65    0.52
  -2  -4   4    8.33    0.62
   1   4  -4   25.41    1.24
   1   4  -4   26.58    1.37
   1   4  -4   25.94    1.30
   1   4  -4   25.82    1.22
   1   4  -4   26.58    1.37
   1   4  -4   26.34    1.31
  -1  -4   4   24.76    1.37
  -1  -4   4   25.36    1.32
  -1  -4   4   23.95    1.38
  -1  -4   4   23.86    1.31
  -1  -4   4   25.40    1.41
   0   4  -4    4.99    0.32
   0   4  -4    4.97    0.38
   0   4  -4    5.07    0.35
   0   4  -4    5.61    0.44
   0   4  -4    5.79    0.40
   0  -4   4    5.27    0.44
   0  -4   4    5.11    0.36
   0  -4   4    5.04    0.30
   0  -4   4    4.78    0.44
   0  -4   4    4.74    0.38
  -1   4  -4    3.51    0.33
  -1   4  -4    3.61    0.27
  -1   4  -4    3.55    0.36
  -1   4  -4    3.51    0.30
  -1   4  -4    3.71    0.25
   1  -4   4    3.26    0.28
   1  -4   4    3.91    0.36
   1  -4   4    3.89    0.29
   1  -4   4    3.07    0.24
   1  -4   4    3.10    0.38
  -2   4  -4    1.74    0.17
  -2   4  -4    1.07    0.22
  -2   4  -4    1.63    0.19
  -2   4  -4    1.82    0.31
  -2   4  -4    1.84    0.22
   2  -4   4    1.70    0.20
   2  -4   4    1.32    0.23
   2  -4   4    1.40    0.26
   2  -4   4    1.70    0.18
  -3   4  -4    6.98    0.57
  -3   4  -4    7.72    0.44
  -3   4  -4    7.68    0.49
  -3   4  -4    7.55    0.59
  -3   4  -4    8.01    0.40
   3  -4   4    6.32    0.56
   3  -4   4    7.09    0.46
   3  -4   4    6.82    0.50
   3  -4   4    7.17    0.62
  -4   4  -4    2.56    0.34
  -4   4  -4    2.43    0.41
  -4   4  -4    2.22    0.37
   4  -4   4    2.43    0.26
   4  -4   4    2.07    0.37
   4  -4   4    2.53    0.32
   4  -4   4    2.27    0.26
  -5   4  -4   11.47    0.77
  -5   4  -4    9.22    0.84
   5  -4   4    8.63    0.86
   5  -4   4   10.11    0.66
   5  -4   4   10.33    0.61
  -6   4  -4    2.13    0.43
  -6   4  -4    2.10    0.43
   6  -4   4    2.48    0.32
   6  -4   4    1.25    0.54
   6  -4   4    2.49    0.32
  -7   4  -4    4.67    0.68
  -7   4  -4    5.76    0.81
   7  -4   4    5.35    0.48
   7  -4   4    5.29    0.50
  -8   4  -4    1.00    0.50
  -8   4  -4    1.37    0.61
   8  -4   4    1.50    0.33
   9   3  -4    0.14    0.26
  -9  -3   4   -0.73    0.72
  -9  -3   4   -0.03    0.58
   8   3  -4    3.53    0.38
   8   3  -4    4.15    0.44
  -8  -3   4    3.59    0.80
  -8  -3   4    4.47    0.52
  -8  -3   4    2.86    0.63
   7   3  -4    0.30    0.14
   7   3  -4   -0.25    0.16
  -7  -3   4   -0.16    0.41
  -7  -3   4   -0.18    0.43
  -7  -3   4    0.12    0.25
   6   3  -4  120.49    5.41
   6   3  -4  117.59    5.45
  -6  -3   4  100.14    5.85
  -6  -3   4  120.79    5.57
  -6  -3   4  107.33    5.72
  -6  -3   4  121.12    5.53
   5   3  -4  162.76    7.45
   5   3  -4  154.14    7.41
   5   3  -4  153.38    7.39
   5   3  -4  156.59    7.34
   5   3  -4  161.80    7.37
  -5  -3   4  156.41    7.47
  -5  -3   4  158.43    7.37
  -5  -3   4  160.91    7.50
  -5  -3   4  168.21    7.45
  -5  -3   4  145.41    7.75
  -5  -3   4  150.11    7.64
   4   3  -4    7.48    0.45
   4   3  -4    7.95    0.50
   4   3  -4    7.49    0.59
   4   3  -4    8.12    0.71
   4   3  -4    7.12    0.40
  -4  -3   4    6.47    0.50
  -4  -3   4    7.54    0.48
  -4  -3   4    6.25    0.66
  -4  -3   4    6.38    0.59
  -4  -3   4    7.08    0.41
  -4  -3   4    7.20    0.50
   3   3  -4    6.56    0.50
   3   3  -4    6.99    0.40
   3   3  -4    6.52    0.46
   3   3  -4    6.28    0.35
   3   3  -4    6.33    0.43
   3   3  -4    7.02    0.59
  -3  -3   4    5.70    0.53
  -3  -3   4    6.25    0.35
  -3  -3   4    5.91    0.44
  -3  -3   4    5.87    0.45
  -3  -3   4    5.97    0.56
  -3  -3   4    5.82    0.41
   2   3  -4   10.27    0.50
   2   3  -4    9.64    0.56
   2   3  -4   10.11    0.65
   2   3  -4   10.37    0.59
   2   3  -4    9.77    0.50
   2   3  -4   10.38    0.62
  -2  -3   4    9.42    0.68
  -2  -3   4    9.40    0.57
  -2  -3   4    9.39    0.59
  -2  -3   4    9.16    0.66
   1   3  -4    6.17    0.34
   1   3  -4    6.21    0.44
   1   3  -4    6.67    0.41
   1   3  -4    6.46    0.42
   1   3  -4    6.88    0.46
  -1  -3   4    6.33    0.42
  -1  -3   4    6.39    0.46
  -1  -3   4    5.45    0.54
  -1  -3   4    6.03    0.42
   0   3  -4    6.55    0.44
   0   3  -4    7.13    0.42
   0   3  -4    6.35    0.45
   0   3  -4    6.84    0.37
   0   3  -4    6.77    0.47
   0  -3   4    6.76    0.42
   0  -3   4    6.44    0.46
   0  -3   4    6.51    0.38
   0  -3   4    6.41    0.48
   0  -3   4    6.06    0.45
  -1   3  -4  356.20   16.24
  -1   3  -4  325.64   16.23
  -1   3  -4  361.52   16.15
  -1   3  -4  353.70   16.19
  -1   3  -4  352.56   16.15
   1  -3   4  348.26   16.15
   1  -3   4  346.30   16.25
   1  -3   4  354.15   16.22
   1  -3   4  328.87   16.15
   1  -3   4  340.04   16.14
  -2   3  -4   38.77    1.79
  -2   3  -4   38.34    1.83
  -2   3  -4   39.24    1.80
  -2   3  -4   39.71    1.93
  -2   3  -4   34.53    1.92
  -2   3  -4   38.41    1.85
   2  -3   4   37.36    1.83
   2  -3   4   34.38    1.92
   2  -3   4   34.44    1.85
   2  -3   4   38.47    1.84
   2  -3   4   37.69    1.87
   2  -3   4   33.87    1.82
  -3   3  -4    0.90    0.10
  -3   3  -4    0.60    0.13
  -3   3  -4    1.10    0.21
  -3   3  -4    0.64    0.21
  -3   3  -4    0.77    0.15
  -3   3  -4    0.78    0.14
  -3   3  -4    0.86    0.25
   3  -3   4    0.48    0.13
   3  -3   4    0.84    0.16
   3  -3   4    0.38    0.23
  -4   3  -4    2.65    0.36
  -4   3  -4    3.05    0.38
   4  -3   4    2.33    0.25
   4  -3   4    2.28    0.29
   4  -3   4    2.85    0.46
   4  -3   4    2.34    0.28
  -5   3  -4    1.82    0.34
  -5   3  -4    1.65    0.21
  -5   3  -4    1.45    0.43
   5  -3   4    1.55    0.24
   5  -3   4    1.03    0.31
   5  -3   4    1.40    0.41
   5  -3   4    1.76    0.32
  -6   3  -4    3.57    0.51
  -6   3  -4    4.30    0.64
   6  -3   4    4.28    0.37
   6  -3   4    3.95    0.40
   6  -3   4    4.70    0.86
  -7   3  -4    6.56    0.89
  -7   3  -4    7.42    0.71
   7  -3   4    6.17    0.57
  -8   3  -4   -0.21    0.42
  -8   3  -4   -0.47    0.73
   8  -3   4   -0.34    0.30
   9   2  -4    1.66    0.28
   9   2  -4    2.55    0.39
  -9  -2   4    1.36    0.67
  -9  -2   4    1.17    0.60
   8   2  -4    0.52    0.21
   8   2  -4    0.41    0.17
  -8  -2   4    0.54    0.50
  -8  -2   4    0.56    0.26
  -8  -2   4    0.42    0.44
   7   2  -4   15.11    0.89
   7   2  -4   14.00    0.82
   7   2  -4   15.29    0.81
  -7  -2   4   13.80    1.23
  -7  -2   4   14.61    0.92
  -7  -2   4   14.42    0.87
  -7  -2   4   14.56    1.16
   6   2  -4   84.33    3.81
   6   2  -4   78.08    3.75
  -6  -2   4   79.19    3.81
  -6  -2   4   72.91    4.02
  -6  -2   4   85.69    3.87
  -6  -2   4   70.63    4.12
  -6  -2   4   77.44    3.73
   5   2  -4   22.49    1.14
   5   2  -4   21.36    1.07
   5   2  -4   20.53    1.37
   5   2  -4   21.24    1.27
   5   2  -4   20.82    1.10
  -5  -2   4   21.35    1.12
  -5  -2   4   20.20    1.13
  -5  -2   4   20.81    1.04
  -5  -2   4   19.58    1.29
  -5  -2   4   19.57    1.36
  -5  -2   4   22.09    1.16
   4   2  -4   36.50    2.00
   4   2  -4   38.60    1.82
   4   2  -4   36.64    1.78
   4   2  -4   35.47    1.71
   4   2  -4   37.01    1.93
  -4  -2   4   35.13    1.95
  -4  -2   4   35.64    1.79
  -4  -2   4   37.05    1.83
  -4  -2   4   30.60    1.96
  -4  -2   4   35.90    1.81
  -4  -2   4   35.62    1.72
   3   2  -4  189.99    9.44
   3   2  -4  216.80    9.49
   3   2  -4  195.10    9.38
   3   2  -4  216.47    9.59
   3   2  -4  222.69    9.65
  -3  -2   4  203.46    9.51
  -3  -2   4  202.80    9.48
  -3  -2   4  198.03    9.59
  -3  -2   4  184.17    9.60
  -3  -2   4  189.19    9.39
  -3  -2   4  200.94    9.46
   2   2  -4   66.61    3.14
   2   2  -4   69.71    3.22
   2   2  -4   66.25    3.20
   2   2  -4   67.22    3.22
   2   2  -4   68.94    3.28
   2   2  -4   73.93    3.31
   2   2  -4   65.40    3.12
  -2  -2   4   64.79    3.20
  -2  -2   4   60.02    3.27
  -2  -2   4   67.12    3.23
  -2  -2   4   63.84    3.20
   1   2  -4   26.07    1.36
   1   2  -4   29.18    1.36
   1   2  -4   27.37    1.40
   1   2  -4   27.86    1.31
   1   2  -4   27.67    1.37
  -1  -2   4   26.71    1.38
  -1  -2   4   26.99    1.35
  -1  -2   4   27.41    1.41
  -1  -2   4   24.39    1.36
  -1  -2   4   24.80    1.35
   0   2  -4    6.28    0.40
   0   2  -4    6.15    0.35
   0   2  -4    6.10    0.41
   0   2  -4    6.39    0.38
   0   2  -4    5.62    0.42
   0  -2   4    6.09    0.38
   0  -2   4    5.74    0.41
   0  -2   4    5.65    0.35
   0  -2   4    6.17    0.38
   0  -2   4    5.52    0.42
   0  -2   4    5.69    0.41
  -1   2  -4   14.01    0.84
  -1   2  -4   14.79    0.77
  -1   2  -4   14.82    0.81
  -1   2  -4   15.07    0.76
  -1   2  -4   14.55    0.76
   1  -2   4   13.65    0.69
   1  -2   4   14.42    0.77
   1  -2   4   14.33    0.82
   1  -2   4   14.16    0.76
  -2   2  -4   59.52    3.25
  -2   2  -4   65.59    3.14
  -2   2  -4   70.72    3.15
  -2   2  -4   69.29    3.12
  -2   2  -4   68.15    3.10
  -2   2  -4   65.87    3.16
  -2   2  -4   68.29    3.16
  -2   2  -4   66.67    3.21
   2  -2   4   65.01    3.15
   2  -2   4   67.24    3.18
   2  -2   4   65.52    3.17
   2  -2   4   60.63    3.21
   2  -2   4   64.23    3.17
  -3   2  -4  118.35    5.62
  -3   2  -4  124.76    5.71
  -3   2  -4  127.14    5.58
  -3   2  -4  124.23    5.71
  -3   2  -4  108.96    5.77
  -3   2  -4  118.92    5.66
  -3   2  -4  124.54    5.57
   3  -2   4  122.76    5.66
   3  -2   4  106.85    5.70
   3  -2   4  117.77    5.67
   3  -2   4  117.69    5.63
  -4   2  -4   30.30    1.67
  -4   2  -4   30.08    1.63
  -4   2  -4   32.10    1.50
   4  -2   4   29.22    1.59
   4  -2   4   30.44    1.56
   4  -2   4   32.84    1.71
   4  -2   4   30.48    1.54
  -5   2  -4    1.56    0.35
  -5   2  -4    1.67    0.21
   5  -2   4    1.15    0.33
   5  -2   4    1.40    0.44
   5  -2   4    1.37    0.21
  -6   2  -4    8.58    0.88
  -6   2  -4   10.06    0.70
   6  -2   4    8.88    0.57
   6  -2   4    8.58    0.64
  -7   2  -4    4.36    0.55
  -7   2  -4    3.76    0.73
   7  -2   4    4.57    0.50
  10   1  -4    1.42    0.37
  10   1  -4    0.58    0.25
 -10  -1   4   -0.20    0.74
 -10  -1   4    0.56    0.73
   9   1  -4   11.69    0.72
   9   1  -4   11.20    0.75
  -9  -1   4   10.83    1.27
  -9  -1   4   10.72    1.11
   8   1  -4    9.95    0.61
   8   1  -4   10.26    0.68
   8   1  -4   10.42    0.63
  -8  -1   4    7.46    1.03
  -8  -1   4    9.60    0.96
   7   1  -4   13.28    0.74
   7   1  -4   14.75    0.81
  -7  -1   4   11.40    1.05
  -7  -1   4   10.58    1.09
  -7  -1   4   14.48    0.86
  -7  -1   4   13.02    0.78
   6   1  -4   12.59    1.14
   6   1  -4   11.62    0.68
   6   1  -4   10.53    0.62
   6   1  -4   11.15    0.69
  -6  -1   4   10.96    0.92
  -6  -1   4   11.60    0.79
  -6  -1   4   11.32    0.68
  -6  -1   4   10.91    0.60
  -6  -1   4   10.64    0.95
   5   1  -4    3.12    0.51
   5   1  -4    2.76    0.45
   5   1  -4    3.38    0.24
   5   1  -4    3.79    0.33
   5   1  -4    3.02    0.27
  -5  -1   4    2.26    0.45
  -5  -1   4    2.54    0.28
  -5  -1   4    3.11    0.20
  -5  -1   4    3.26    0.21
  -5  -1   4    2.34    0.41
  -5  -1   4    3.19    0.30
   4   1  -4   67.30    3.23
   4   1  -4   63.62    3.27
   4   1  -4   65.38    3.07
   4   1  -4   68.04    3.10
  -4  -1   4   64.96    3.16
  -4  -1   4   57.59    3.22
  -4  -1   4   64.21    2.99
  -4  -1   4   64.32    3.08
  -4  -1   4   63.86    3.08
  -4  -1   4   57.29    3.24
   3   1  -4   46.60    2.39
   3   1  -4   41.80    2.43
   3   1  -4   48.81    2.28
   3   1  -4   47.87    2.26
  -3  -1   4   46.98    2.27
  -3  -1   4   44.12    2.38
  -3  -1   4   44.19    2.39
  -3  -1   4   47.13    2.27
  -3  -1   4   47.62    2.22
  -3  -1   4   48.75    2.29
  -3  -1   4   46.61    2.18
   2   1  -4    6.84    0.41
   2   1  -4    6.50    0.46
   2   1  -4    6.22    0.40
   2   1  -4    6.27    0.44
  -2  -1   4    6.01    0.40
  -2  -1   4    5.43    0.44
  -2  -1   4    6.30    0.40
  -2  -1   4    6.00    0.36
  -2  -1   4    6.25    0.46
  -2  -1   4    6.11    0.40
   1   1  -4   20.92    1.00
   1   1  -4   20.20    1.06
   1   1  -4   19.63    1.01
   1   1  -4   20.66    0.99
   1   1  -4   19.27    1.03
   1   1  -4   20.52    1.02
  -1  -1   4   18.92    1.06
  -1  -1   4   17.67    1.03
  -1  -1   4   19.84    1.02
  -1  -1   4   18.55    0.98
  -1  -1   4   20.29    1.02
  -1  -1   4   20.63    1.03
   0   1  -4   28.36    1.35
   0   1  -4   26.52    1.31
   0   1  -4   27.25    1.30
   0   1  -4   28.32    1.32
   0   1  -4   27.44    1.32
   0   1  -4   23.65    1.35
   0  -1   4   24.66    1.35
   0  -1   4   25.93    1.27
   0  -1   4   25.42    1.41
   0  -1   4   26.13    1.32
   0  -1   4   25.68    1.30
   0  -1   4   25.37    1.30
  -1   1  -4   31.22    1.52
  -1   1  -4   31.57    1.52
  -1   1  -4   31.05    1.54
  -1   1  -4   31.21    1.52
  -1   1  -4   31.73    1.54
  -1   1  -4   34.09    1.56
  -1   1  -4   32.78    1.51
  -1   1  -4   29.39    1.61
  -1   1  -4   31.58    1.49
   1  -1   4   29.23    1.55
   1  -1   4   30.14    1.49
   1  -1   4   30.63    1.55
   1  -1   4   30.24    1.53
  -2   1  -4    0.31    0.14
  -2   1  -4    0.35    0.10
  -2   1  -4    0.69    0.14
  -2   1  -4    0.76    0.15
  -2   1  -4    0.49    0.16
  -2   1  -4    0.60    0.12
  -2   1  -4    0.65    0.10
  -2   1  -4    0.73    0.11
  -2   1  -4    0.52    0.16
  -2   1  -4    0.77    0.12
   2  -1   4    0.60    0.13
   2  -1   4    0.48    0.11
   2  -1   4    0.47    0.17
   2  -1   4    0.62    0.13
  -3   1  -4   31.71    1.59
  -3   1  -4   32.87    1.55
  -3   1  -4   35.04    1.60
  -3   1  -4   31.27    1.73
  -3   1  -4   33.57    1.57
  -3   1  -4   28.79    1.75
  -3   1  -4   33.73    1.65
  -3   1  -4   31.90    1.62
  -3   1  -4   31.34    1.64
   3  -1   4   32.82    1.62
   3  -1   4   36.51    1.74
   3  -1   4   31.87    1.66
   3  -1   4   28.54    1.64
   3  -1   4   36.39    1.65
  -4   1  -4   10.82    0.67
  -4   1  -4   11.74    0.62
  -4   1  -4    8.98    0.76
  -4   1  -4   11.18    0.82
   4  -1   4   11.62    0.63
   4  -1   4   11.56    0.83
   4  -1   4   11.07    0.68
   4  -1   4   10.61    0.63
  -5   1  -4    9.02    0.55
  -5   1  -4    8.86    0.82
   5  -1   4    8.95    0.56
   5  -1   4    8.77    0.61
   5  -1   4    7.98    0.54
   5  -1   4    8.87    0.56
   5  -1   4    9.66    0.89
  -6   1  -4   -0.22    0.23
  -6   1  -4   -0.01    0.45
   6  -1   4   -0.37    0.18
   6  -1   4    0.22    0.20
   6  -1   4   -0.31    0.16
  -7   1  -4    9.00    0.94
  -7   1  -4   11.33    0.75
  -7   1  -4   12.64    1.19
   7  -1   4   10.57    0.81
  10   0  -4    7.57    0.55
  10   0  -4    7.15    0.62
 -10   0   4    6.10    1.04
 -10   0   4    5.18    1.00
   9   0  -4    5.58    0.45
   9   0  -4    6.68    0.53
  -9   0   4    6.68    0.98
  -9   0   4    6.61    0.95
   8   0  -4    0.58    0.16
  -8   0   4    0.47    0.43
  -8   0   4    0.28    0.36
   7   0  -4    0.23    0.12
   7   0  -4    0.26    0.22
  -7   0   4   -0.12    0.31
  -7   0   4    0.37    0.34
  -7   0   4   -0.17    0.13
   6   0  -4    3.55    0.31
   6   0  -4    2.85    0.53
   6   0  -4    3.36    0.25
   6   0  -4    4.02    0.69
   6   0  -4    3.64    0.36
  -6   0   4    3.21    0.53
  -6   0   4    2.79    0.33
  -6   0   4    3.51    0.24
  -6   0   4    2.87    0.53
   5   0  -4   49.13    2.65
   5   0  -4   51.21    2.42
   5   0  -4   47.41    2.70
   5   0  -4   50.87    2.47
   5   0  -4   52.59    2.49
  -5   0   4   51.83    2.40
  -5   0   4   51.87    2.39
  -5   0   4   53.63    2.49
  -5   0   4   48.68    2.69
  -5   0   4   48.00    2.68
   4   0  -4    2.71    0.39
   4   0  -4    3.08    0.29
   4   0  -4    2.65    0.41
   4   0  -4    3.64    0.27
  -4   0   4    3.19    0.18
  -4   0   4    2.73    0.39
  -4   0   4    3.26    0.23
  -4   0   4    3.24    0.40
  -4   0   4    3.51    0.28
   3   0  -4   59.64    3.11
   3   0  -4   61.95    3.00
   3   0  -4   64.24    3.02
   3   0  -4   64.88    3.13
   3   0  -4   65.28    3.01
  -3   0   4   59.85    3.13
  -3   0   4   62.71    2.92
  -3   0   4   59.61    3.09
  -3   0   4   63.69    3.02
  -3   0   4   63.70    2.96
   2   0  -4   28.70    1.49
   2   0  -4   30.14    1.43
   2   0  -4   26.03    1.45
   2   0  -4   29.55    1.39
   2   0  -4   28.31    1.42
  -2   0   4   26.14    1.42
  -2   0   4   30.11    1.42
  -2   0   4   27.06    1.49
  -2   0   4   28.95    1.44
  -2   0   4   28.30    1.38
   1   0  -4   -0.01    0.10
   1   0  -4   -0.02    0.06
   1   0  -4    0.04    0.07
   1   0  -4    0.11    0.09
   1   0  -4   -0.04    0.08
   1   0  -4    0.08    0.08
   1   0  -4    0.12    0.03
  -1   0   4    0.04    0.08
  -1   0   4   -0.01    0.07
  -1   0   4    0.07    0.10
  -1   0   4    0.02    0.08
   0   0  -4    3.84    0.33
   0   0  -4    4.22    0.27
   0   0  -4    3.88    0.27
   0   0  -4    3.88    0.25
   0   0  -4    4.03    0.24
   0   0  -4    3.89    0.22
   0   0  -4    3.60    0.26
   0   0  -4    4.22    0.29
   0   0   4    3.89    0.27
   0   0   4    3.71    0.29
   0   0   4    3.68    0.25
   0   0   4    3.52    0.32
   0   0   4    3.75    0.27
   0   0   4    3.67    0.27
  -1   0  -4  131.17    5.61
  -1   0  -4  116.54    5.57
  -1   0  -4  118.68    5.57
  -1   0  -4  125.40    5.63
  -1   0  -4  121.67    5.57
  -1   0  -4  120.35    5.66
  -1   0  -4  119.04    5.63
  -1   0  -4  114.15    5.69
   1   0   4  114.22    5.61
   1   0   4  114.45    5.63
   1   0   4  116.99    5.59
   1   0   4  122.56    5.60
   1   0   4  114.29    5.59
  -2   0  -4   32.89    1.59
  -2   0  -4   32.16    1.75
  -2   0  -4   33.82    1.63
  -2   0  -4   34.97    1.66
  -2   0  -4   34.00    1.66
  -2   0  -4   33.37    1.61
  -2   0  -4   30.94    1.74
  -2   0  -4   35.59    1.63
   2   0   4   34.06    1.62
   2   0   4   31.93    1.67
   2   0   4   31.57    1.64
  -3   0  -4   37.48    1.75
  -3   0  -4   38.38    1.82
  -3   0  -4   37.51    1.75
  -3   0  -4   38.60    1.80
  -3   0  -4   32.72    1.92
  -3   0  -4   34.65    1.96
  -3   0  -4   34.26    1.77
   3   0   4   36.78    1.84
   3   0   4   36.69    1.80
   3   0   4   35.90    1.80
  -4   0  -4    9.05    0.56
  -4   0  -4    8.32    0.80
  -4   0  -4    9.96    0.59
  -4   0  -4    8.49    0.72
   4   0   4    8.67    0.56
   4   0   4    9.57    0.61
   4   0   4    9.58    0.56
  -5   0  -4    6.13    0.82
  -5   0  -4    6.48    0.67
   5   0   4    7.12    0.54
   5   0   4    7.21    0.48
   5   0   4    6.82    0.48
  -6   0  -4    0.54    0.55
  -6   0  -4    0.26    0.35
   6   0   4    0.61    0.24
   6   0   4    0.74    0.21
  -7   0  -4    8.60    0.90
  -7   0  -4    7.04    1.05
   7   0   4    7.47    0.72
   7   0   4    8.16    0.63
  10  -1  -4   13.01    0.77
  10  -1  -4   12.46    0.83
 -10   1   4   10.82    1.29
 -10   1   4   12.28    1.32
   9  -1  -4    0.85    0.19
  -9   1   4    1.81    0.55
  -9   1   4    0.88    0.52
   8  -1  -4    5.36    0.49
   8  -1  -4    5.06    0.37
  -8   1   4    5.08    0.74
  -8   1   4    4.00    0.77
   7  -1  -4    4.74    0.32
   7  -1  -4    4.47    0.45
  -7   1   4    3.66    0.62
  -7   1   4    4.00    0.29
  -7   1   4    4.24    0.62
   6  -1  -4    7.39    0.51
   6  -1  -4    7.24    0.49
   6  -1  -4    7.59    0.42
   6  -1  -4    7.36    0.70
   6  -1  -4    6.21    0.75
  -6   1   4    7.37    0.41
  -6   1   4    7.94    0.52
  -6   1   4    7.32    0.70
  -6   1   4    5.84    0.67
   5  -1  -4   17.47    0.95
   5  -1  -4   18.35    0.95
   5  -1  -4   18.37    0.87
   5  -1  -4   18.19    0.89
   5  -1  -4   16.64    1.15
   5  -1  -4   16.51    1.12
  -5   1   4   18.26    0.87
  -5   1   4   16.11    1.14
  -5   1   4   16.36    1.11
  -5   1   4   18.78    0.96
   4  -1  -4   42.69    2.45
   4  -1  -4   44.55    2.56
   4  -1  -4   46.30    2.34
   4  -1  -4   50.68    2.30
   4  -1  -4   49.40    2.32
  -4   1   4   46.82    2.44
  -4   1   4   48.97    2.31
  -4   1   4   48.77    2.25
  -4   1   4   45.18    2.48
   3  -1  -4   77.29    4.06
   3  -1  -4   83.15    3.96
   3  -1  -4   81.47    4.09
   3  -1  -4   88.13    3.94
  -3   1   4   87.52    4.05
  -3   1   4   83.46    3.93
  -3   1   4   80.80    4.09
  -3   1   4   84.07    3.97
   2  -1  -4    0.38    0.12
   2  -1  -4    0.06    0.09
   2  -1  -4    0.38    0.15
   2  -1  -4    0.20    0.09
  -2   1   4    0.07    0.07
  -2   1   4    0.15    0.10
  -2   1   4   -0.03    0.14
  -2   1   4    0.13    0.03
  -2   1   4    0.10    0.11
   1  -1  -4   42.61    2.06
   1  -1  -4   44.54    2.06
   1  -1  -4   47.30    2.08
   1  -1  -4   41.76    2.08
   1  -1  -4   43.58    1.99
   1  -1  -4   42.22    2.09
  -1   1   4   38.85    2.09
  -1   1   4   43.63    2.04
  -1   1   4   40.04    1.99
  -1   1   4   42.81    2.05
  -1   1   4   41.52    2.04
  -1   1   4   39.18    2.08
   0  -1  -4   55.70    2.63
   0  -1  -4   56.83    2.63
   0  -1  -4   52.66    2.67
   0  -1  -4   57.17    2.64
   0  -1  -4   56.22    2.59
   0  -1  -4   56.46    2.58
   0  -1  -4   57.51    2.61
   0   1   4   47.32    2.66
   0   1   4   54.82    2.61
   0   1   4   51.83    2.60
   0   1   4   54.94    2.58
   0   1   4   52.97    2.57
   0   1   4   54.94    2.63
  -1  -1  -4    8.18    0.49
  -1  -1  -4    7.79    0.47
  -1  -1  -4    8.20    0.44
  -1  -1  -4    7.63    0.54
  -1  -1  -4    8.37    0.49
  -1  -1  -4    8.03    0.45
  -1  -1  -4    8.30    0.59
   1   1   4    8.20    0.48
   1   1   4    7.66    0.48
   1   1   4    7.62    0.46
  -2  -1  -4    3.62    0.42
  -2  -1  -4    2.88    0.28
  -2  -1  -4    3.19    0.30
  -2  -1  -4    2.77    0.25
  -2  -1  -4    3.37    0.23
  -2  -1  -4    3.47    0.28
  -2  -1  -4    3.06    0.24
  -2  -1  -4    3.44    0.36
   2   1   4    3.38    0.29
   2   1   4    3.58    0.26
   2   1   4    3.25    0.27
  -3  -1  -4   12.91    0.95
  -3  -1  -4   13.68    0.71
  -3  -1  -4   13.59    0.78
  -3  -1  -4   12.86    0.88
  -3  -1  -4   14.27    0.77
   3   1   4   13.52    0.75
   3   1   4   13.90    0.79
   3   1   4   13.59    0.76
  -4  -1  -4   28.61    1.71
  -4  -1  -4   29.23    1.83
  -4  -1  -4   31.47    1.50
   4   1   4   31.96    1.61
   4   1   4   30.01    1.56
   4   1   4   31.14    1.56
  -5  -1  -4    2.12    0.55
  -5  -1  -4    2.26    0.44
   5   1   4    2.26    0.34
   5   1   4    2.02    0.31
  -6  -1  -4    2.50    0.69
  -6  -1  -4    1.99    0.48
   6   1   4    1.29    0.26
   6   1   4    1.24    0.31
  10  -2  -4    5.41    0.53
  10  -2  -4    5.66    0.45
 -10   2   4    6.89    1.05
 -10   2   4    5.61    0.98
   9  -2  -4   13.64    0.78
  -9   2   4   13.53    1.28
  -9   2   4   14.14    1.25
   8  -2  -4    4.99    0.36
   8  -2  -4    3.88    0.51
  -8   2   4    5.69    0.74
  -8   2   4    6.05    0.80
   7  -2  -4    0.20    0.10
   7  -2  -4   -0.07    0.22
   7  -2  -4   -0.16    0.37
  -7   2   4    0.68    0.40
  -7   2   4    0.05    0.24
   6  -2  -4   12.63    0.98
   6  -2  -4   13.07    0.67
   6  -2  -4   13.18    0.75
   6  -2  -4   11.01    1.02
   6  -2  -4   13.37    0.76
   6  -2  -4   13.12    0.65
  -6   2   4   12.99    0.76
  -6   2   4   12.49    0.98
  -6   2   4   12.32    0.94
   5  -2  -4    1.23    0.36
   5  -2  -4    0.79    0.30
   5  -2  -4    1.09    0.15
   5  -2  -4    1.16    0.12
   5  -2  -4    1.19    0.20
   5  -2  -4    1.08    0.17
  -5   2   4    1.63    0.40
  -5   2   4    1.20    0.21
  -5   2   4    1.00    0.25
   4  -2  -4   44.63    2.52
   4  -2  -4   50.63    2.34
   4  -2  -4   50.53    2.37
   4  -2  -4   46.19    2.53
  -4   2   4   48.19    2.38
  -4   2   4   49.33    2.33
  -4   2   4   45.89    2.54
  -4   2   4   53.60    2.52
   3  -2  -4  404.41   19.39
   3  -2  -4  407.71   19.24
   3  -2  -4  428.11   19.24
   3  -2  -4  429.39   19.38
  -3   2   4  458.27   19.35
  -3   2   4  413.81   19.27
  -3   2   4  391.61   19.26
  -3   2   4  401.40   19.23
  -3   2   4  384.94   19.38
   2  -2  -4   72.53    3.44
   2  -2  -4   76.96    3.45
   2  -2  -4   78.52    3.53
   2  -2  -4   68.77    3.53
  -2   2   4   69.27    3.66
  -2   2   4   70.51    3.38
  -2   2   4   72.75    3.44
  -2   2   4   70.01    3.44
  -2   2   4   70.06    3.46
   1  -2  -4   11.13    0.56
   1  -2  -4   10.88    0.62
   1  -2  -4   10.80    0.61
   1  -2  -4   10.32    0.64
   1  -2  -4   11.79    0.67
   1  -2  -4   11.45    0.56
   1  -2  -4   10.99    0.63
   1  -2  -4   10.99    0.61
  -1   2   4   10.90    0.61
  -1   2   4   10.77    0.64
  -1   2   4   10.38    0.63
  -1   2   4   10.93    0.55
  -1   2   4   10.70    0.61
   0  -2  -4    1.19    0.20
   0  -2  -4    1.40    0.13
   0  -2  -4    1.29    0.17
   0  -2  -4    1.22    0.14
   0  -2  -4    0.99    0.17
   0  -2  -4    1.31    0.19
   0  -2  -4    1.23    0.20
   0   2   4    1.34    0.13
   0   2   4    1.26    0.16
   0   2   4    1.35    0.18
  -1  -2  -4   19.86    1.12
  -1  -2  -4   17.99    0.97
  -1  -2  -4   18.64    0.98
  -1  -2  -4   17.29    1.00
  -1  -2  -4   17.99    0.92
  -1  -2  -4   17.60    0.94
  -1  -2  -4   19.00    0.97
  -1  -2  -4   17.98    0.92
   1   2   4   18.04    0.97
   1   2   4   18.01    0.91
   1   2   4   17.62    0.95
  -2  -2  -4   12.98    0.69
  -2  -2  -4   11.94    0.79
  -2  -2  -4   12.05    0.69
  -2  -2  -4   12.64    0.73
  -2  -2  -4   13.70    0.92
  -2  -2  -4   12.20    0.68
  -2  -2  -4   12.76    0.73
  -2  -2  -4   12.05    0.72
   2   2   4   12.30    0.72
   2   2   4   12.30    0.69
   2   2   4   12.38    0.67
   2   2   4   13.11    0.73
   2   2   4   13.03    0.71
  -3  -2  -4   21.70    1.30
  -3  -2  -4   22.36    1.44
  -3  -2  -4   22.21    1.15
   3   2   4   23.11    1.20
   3   2   4   23.13    1.23
   3   2   4   22.94    1.18
  -4  -2  -4   90.14    4.71
  -4  -2  -4   93.34    4.91
  -4  -2  -4   98.91    4.53
   4   2   4   94.58    4.57
   4   2   4   99.25    4.66
  -5  -2  -4    1.67    1.06
  -5  -2  -4    0.45    0.36
   5   2   4    0.05    0.26
   5   2   4    0.38    0.21
  -6  -2  -4    0.42    0.46
  -6  -2  -4    0.50    0.72
   6   2   4    0.24    0.34
   6   2   4    0.11    0.27
  11  -3  -4   -0.02    0.25
  10  -3  -4    4.17    0.38
 -10   3   4    4.43    0.88
 -10   3   4    2.91    0.76
   9  -3  -4    6.45    0.45
  -9   3   4    5.94    0.87
  -9   3   4    8.53    1.00
   8  -3  -4    0.08    0.11
   8  -3  -4   -0.09    0.27
  -8   3   4    0.60    0.47
  -8   3   4   -0.20    0.30
   7  -3  -4    6.40    0.38
   7  -3  -4    7.14    0.52
   7  -3  -4    6.66    0.40
   7  -3  -4    6.09    0.80
  -7   3   4    7.23    0.82
  -7   3   4    6.77    0.74
   6  -3  -4    0.72    0.21
   6  -3  -4    1.28    0.42
   6  -3  -4    1.18    0.15
   6  -3  -4    0.70    0.18
  -6   3   4    0.94    0.20
  -6   3   4    0.93    0.32
  -6   3   4    1.13    0.37
   5  -3  -4   14.03    0.77
   5  -3  -4   13.14    1.01
   5  -3  -4   12.62    0.98
   5  -3  -4   15.09    0.74
   5  -3  -4   13.64    0.69
  -5   3   4   13.87    1.01
  -5   3   4   14.59    0.80
  -5   3   4   14.10    0.94
   4  -3  -4    2.02    0.21
   4  -3  -4    2.25    0.22
   4  -3  -4    1.94    0.40
   4  -3  -4    2.30    0.40
  -4   3   4    2.28    0.24
  -4   3   4    2.44    0.34
  -4   3   4    1.95    0.25
  -4   3   4    2.29    0.39
   3  -3  -4    0.07    0.18
   3  -3  -4    0.10    0.19
   3  -3  -4    0.13    0.08
   3  -3  -4   -0.01    0.10
  -3   3   4    0.00    0.06
  -3   3   4    0.18    0.11
  -3   3   4    0.22    0.17
  -3   3   4    0.11    0.11
  -3   3   4    0.04    0.08
   2  -3  -4   45.12    2.17
   2  -3  -4   44.38    2.10
   2  -3  -4   44.55    2.20
   2  -3  -4   45.10    2.15
   2  -3  -4   49.32    2.28
   2  -3  -4   43.03    2.26
  -2   3   4   44.31    2.11
  -2   3   4   42.35    2.17
  -2   3   4   42.91    2.17
  -2   3   4   41.95    2.24
  -2   3   4   45.26    2.17
   1  -3  -4   35.10    1.75
   1  -3  -4   33.42    1.76
   1  -3  -4   34.92    1.73
   1  -3  -4   35.88    1.66
   1  -3  -4   34.34    1.71
   1  -3  -4   36.88    1.68
   1  -3  -4   35.44    1.73
  -1   3   4   31.49    1.73
  -1   3   4   36.10    1.74
  -1   3   4   34.28    1.73
  -1   3   4   33.08    1.73
  -1   3   4   35.43    1.67
   0  -3  -4    6.15    0.44
   0  -3  -4    6.36    0.46
   0  -3  -4    6.62    0.39
   0  -3  -4    6.33    0.34
   0  -3  -4    6.45    0.43
   0  -3  -4    6.29    0.41
   0  -3  -4    6.93    0.38
   0  -3  -4    6.45    0.42
   0  -3  -4    6.53    0.38
   0   3   4    6.58    0.42
   0   3   4    6.78    0.44
   0   3   4    6.34    0.37
  -1  -3  -4    8.71    0.52
  -1  -3  -4    8.92    0.49
  -1  -3  -4    7.95    0.48
  -1  -3  -4    8.01    0.55
  -1  -3  -4    7.83    0.52
  -1  -3  -4    9.07    0.72
   1   3   4    8.62    0.54
   1   3   4    8.40    0.53
   1   3   4    8.62    0.48
  -2  -3  -4   27.62    1.43
  -2  -3  -4   30.77    1.73
  -2  -3  -4   26.23    1.49
   2   3   4   27.57    1.40
   2   3   4   28.62    1.42
   2   3   4   27.93    1.45
  -3  -3  -4   24.92    1.66
  -3  -3  -4   25.87    1.31
  -3  -3  -4   24.18    1.42
   3   3   4   26.12    1.37
  -4  -3  -4    8.59    1.18
  -4  -3  -4    8.99    0.60
  -4  -3  -4    8.11    0.75
   4   3   4    9.06    0.66
   4   3   4   10.08    0.61
  -5  -3  -4    9.50    0.89
  -5  -3  -4    9.83    1.26
   5   3   4   10.10    0.69
   5   3   4   10.86    0.78
  10  -4  -4    0.82    0.21
 -10   4   4    0.21    0.53
 -10   4   4    1.12    0.68
   9  -4  -4    1.61    0.22
  -9   4   4    3.00    0.73
  -9   4   4    2.27    0.55
   8  -4  -4   15.93    0.83
   8  -4  -4   16.52    1.06
  -8   4   4   16.84    1.24
  -8   4   4   13.89    1.27
   7  -4  -4    4.85    0.32
   7  -4  -4    4.51    0.72
   7  -4  -4    3.85    0.28
  -7   4   4    4.85    0.63
   6  -4  -4    6.22    0.80
   6  -4  -4    8.24    0.47
   6  -4  -4    7.47    0.40
  -6   4   4    7.11    0.80
  -6   4   4    8.13    0.71
  -6   4   4    7.66    0.54
  -6   4   4    6.73    0.53
   5  -4  -4   33.18    1.66
   5  -4  -4   32.50    1.56
   5  -4  -4   34.50    1.65
   5  -4  -4   30.44    1.90
   5  -4  -4   31.05    1.89
  -5   4   4   36.00    1.86
  -5   4   4   31.38    1.92
  -5   4   4   32.97    1.70
  -5   4   4   35.28    1.69
   4  -4  -4   -0.04    0.07
   4  -4  -4   -0.04    0.24
   4  -4  -4   -0.33    0.26
   4  -4  -4    0.16    0.12
  -4   4   4    0.06    0.13
  -4   4   4    0.14    0.25
  -4   4   4   -0.02    0.12
   3  -4  -4   17.98    0.93
   3  -4  -4   16.63    1.07
   3  -4  -4   18.53    1.09
   3  -4  -4   17.42    0.82
   3  -4  -4   18.66    0.89
  -3   4   4   16.74    0.92
  -3   4   4   17.20    0.93
  -3   4   4   14.02    1.02
  -3   4   4   17.24    0.87
   2  -4  -4    7.30    0.58
   2  -4  -4    6.69    0.40
   2  -4  -4    6.50    0.49
   2  -4  -4    6.08    0.54
   2  -4  -4    6.72    0.35
   2  -4  -4    7.37    0.46
  -2   4   4    6.71    0.44
  -2   4   4    6.46    0.44
  -2   4   4    6.68    0.38
  -2   4   4    6.65    0.51
   1  -4  -4   16.76    1.04
   1  -4  -4   18.04    0.98
   1  -4  -4   19.96    0.95
   1  -4  -4   18.29    0.98
   1  -4  -4   18.39    0.93
   1  -4  -4   18.13    0.91
  -1   4   4   17.55    0.98
  -1   4   4   18.84    0.93
   0  -4  -4   30.71    1.58
   0  -4  -4   31.47    1.59
   0  -4  -4   30.89    1.55
   0  -4  -4   31.37    1.56
   0  -4  -4   32.19    1.51
   0  -4  -4   31.57    1.55
   0  -4  -4   31.45    1.52
   0   4   4   30.19    1.59
   0   4   4   31.13    1.54
  -1  -4  -4    1.51    0.22
  -1  -4  -4    1.87    0.40
  -1  -4  -4    2.16    0.27
  -1  -4  -4    2.07    0.24
   1   4   4    1.96    0.21
   1   4   4    1.80    0.22
   1   4   4    1.56    0.25
  -2  -4  -4   10.77    0.64
  -2  -4  -4   10.03    0.93
  -2  -4  -4    9.60    0.67
   2   4   4   10.76    0.62
  -3  -4  -4    6.30    0.61
  -3  -4  -4    7.89    0.54
   3   4   4    7.80    0.52
   3   4   4    7.12    0.49
  -4  -4  -4   -0.25    0.36
  -4  -4  -4    0.16    0.26
  -4  -4  -4   -0.51    0.54
   4   4   4    0.19    0.22
  10  -5  -4    0.91    0.22
 -10   5   4    0.99    0.64
 -10   5   4    0.53    0.51
   9  -5  -4   15.20    0.80
  -9   5   4   13.80    1.37
  -9   5   4   15.19    1.26
   8  -5  -4    0.82    0.13
  -8   5   4    1.33    0.64
  -8   5   4    0.52    0.41
  -8   5   4    0.51    0.35
   7  -5  -4    4.44    0.37
   7  -5  -4    4.19    0.27
   7  -5  -4    4.71    0.78
  -7   5   4    5.15    0.46
  -7   5   4    4.44    0.78
  -7   5   4    4.91    0.62
   6  -5  -4   33.20    2.12
   6  -5  -4   36.34    1.79
  -6   5   4   34.79    2.13
  -6   5   4   39.45    2.07
  -6   5   4   36.23    1.85
  -6   5   4   34.91    1.83
   5  -5  -4    5.48    0.44
   5  -5  -4    6.58    0.84
   5  -5  -4    6.56    0.42
  -5   5   4    6.30    0.46
  -5   5   4    6.43    0.81
  -5   5   4    6.80    0.48
   4  -5  -4    0.15    0.16
   4  -5  -4    0.75    0.35
   4  -5  -4    0.30    0.12
  -4   5   4    0.41    0.11
  -4   5   4    0.61    0.29
  -4   5   4    0.50    0.17
  -4   5   4    0.67    0.18
   3  -5  -4   14.02    1.00
   3  -5  -4   14.96    1.04
   3  -5  -4   16.13    0.79
   3  -5  -4   15.59    0.86
   3  -5  -4   15.93    0.86
  -3   5   4   14.32    0.78
  -3   5   4   15.24    0.83
  -3   5   4   14.73    0.86
   2  -5  -4    2.83    0.30
   2  -5  -4    2.68    0.47
   2  -5  -4    3.67    0.24
   2  -5  -4    2.97    0.19
   2  -5  -4    2.79    0.27
   2  -5  -4    3.23    0.42
  -2   5   4    3.30    0.41
  -2   5   4    3.44    0.31
  -2   5   4    2.66    0.29
  -2   5   4    3.25    0.24
   1  -5  -4   10.47    0.59
   1  -5  -4   10.02    0.74
   1  -5  -4   10.53    0.56
   1  -5  -4   10.28    0.64
   1  -5  -4   10.35    0.54
   1  -5  -4    9.50    0.63
  -1   5   4   10.74    0.58
  -1   5   4    9.71    0.64
  -1   5   4   10.61    0.64
   0  -5  -4    3.00    0.32
   0  -5  -4    2.60    0.24
   0  -5  -4    2.95    0.26
   0  -5  -4    2.94    0.25
   0  -5  -4    3.24    0.31
   0   5   4    2.57    0.26
   0   5   4    2.55    0.38
  -1  -5  -4    5.72    0.41
  -1  -5  -4    4.90    0.41
  -1  -5  -4    5.03    0.71
   1   5   4    5.08    0.43
  -2  -5  -4   -0.17    0.22
  -2  -5  -4    0.18    0.21
  -2  -5  -4    0.80    0.45
   2   5   4    0.41    0.29
   2   5   4    0.20    0.16
  -3  -5  -4    0.98    0.28
  -3  -5  -4    1.52    0.60
   3   5   4    0.79    0.21
   3   5   4    1.30    0.28
  -4  -5  -4    3.75    0.85
   4   5   4    3.15    0.44
 -10   6   4    0.12    0.81
 -10   6   4    0.11    0.45
 -10   6   4    0.62    0.37
   9  -6  -4   49.93    2.64
  -9   6   4   57.97    3.07
  -9   6   4   52.20    3.34
  -9   6   4   53.34    2.72
   8  -6  -4    0.45    0.21
   8  -6  -4    0.11    0.10
  -8   6   4   -0.24    0.29
  -8   6   4    0.34    0.58
  -8   6   4    0.12    0.26
   7  -6  -4   17.34    1.03
   7  -6  -4   20.09    1.12
   7  -6  -4   16.96    1.45
  -7   6   4   20.35    1.33
  -7   6   4   17.66    1.45
   6  -6  -4   -0.14    0.15
   6  -6  -4    0.03    0.50
  -6   6   4    0.64    0.49
  -6   6   4    0.12    0.18
  -6   6   4   -0.20    0.22
   5  -6  -4    8.33    0.58
   5  -6  -4    6.77    0.83
   5  -6  -4    7.58    0.52
  -5   6   4    6.65    0.83
  -5   6   4    7.38    0.53
  -5   6   4    7.40    0.53
   4  -6  -4    8.85    0.80
   4  -6  -4    8.71    0.60
   4  -6  -4    8.83    0.58
  -4   6   4    8.47    0.51
  -4   6   4    8.32    0.56
  -4   6   4    9.18    0.75
  -4   6   4    8.65    0.58
   3  -6  -4    5.20    0.41
   3  -6  -4    5.33    0.31
   3  -6  -4    4.66    0.40
   3  -6  -4    4.77    0.58
  -3   6   4    4.69    0.41
  -3   6   4    5.08    0.34
  -3   6   4    4.85    0.56
  -3   6   4    4.89    0.38
   2  -6  -4   31.49    1.63
   2  -6  -4   29.93    1.70
  -2   6   4   29.60    1.64
  -2   6   4   31.04    1.53
   1  -6  -4   14.61    0.75
   1  -6  -4   15.31    0.88
   1  -6  -4   14.88    0.97
  -1   6   4   15.54    0.86
  -1   6   4   14.99    0.81
  -1   6   4   13.52    0.86
   0  -6  -4    0.99    0.16
   0  -6  -4    0.29    0.21
   0  -6  -4    0.76    0.18
   0  -6  -4    1.33    0.30
   0   6   4    1.00    0.23
   0   6   4    0.79    0.17
  -1  -6  -4   10.95    1.04
  -1  -6  -4   10.58    0.70
   1   6   4   10.17    0.70
   1   6   4   10.13    0.63
  -2  -6  -4    1.54    0.58
  -2  -6  -4    2.67    0.40
   2   6   4    1.38    0.29
   2   6   4    1.76    0.27
  -3  -6  -4   -0.82    0.69
  -3  -6  -4   -0.04    0.33
   3   6   4   -0.20    0.22
   3   6   4   -0.27    0.27
  10  -7  -4    3.05    0.63
 -10   7   4    3.33    0.50
 -10   7   4    3.36    0.79
 -10   7   4    2.87    1.08
   9  -7  -4    2.25    0.35
   9  -7  -4    1.45    0.40
  -9   7   4    3.37    0.48
  -9   7   4    2.86    1.09
   8  -7  -4    5.98    0.64
   8  -7  -4    4.67    0.48
  -8   7   4    5.49    1.05
  -8   7   4    5.21    0.53
  -8   7   4    5.40    0.79
   7  -7  -4    5.11    0.44
   7  -7  -4    5.21    0.55
  -7   7   4    3.15    0.71
  -7   7   4    3.49    0.43
   6  -7  -4    2.17    0.32
   6  -7  -4    2.54    0.39
  -6   7   4    2.34    0.34
  -6   7   4    2.18    0.34
  -6   7   4    2.94    0.71
   5  -7  -4    7.39    0.85
   5  -7  -4    5.63    0.52
   5  -7  -4    5.68    0.48
  -5   7   4    5.80    0.79
  -5   7   4    6.02    0.49
  -5   7   4    6.62    0.50
  -5   7   4    6.22    0.44
   4  -7  -4    7.37    0.55
   4  -7  -4    6.95    0.54
   4  -7  -4    7.77    0.82
  -4   7   4    7.54    0.51
  -4   7   4    7.82    0.78
  -4   7   4    7.22    0.54
  -4   7   4    7.22    0.48
   3  -7  -4   11.63    0.73
   3  -7  -4   11.92    0.75
   3  -7  -4   11.66    0.93
  -3   7   4   11.84    0.67
  -3   7   4   11.13    0.73
   2  -7  -4    0.10    0.18
   2  -7  -4    0.22    0.17
   2  -7  -4    0.43    0.38
  -2   7   4    0.08    0.16
  -2   7   4    0.42    0.18
   1  -7  -4    9.54    0.85
   1  -7  -4   10.17    0.68
   1  -7  -4    9.71    0.63
  -1   7   4    9.39    0.66
  -1   7   4    9.92    0.61
   0  -7  -4   26.11    1.36
   0  -7  -4   27.47    1.46
   0  -7  -4   27.02    1.48
   0   7   4   26.90    1.39
   0   7   4   26.01    1.46
  -1  -7  -4   14.25    1.31
  -1  -7  -4   13.65    0.88
   1   7   4   12.46    0.79
  -2  -7  -4    0.20    0.34
  -2  -7  -4   -0.31    0.69
   2   7   4    0.20    0.26
   9  -8  -4   -0.43    0.40
   9  -8  -4   -0.27    0.31
  -9   8   4    0.16    0.32
   8  -8  -4    0.89    0.29
  -8   8   4    1.26    0.30
   7  -8  -4   12.19    0.87
   7  -8  -4   10.70    0.75
  -7   8   4   11.52    0.76
   6  -8  -4    3.60    0.42
  -6   8   4    3.66    0.41
  -6   8   4    3.87    0.38
   5  -8  -4    0.10    0.22
   5  -8  -4    0.15    0.20
  -5   8   4   -0.27    0.17
  -5   8   4    0.21    0.21
   4  -8  -4    2.90    0.39
   4  -8  -4    2.84    0.36
  -4   8   4    2.51    0.31
  -4   8   4    2.76    0.37
   3  -8  -4    0.01    0.23
   3  -8  -4    0.34    0.23
  -3   8   4    0.65    0.20
  -3   8   4    0.61    0.23
   2  -8  -4    1.51    0.32
   2  -8  -4    1.59    0.31
  -2   8   4    1.72    0.26
  -2   8   4    1.42    0.30
   1  -8  -4    0.87    0.29
   1  -8  -4    0.27    0.26
  -1   8   4   -0.15    0.20
  -1   8   4   -0.11    0.24
   0  -8  -4    0.12    0.29
   0   8   4   -0.31    0.27
   0   8   4   -0.08    0.23
   8  -9  -4    6.53    0.65
   8  -9  -4    7.55    0.79
  -8   9   4    8.46    0.66
   7  -9  -4    2.03    0.46
   7  -9  -4    1.42    0.34
  -7   9   4    1.68    0.32
  -7   9   4    0.90    0.29
   6  -9  -4    2.56    0.45
   6  -9  -4    1.98    0.35
  -6   9   4    3.16    0.42
  -6   9   4    2.39    0.34
   5  -9  -4   12.99    0.89
   5  -9  -4   12.55    0.91
  -5   9   4   13.94    0.87
  -5   9   4   13.46    0.80
   4  -9  -4    1.54    0.35
  -4   9   4    1.32    0.25
  -4   9   4    1.76    0.33
   3  -9  -4   11.33    0.81
   3  -9  -4   10.70    0.79
  -3   9   4   11.17    0.71
  -3   9   4   10.35    0.76
   2  -9  -4    3.57    0.52
   2  -9  -4    3.52    0.53
  -2   9   4    4.72    0.44
  -5  10   4    1.29    0.32
  -5  10   4    0.20    0.31
   1  11  -5   24.82    1.41
   1  11  -5   22.39    1.32
  -1 -11   5   24.49    1.68
  -1 -11   5   25.43    1.98
   0  11  -5    1.09    0.26
   0  11  -5    1.06    0.34
   0 -11   5    1.29    0.58
   0 -11   5    1.37    0.66
   0 -11   5    1.24    0.43
  -1  11  -5    2.53    0.36
   1 -11   5    2.44    0.48
  -2  11  -5    6.35    0.54
   2 -11   5    7.70    0.95
   2 -11   5    6.24    0.69
  -3  11  -5    8.42    1.52
  -3  11  -5    8.26    0.62
   3 -11   5    7.54    1.04
   3 -11   5    8.17    0.77
  -4  11  -5    2.58    0.79
   4 -11   5    2.10    0.49
   4 -11   5    2.08    0.71
   4 -11   5    3.07    0.49
  -5  11  -5   13.59    1.51
   5 -11   5   12.86    1.14
   5 -11   5   13.47    0.85
   3  10  -5    3.01    0.45
   3  10  -5    2.77    0.40
  -3 -10   5    1.64    0.67
  -3 -10   5    2.02    0.56
  -3 -10   5    2.06    0.80
   2  10  -5    6.77    0.52
   2  10  -5    6.50    0.53
  -2 -10   5    7.10    0.92
  -2 -10   5    6.08    0.71
  -2 -10   5    7.59    1.16
   1  10  -5    1.11    0.24
   1  10  -5    1.11    0.25
  -1 -10   5    0.58    0.34
  -1 -10   5    0.89    0.58
  -1 -10   5    0.88    0.45
   0  10  -5    5.41    0.44
   0 -10   5    5.30    0.59
   0 -10   5    4.73    0.73
  -1  10  -5    7.73    0.55
  -1  10  -5    9.62    1.03
   1 -10   5    7.72    0.69
   1 -10   5    7.16    0.83
  -2  10  -5    0.26    0.53
  -2  10  -5    0.20    0.20
  -2  10  -5    0.49    0.35
   2 -10   5    0.30    0.43
   2 -10   5    0.29    0.30
   2 -10   5    0.48    0.17
  -3  10  -5    9.41    0.80
  -3  10  -5    7.53    1.03
   3 -10   5    8.68    0.57
   3 -10   5    8.98    0.96
   3 -10   5    7.96    0.71
  -4  10  -5    7.67    1.02
  -4  10  -5    7.01    0.91
   4 -10   5    6.52    0.52
   4 -10   5    6.14    0.67
  -5  10  -5    4.68    0.79
  -5  10  -5    3.91    0.85
   5 -10   5    2.63    0.76
   5 -10   5    4.48    0.45
  -6  10  -5    0.22    0.70
  -6  10  -5   -0.28    0.57
   6 -10   5    0.45    0.27
   4   9  -5   13.87    0.81
   4   9  -5   12.58    0.82
  -4  -9   5   12.73    1.01
  -4  -9   5   11.61    1.47
  -4  -9   5   13.10    1.22
   3   9  -5    5.73    0.50
   3   9  -5    6.96    0.50
  -3  -9   5    7.40    1.09
  -3  -9   5    7.61    0.70
  -3  -9   5    5.88    0.83
   2   9  -5    2.07    0.29
  -2  -9   5    1.90    0.57
  -2  -9   5    1.40    0.35
  -2  -9   5    1.28    0.47
   1   9  -5   18.06    1.00
   1   9  -5   19.92    1.31
   1   9  -5   18.37    0.96
  -1  -9   5   16.54    1.24
  -1  -9   5   18.87    1.45
  -1  -9   5   17.18    1.13
   0   9  -5   12.70    0.74
   0   9  -5   12.81    0.73
   0   9  -5   12.24    1.01
   0  -9   5   12.09    0.97
   0  -9   5   11.39    0.84
   0  -9   5   11.15    1.59
  -1   9  -5    0.32    0.17
  -1   9  -5    0.41    0.24
  -1   9  -5    0.09    0.43
   1  -9   5    0.62    0.22
   1  -9   5   -0.21    0.23
   1  -9   5    0.31    0.11
   1  -9   5    0.40    0.36
   1  -9   5    0.02    0.59
  -2   9  -5    6.72    0.84
  -2   9  -5    6.75    0.61
   2  -9   5    7.45    0.78
   2  -9   5    7.02    0.46
   2  -9   5    7.04    0.60
  -3   9  -5   67.51    3.42
  -3   9  -5   61.24    3.19
   3  -9   5   61.85    3.05
   3  -9   5   59.59    3.13
   3  -9   5   63.77    3.32
  -4   9  -5    7.11    0.90
   4  -9   5    7.05    0.63
   4  -9   5    6.62    0.83
  -5   9  -5   11.98    1.03
  -5   9  -5   12.58    1.18
   5  -9   5   12.00    0.77
   5  -9   5   11.84    1.13
   5  -9   5   12.10    0.86
  -6   9  -5   16.90    1.33
  -6   9  -5   18.53    1.47
   6  -9   5   16.29    1.02
   5   8  -5    1.68    0.25
   5   8  -5    0.91    0.24
  -5  -8   5    0.78    0.40
  -5  -8   5   -0.03    0.50
  -5  -8   5    0.80    0.63
   4   8  -5    1.13    0.22
   4   8  -5    0.98    0.24
  -4  -8   5    1.44    0.50
  -4  -8   5    1.80    0.38
  -4  -8   5    0.08    0.55
   3   8  -5    2.11    0.28
   3   8  -5    2.45    0.28
   3   8  -5    1.95    0.29
  -3  -8   5    2.25    0.58
  -3  -8   5    2.14    0.49
   2   8  -5    3.62    0.56
   2   8  -5    3.42    0.31
   2   8  -5    3.69    0.33
  -2  -8   5    2.80    0.53
  -2  -8   5    3.85    0.45
  -2  -8   5    3.64    0.71
  -2  -8   5    2.71    0.38
  -2  -8   5    3.20    0.55
   1   8  -5   11.27    0.88
   1   8  -5   11.91    0.66
   1   8  -5   11.15    0.65
  -1  -8   5   10.92    0.87
  -1  -8   5   11.36    1.01
  -1  -8   5   10.96    0.96
  -1  -8   5   10.13    0.77
   0   8  -5   -0.16    0.28
   0   8  -5   -0.01    0.17
   0   8  -5   -0.17    0.11
   0  -8   5   -0.14    0.29
   0  -8   5    0.06    0.08
   0  -8   5   -0.16    0.16
   0  -8   5    0.12    0.26
   0  -8   5   -0.05    0.39
  -1   8  -5    1.67    0.29
  -1   8  -5    1.50    0.43
  -1   8  -5    1.68    0.24
   1  -8   5    1.78    0.23
   1  -8   5    1.67    0.40
   1  -8   5    1.13    0.53
   1  -8   5    1.85    0.32
   1  -8   5    1.20    0.18
  -2   8  -5    0.10    0.24
  -2   8  -5    0.10    0.28
  -2   8  -5    0.18    0.31
   2  -8   5   -0.07    0.11
   2  -8   5    0.28    0.31
   2  -8   5   -0.02    0.14
   2  -8   5    0.07    0.22
  -3   8  -5    4.69    0.68
  -3   8  -5    4.56    0.53
  -3   8  -5    4.77    0.54
   3  -8   5    4.31    0.36
   3  -8   5    4.76    0.63
   3  -8   5    5.05    0.52
  -4   8  -5    4.61    0.79
  -4   8  -5    5.16    0.77
  -4   8  -5    7.13    0.63
  -4   8  -5    5.85    0.44
   4  -8   5    5.58    0.52
   4  -8   5    6.19    0.70
   4  -8   5    5.80    0.45
  -5   8  -5   16.97    1.26
  -5   8  -5   13.33    1.09
   5  -8   5   15.02    0.92
   5  -8   5   14.79    0.90
   5  -8   5   15.91    1.19
  -6   8  -5   10.11    0.98
  -6   8  -5   12.18    1.10
   6  -8   5    9.58    0.70
  -7   8  -5    6.07    1.03
  -7   8  -5    7.06    0.94
   7  -8   5    5.97    0.60
   7  -8   5    7.79    0.71
   6   7  -5   16.05    0.98
   6   7  -5   18.45    0.96
  -6  -7   5   14.81    1.58
  -6  -7   5   15.88    1.33
  -6  -7   5   17.59    1.16
   5   7  -5   -0.11    0.16
   5   7  -5    0.05    0.16
  -5  -7   5    0.42    0.32
  -5  -7   5    0.00    0.48
  -5  -7   5   -0.22    0.41
   4   7  -5   11.99    0.74
   4   7  -5   13.26    0.74
   4   7  -5   13.47    0.74
  -4  -7   5   12.63    1.22
  -4  -7   5   13.34    0.90
  -4  -7   5   11.89    1.03
   3   7  -5   22.72    1.15
   3   7  -5   24.84    1.37
   3   7  -5   23.26    1.16
  -3  -7   5   22.22    1.39
  -3  -7   5   20.49    1.20
  -3  -7   5   20.93    1.29
  -3  -7   5   21.70    1.89
  -3  -7   5   21.29    1.42
   2   7  -5    0.99    0.30
   2   7  -5    1.22    0.19
   2   7  -5    0.86    0.18
  -2  -7   5    0.56    0.25
  -2  -7   5    0.70    0.34
  -2  -7   5    0.53    0.29
  -2  -7   5    0.58    0.34
  -2  -7   5    0.53    0.22
   1   7  -5    9.24    0.53
   1   7  -5    9.22    0.72
   1   7  -5    9.06    0.56
  -1  -7   5    8.46    0.53
  -1  -7   5    7.88    0.76
  -1  -7   5    9.77    0.83
  -1  -7   5    8.09    0.63
  -1  -7   5    8.70    0.72
   0   7  -5   55.52    2.55
   0   7  -5   54.79    2.75
   0   7  -5   52.64    2.68
   0   7  -5   53.30    2.59
   0  -7   5   49.32    2.78
   0  -7   5   50.79    2.48
   0  -7   5   52.74    2.75
   0  -7   5   51.21    2.52
   0  -7   5   50.51    2.63
  -1   7  -5   55.45    2.71
  -1   7  -5   55.00    2.76
  -1   7  -5   58.14    2.86
   1  -7   5   49.69    2.87
   1  -7   5   53.51    2.58
   1  -7   5   53.05    2.59
   1  -7   5   55.23    2.82
   1  -7   5   52.53    2.70
  -2   7  -5    1.94    0.34
  -2   7  -5    1.95    0.41
  -2   7  -5    1.60    0.31
  -2   7  -5    1.68    0.25
   2  -7   5    1.70    0.38
   2  -7   5    2.00    0.30
   2  -7   5    1.28    0.19
   2  -7   5    1.07    0.31
   2  -7   5    0.54    0.42
  -3   7  -5    6.59    0.60
  -3   7  -5    6.62    0.44
  -3   7  -5    6.83    0.70
  -3   7  -5    6.71    0.56
   3  -7   5    5.39    0.68
   3  -7   5    6.96    0.64
   3  -7   5    6.05    0.44
   3  -7   5    6.20    0.49
  -4   7  -5    1.07    0.64
  -4   7  -5    0.57    0.30
  -4   7  -5    0.77    0.17
  -4   7  -5    0.86    0.29
   4  -7   5    0.71    0.18
   4  -7   5    1.24    0.25
   4  -7   5    0.78    0.32
   4  -7   5    0.75    0.40
  -5   7  -5    4.68    0.63
  -5   7  -5    5.10    0.72
   5  -7   5    3.78    0.41
   5  -7   5    4.39    0.41
   5  -7   5    3.65    0.83
   5  -7   5    4.26    0.69
  -6   7  -5   38.61    2.24
  -6   7  -5   35.92    2.18
   6  -7   5   36.23    1.94
   6  -7   5   37.62    1.95
  -7   7  -5    0.41    0.55
  -7   7  -5    0.91    0.51
   7  -7   5    1.38    0.36
   7  -7   5    1.13    0.30
   7   6  -5   13.76    0.88
   7   6  -5   16.02    0.86
  -7  -6   5   13.31    1.27
  -7  -6   5   14.38    1.04
  -7  -6   5   13.38    1.52
   6   6  -5   -0.27    0.15
   6   6  -5    0.22    0.18
  -6  -6   5    1.15    0.45
  -6  -6   5   -0.34    0.48
  -6  -6   5    0.98    0.36
   5   6  -5    9.43    0.60
   5   6  -5   10.11    0.59
  -5  -6   5    9.72    0.74
  -5  -6   5    9.30    0.69
  -5  -6   5    8.56    1.02
  -5  -6   5    9.62    0.91
   4   6  -5    7.28    0.52
   4   6  -5    8.53    0.48
   4   6  -5    7.58    0.49
  -4  -6   5    6.63    1.26
  -4  -6   5    6.99    0.55
  -4  -6   5    6.97    0.85
   3   6  -5    0.40    0.14
   3   6  -5    0.32    0.12
   3   6  -5    0.34    0.24
  -3  -6   5    0.47    0.28
  -3  -6   5    0.54    0.33
  -3  -6   5    0.60    0.30
  -3  -6   5    0.79    0.24
  -3  -6   5    0.39    0.20
   2   6  -5   13.22    0.88
   2   6  -5   12.81    0.82
   2   6  -5   12.10    0.68
   2   6  -5   11.75    0.64
  -2  -6   5   12.01    0.93
  -2  -6   5   12.44    0.86
  -2  -6   5   11.11    0.85
  -2  -6   5   10.65    0.72
  -2  -6   5   11.18    0.66
  -2  -6   5   11.27    0.76
   1   6  -5    4.27    0.33
   1   6  -5    3.52    0.26
   1   6  -5    3.35    0.40
   1   6  -5    3.69    0.43
  -1  -6   5    2.94    0.37
  -1  -6   5    2.89    0.34
  -1  -6   5    4.27    0.49
  -1  -6   5    3.39    0.43
  -1  -6   5    3.32    0.27
  -1  -6   5    3.26    0.47
   0   6  -5    5.72    0.43
   0   6  -5    6.01    0.49
   0   6  -5    5.80    0.44
   0   6  -5    6.71    0.56
   0  -6   5    4.73    0.45
   0  -6   5    5.70    0.46
   0  -6   5    6.01    0.54
   0  -6   5    5.84    0.34
   0  -6   5    5.29    0.57
   0  -6   5    6.26    0.36
  -1   6  -5   41.14    2.19
  -1   6  -5   44.67    2.30
  -1   6  -5   44.18    2.14
  -1   6  -5   44.35    2.22
   1  -6   5   41.15    2.16
   1  -6   5   41.33    2.09
   1  -6   5   47.34    2.21
   1  -6   5   41.80    2.31
   1  -6   5   42.66    2.27
   1  -6   5   41.81    2.04
  -2   6  -5   41.89    2.28
  -2   6  -5   39.02    2.20
  -2   6  -5   44.30    2.19
  -2   6  -5   44.52    2.09
   2  -6   5   41.19    2.08
   2  -6   5   42.85    2.18
   2  -6   5   43.30    2.24
   2  -6   5   41.96    2.12
  -3   6  -5   19.82    1.23
  -3   6  -5   21.17    1.16
  -3   6  -5   21.45    1.05
  -3   6  -5   21.04    1.30
   3  -6   5   18.59    1.20
   3  -6   5   19.59    1.08
   3  -6   5   19.48    1.08
   3  -6   5   20.99    1.23
  -4   6  -5    0.85    0.36
  -4   6  -5    1.05    0.26
  -4   6  -5    0.92    0.15
  -4   6  -5    0.82    0.31
   4  -6   5    0.53    0.16
   4  -6   5    0.53    0.43
   4  -6   5    0.75    0.21
   4  -6   5    0.44    0.36
  -5   6  -5   16.85    1.17
  -5   6  -5   15.42    1.13
   5  -6   5   16.76    0.95
   5  -6   5   17.04    1.07
   5  -6   5   13.52    1.21
   5  -6   5   16.65    0.95
  -6   6  -5   -0.32    0.35
  -6   6  -5    0.16    0.39
   6  -6   5    0.08    0.19
   6  -6   5    0.18    0.24
  -7   6  -5    1.92    0.55
  -7   6  -5    4.32    0.76
   7  -6   5    3.61    0.52
   7  -6   5    2.81    0.44
   8   5  -5    0.13    0.23
  -8  -5   5    1.22    0.44
  -8  -5   5   -0.73    0.63
  -8  -5   5   -0.20    0.72
   7   5  -5    3.28    0.36
  -7  -5   5    2.28    0.62
  -7  -5   5    4.43    0.54
  -7  -5   5    4.24    0.74
   6   5  -5   17.26    0.97
   6   5  -5   18.82    0.94
  -6  -5   5   15.93    1.43
  -6  -5   5   18.64    1.11
  -6  -5   5   15.35    1.25
   5   5  -5   11.31    0.68
   5   5  -5   11.54    0.64
   5   5  -5   12.23    0.69
  -5  -5   5   11.84    0.82
  -5  -5   5    9.83    1.29
  -5  -5   5   10.74    0.78
  -5  -5   5   11.17    0.74
   4   5  -5   -0.04    0.10
   4   5  -5   -0.18    0.11
  -4  -5   5    0.06    0.31
  -4  -5   5    0.16    0.26
  -4  -5   5    0.09    0.24
  -4  -5   5   -0.14    0.19
   3   5  -5  130.43    6.09
   3   5  -5  136.54    6.26
   3   5  -5  143.93    6.22
   3   5  -5  130.65    6.05
  -3  -5   5  125.26    6.23
  -3  -5   5  122.83    6.13
  -3  -5   5  124.02    6.38
  -3  -5   5  120.02    6.28
  -3  -5   5  125.41    6.18
   2   5  -5   25.66    1.38
   2   5  -5   26.19    1.37
   2   5  -5   24.52    1.30
   2   5  -5   24.84    1.26
   2   5  -5   24.43    1.20
  -2  -5   5   22.98    1.40
  -2  -5   5   22.37    1.28
  -2  -5   5   24.50    1.38
  -2  -5   5   23.45    1.45
  -2  -5   5   24.23    1.32
   1   5  -5    0.43    0.15
   1   5  -5    0.65    0.16
   1   5  -5    0.50    0.18
   1   5  -5    0.60    0.22
   1   5  -5    0.59    0.11
   1   5  -5    0.64    0.10
  -1  -5   5    0.83    0.24
  -1  -5   5    0.44    0.18
  -1  -5   5    0.52    0.24
  -1  -5   5    0.52    0.17
  -1  -5   5    0.52    0.19
   0   5  -5   25.25    1.38
   0   5  -5   29.32    1.44
   0   5  -5   27.36    1.46
   0   5  -5   26.64    1.35
   0   5  -5   28.64    1.29
   0  -5   5   26.43    1.48
   0  -5   5   22.01    1.38
   0  -5   5   24.97    1.37
   0  -5   5   25.25    1.29
   0  -5   5   26.14    1.46
  -1   5  -5    0.84    0.16
  -1   5  -5    0.76    0.24
  -1   5  -5    0.38    0.17
  -1   5  -5    0.52    0.17
  -1   5  -5    0.62    0.14
   1  -5   5    0.61    0.22
   1  -5   5    0.81    0.18
   1  -5   5    0.47    0.11
   1  -5   5    0.58    0.08
   1  -5   5    1.32    0.31
   1  -5   5    0.55    0.17
  -2   5  -5    1.30    0.19
  -2   5  -5    0.74    0.24
  -2   5  -5    1.76    0.27
  -2   5  -5    1.15    0.26
   2  -5   5    1.20    0.20
   2  -5   5    1.44    0.26
   2  -5   5    1.08    0.17
   2  -5   5    1.47    0.37
   2  -5   5    1.88    0.36
  -3   5  -5   49.10    2.68
  -3   5  -5   54.81    2.59
  -3   5  -5   54.28    2.71
  -3   5  -5   54.80    2.47
   3  -5   5   48.95    2.49
   3  -5   5   50.73    2.53
   3  -5   5   46.97    2.60
   3  -5   5   52.43    2.63
  -4   5  -5   11.77    0.58
  -4   5  -5   11.31    0.85
  -4   5  -5    9.94    0.83
   4  -5   5   11.40    0.69
   4  -5   5   11.39    0.69
   4  -5   5   10.72    0.84
   4  -5   5   10.59    0.75
  -5   5  -5    1.86    0.34
  -5   5  -5    1.58    0.39
  -5   5  -5    1.82    0.40
   5  -5   5    1.90    0.33
   5  -5   5    1.44    0.25
   5  -5   5    1.52    0.46
   5  -5   5    1.25    0.23
  -6   5  -5    8.06    0.78
  -6   5  -5    6.46    0.78
  -6   5  -5    8.88    0.75
   6  -5   5    7.73    0.60
   6  -5   5    8.11    0.59
  -7   5  -5    8.37    0.88
  -7   5  -5    7.87    0.92
  -7   5  -5   10.60    1.14
   7  -5   5    8.07    0.68
  -8  -4   5    1.54    0.42
  -8  -4   5    0.99    0.65
  -8  -4   5    0.39    0.58
   7   4  -5    6.88    0.44
   7   4  -5    5.72    0.45
  -7  -4   5    6.18    0.81
  -7  -4   5    5.59    0.57
  -7  -4   5    5.44    0.97
   6   4  -5    0.65    0.14
   6   4  -5    0.76    0.17
   6   4  -5    0.64    0.20
   6   4  -5    0.92    0.15
  -6  -4   5    1.04    0.28
  -6  -4   5    0.70    0.37
  -6  -4   5    0.87    0.30
  -6  -4   5    0.52    0.41
   5   4  -5   66.42    3.03
   5   4  -5   68.15    2.99
   5   4  -5   63.03    3.06
   5   4  -5   65.84    3.09
  -5  -4   5   62.66    3.11
  -5  -4   5   59.38    3.33
  -5  -4   5   63.44    3.03
  -5  -4   5   60.77    3.45
  -5  -4   5   59.26    3.27
  -5  -4   5   63.31    3.16
   4   4  -5  100.57    4.81
   4   4  -5  102.69    4.64
   4   4  -5  106.60    4.79
   4   4  -5   96.33    4.58
  -4  -4   5   96.92    4.74
  -4  -4   5   95.68    4.71
  -4  -4   5   93.86    4.66
  -4  -4   5   97.42    4.59
  -4  -4   5   91.50    4.84
  -4  -4   5   89.98    4.92
   3   4  -5    4.97    0.41
   3   4  -5    4.80    0.48
   3   4  -5    4.72    0.34
   3   4  -5    4.78    0.28
   3   4  -5    4.67    0.25
   3   4  -5    4.80    0.39
  -3  -4   5    4.09    0.36
  -3  -4   5    4.28    0.42
  -3  -4   5    4.05    0.47
  -3  -4   5    4.66    0.53
  -3  -4   5    4.39    0.40
   2   4  -5    0.37    0.13
   2   4  -5    0.27    0.08
   2   4  -5    0.31    0.17
   2   4  -5    0.40    0.18
   2   4  -5    0.28    0.07
   2   4  -5    0.27    0.20
  -2  -4   5    0.47    0.22
  -2  -4   5    0.48    0.15
  -2  -4   5    0.38    0.17
  -2  -4   5    0.24    0.17
  -2  -4   5    0.29    0.16
   1   4  -5  109.20    5.16
   1   4  -5  108.52    5.17
   1   4  -5  114.40    5.23
   1   4  -5  107.35    5.08
   1   4  -5  116.90    5.24
  -1  -4   5  114.39    5.25
  -1  -4   5  100.92    5.08
  -1  -4   5  106.05    5.26
  -1  -4   5  100.63    5.18
  -1  -4   5  108.25    5.17
  -1  -4   5  105.33    5.24
   0   4  -5   15.73    0.92
   0   4  -5   15.29    0.90
   0   4  -5   16.92    0.87
   0   4  -5   15.36    0.93
   0   4  -5   16.67    0.81
   0  -4   5   14.54    0.90
   0  -4   5   15.23    0.95
   0  -4   5   15.11    0.81
   0  -4   5   15.94    0.87
   0  -4   5   16.36    1.06
  -1   4  -5    0.10    0.15
  -1   4  -5   -0.09    0.08
  -1   4  -5   -0.02    0.13
  -1   4  -5    0.04    0.11
  -1   4  -5   -0.06    0.10
   1  -4   5    0.00    0.07
   1  -4   5    0.01    0.12
   1  -4   5   -0.17    0.13
   1  -4   5    0.40    0.22
   1  -4   5   -0.03    0.11
  -2   4  -5    8.07    0.52
  -2   4  -5    8.16    0.61
  -2   4  -5    8.78    0.61
  -2   4  -5    8.09    0.49
  -2   4  -5    7.73    0.47
  -2   4  -5    8.40    0.47
   2  -4   5    7.68    0.56
   2  -4   5    7.75    0.51
   2  -4   5    6.86    0.63
   2  -4   5    7.98    0.50
   2  -4   5    7.50    0.52
   2  -4   5    8.00    0.48
  -3   4  -5   18.87    1.23
  -3   4  -5   21.67    1.12
  -3   4  -5   20.81    1.22
   3  -4   5   20.90    1.11
   3  -4   5   20.26    1.11
   3  -4   5   20.79    1.16
  -4   4  -5    0.24    0.18
  -4   4  -5    0.07    0.24
  -4   4  -5    0.24    0.23
   4  -4   5    0.05    0.13
   4  -4   5    0.20    0.14
   4  -4   5   -0.01    0.28
  -5   4  -5   13.55    0.85
  -5   4  -5   11.29    0.91
  -5   4  -5   12.26    0.88
   5  -4   5   11.20    0.74
   5  -4   5   10.98    0.79
   5  -4   5   11.49    0.71
   5  -4   5   11.22    0.95
  -6   4  -5    8.70    0.77
  -6   4  -5    9.42    0.83
  -6   4  -5    8.14    0.83
   6  -4   5    9.27    0.62
   6  -4   5    9.21    0.66
  -7   4  -5    0.43    0.39
  -7   4  -5    0.78    0.46
   9   3  -5   11.10    0.72
  -9  -3   5    9.30    1.23
  -9  -3   5   10.08    1.35
  -9  -3   5   11.16    0.85
   8   3  -5   28.67    1.48
   8   3  -5   30.06    1.46
  -8  -3   5   26.92    1.85
  -8  -3   5   29.13    2.06
  -8  -3   5   24.58    1.63
   7   3  -5    7.55    0.50
   7   3  -5    7.64    0.47
  -7  -3   5    5.32    0.88
  -7  -3   5    6.35    0.80
  -7  -3   5    7.48    0.59
   6   3  -5    3.44    0.33
   6   3  -5    3.88    0.30
  -6  -3   5    2.52    0.39
  -6  -3   5    3.21    0.42
  -6  -3   5    3.37    0.67
   5   3  -5   25.35    1.32
   5   3  -5   25.90    1.25
   5   3  -5   26.95    1.38
   5   3  -5   30.40    1.77
   5   3  -5   23.98    1.28
  -5  -3   5   25.77    1.37
  -5  -3   5   24.64    1.34
  -5  -3   5   22.77    1.52
  -5  -3   5   25.96    1.40
  -5  -3   5   24.66    1.25
  -5  -3   5   22.62    1.59
   4   3  -5   13.33    0.92
   4   3  -5   11.96    0.60
   4   3  -5   12.46    0.73
   4   3  -5   11.80    0.67
   4   3  -5   12.46    0.83
  -4  -3   5   11.95    0.75
  -4  -3   5   10.96    0.71
  -4  -3   5   10.82    0.84
  -4  -3   5   12.04    0.61
  -4  -3   5   10.51    0.88
  -4  -3   5   10.36    0.69
   3   3  -5    9.62    0.61
   3   3  -5    8.94    0.66
   3   3  -5    9.33    0.49
   3   3  -5    9.76    0.56
   3   3  -5    8.91    0.47
   3   3  -5    9.92    0.59
   3   3  -5   10.11    0.73
  -3  -3   5    8.85    0.48
  -3  -3   5    8.81    0.58
  -3  -3   5    8.04    0.69
  -3  -3   5    8.63    0.68
  -3  -3   5    9.29    0.61
  -3  -3   5    9.31    0.59
   2   3  -5   34.80    1.75
   2   3  -5   32.49    1.70
   2   3  -5   37.24    1.84
   2   3  -5   36.74    1.79
   2   3  -5   35.93    1.77
  -2  -3   5   34.82    1.76
  -2  -3   5   32.66    1.82
  -2  -3   5   33.75    1.85
  -2  -3   5   33.63    1.76
  -2  -3   5   35.44    1.80
   1   3  -5    6.85    0.37
   1   3  -5    5.86    0.44
   1   3  -5    6.54    0.47
   1   3  -5    6.89    0.47
   1   3  -5    5.92    0.42
  -1  -3   5    6.09    0.45
  -1  -3   5    5.96    0.42
  -1  -3   5    5.66    0.44
  -1  -3   5    6.10    0.50
  -1  -3   5    6.26    0.47
  -1  -3   5    5.99    0.36
   0   3  -5    9.39    0.51
   0   3  -5    9.21    0.57
   0   3  -5    9.16    0.58
   0   3  -5    9.65    0.55
   0   3  -5    9.01    0.59
   0  -3   5    8.79    0.54
   0  -3   5    9.40    0.51
   0  -3   5    8.66    0.50
   0  -3   5    8.22    0.59
   0  -3   5    8.62    0.61
   0  -3   5    8.14    0.58
  -1   3  -5   11.04    0.64
  -1   3  -5   11.31    0.62
  -1   3  -5   10.85    0.61
  -1   3  -5   10.21    0.70
  -1   3  -5   11.12    0.69
   1  -3   5   10.60    0.71
   1  -3   5   11.27    0.61
   1  -3   5   10.15    0.66
   1  -3   5   10.76    0.62
   1  -3   5   10.39    0.60
  -2   3  -5    4.67    0.34
  -2   3  -5    4.58    0.45
  -2   3  -5    4.80    0.32
  -2   3  -5    4.94    0.35
  -2   3  -5    5.18    0.32
  -2   3  -5    4.63    0.41
   2  -3   5    4.88    0.35
   2  -3   5    4.24    0.34
   2  -3   5    4.43    0.44
   2  -3   5    4.35    0.33
  -3   3  -5    4.25    0.32
  -3   3  -5    4.21    0.42
  -3   3  -5    4.11    0.26
  -3   3  -5    3.82    0.46
   3  -3   5    4.38    0.38
   3  -3   5    4.11    0.33
   3  -3   5    3.76    0.34
  -4   3  -5    0.89    0.31
  -4   3  -5    0.66    0.22
  -4   3  -5    0.90    0.25
   4  -3   5    0.60    0.17
   4  -3   5    0.55    0.28
   4  -3   5    0.69    0.23
   4  -3   5    0.73    0.19
  -5   3  -5    5.19    0.61
  -5   3  -5    5.68    0.60
  -5   3  -5    4.59    0.52
   5  -3   5    4.72    0.41
   5  -3   5    4.97    0.45
   5  -3   5    5.10    0.70
  -6   3  -5    2.44    0.41
  -6   3  -5    1.72    0.48
  -6   3  -5    1.63    0.43
   6  -3   5    1.85    0.29
   6  -3   5    2.67    0.38
  -7   3  -5    2.99    0.48
  -7   3  -5    4.03    0.74
   7  -3   5    2.65    0.41
   9   2  -5    5.30    0.47
   9   2  -5    6.37    0.56
  -9  -2   5    6.16    1.00
  -9  -2   5    6.01    1.13
   8   2  -5   14.60    0.81
   8   2  -5   14.69    0.80
  -8  -2   5   11.54    1.25
  -8  -2   5   12.62    1.19
  -8  -2   5   13.73    0.88
   7   2  -5   40.25    1.98
  -7  -2   5   36.02    2.39
  -7  -2   5   42.29    2.12
  -7  -2   5   39.83    2.05
   6   2  -5    1.64    0.24
   6   2  -5    1.64    0.21
   6   2  -5    1.19    0.28
  -6  -2   5    2.45    0.36
  -6  -2   5    1.52    0.19
  -6  -2   5    0.95    0.31
  -6  -2   5    1.75    0.47
  -6  -2   5    1.98    0.30
  -6  -2   5    1.84    0.19
   5   2  -5    1.20    0.25
   5   2  -5    1.33    0.38
   5   2  -5    1.12    0.20
   5   2  -5    1.07    0.31
  -5  -2   5    0.76    0.30
  -5  -2   5    1.50    0.25
  -5  -2   5    1.05    0.16
  -5  -2   5    1.16    0.36
  -5  -2   5    0.98    0.14
  -5  -2   5    1.30    0.23
  -5  -2   5    1.08    0.20
   4   2  -5   41.88    1.99
   4   2  -5   45.01    2.25
   4   2  -5   44.30    2.08
   4   2  -5   43.62    2.12
   4   2  -5   44.55    2.30
  -4  -2   5   42.29    2.03
  -4  -2   5   40.76    2.10
  -4  -2   5   36.58    2.25
  -4  -2   5   42.37    2.13
  -4  -2   5   41.65    1.99
  -4  -2   5   41.53    2.10
  -4  -2   5   38.86    2.24
   3   2  -5   87.01    4.11
   3   2  -5   93.73    4.24
   3   2  -5   94.63    4.36
   3   2  -5   94.93    4.35
   3   2  -5   90.46    4.21
  -3  -2   5   89.13    4.25
  -3  -2   5   84.80    4.22
  -3  -2   5   86.89    4.18
  -3  -2   5   83.83    4.35
  -3  -2   5   84.62    4.22
  -3  -2   5   87.28    4.12
  -3  -2   5   79.94    4.32
   2   2  -5   29.45    1.41
   2   2  -5   26.28    1.43
   2   2  -5   27.01    1.30
   2   2  -5   26.14    1.24
   2   2  -5   27.43    1.38
   2   2  -5   26.47    1.36
   2   2  -5   27.18    1.37
  -2  -2   5   26.43    1.38
  -2  -2   5   25.35    1.37
  -2  -2   5   23.85    1.44
  -2  -2   5   24.57    1.35
  -2  -2   5   26.26    1.33
   1   2  -5  114.69    5.60
   1   2  -5  122.30    5.54
   1   2  -5  119.71    5.59
   1   2  -5  128.84    5.59
   1   2  -5  123.20    5.63
  -1  -2   5  119.28    5.56
  -1  -2   5  108.37    5.60
  -1  -2   5  115.44    5.65
  -1  -2   5  118.56    5.57
  -1  -2   5  120.03    5.61
  -1  -2   5  103.78    5.53
   0   2  -5   62.76    2.79
   0   2  -5   58.00    2.81
   0   2  -5   60.40    2.77
   0   2  -5   58.98    2.81
   0   2  -5   55.29    2.84
   0  -2   5   55.99    2.72
   0  -2   5   58.69    2.78
   0  -2   5   56.03    2.82
   0  -2   5   54.87    2.76
   0  -2   5   54.59    2.83
  -1   2  -5    2.76    0.24
  -1   2  -5    2.44    0.23
  -1   2  -5    2.57    0.23
  -1   2  -5    2.44    0.31
  -1   2  -5    2.81    0.27
   1  -2   5    2.69    0.23
   1  -2   5    2.26    0.30
   1  -2   5    2.48    0.16
   1  -2   5    2.37    0.26
   1  -2   5    2.41    0.24
  -2   2  -5   14.66    0.80
  -2   2  -5   14.19    0.92
  -2   2  -5   15.37    0.78
  -2   2  -5   12.96    0.87
  -2   2  -5   15.33    0.84
  -2   2  -5   13.93    0.77
   2  -2   5   15.14    0.80
   2  -2   5   14.86    0.81
   2  -2   5   15.47    0.83
   2  -2   5   12.70    0.84
  -3   2  -5  153.92    8.17
  -3   2  -5  188.82    8.21
  -3   2  -5  170.08    8.06
  -3   2  -5  173.53    7.95
  -3   2  -5  166.22    7.97
   3  -2   5  184.54    8.07
   3  -2   5  162.91    8.01
   3  -2   5  171.61    8.03
   3  -2   5  159.97    8.04
  -4   2  -5   21.54    1.45
  -4   2  -5   25.78    1.23
  -4   2  -5   25.79    1.39
  -4   2  -5   25.24    1.34
   4  -2   5   23.40    1.38
   4  -2   5   24.06    1.31
   4  -2   5   23.77    1.28
   4  -2   5   26.75    1.42
  -5   2  -5    0.97    0.36
  -5   2  -5    0.98    0.35
  -5   2  -5    1.30    0.27
   5  -2   5    0.76    0.21
   5  -2   5    0.70    0.20
  -6   2  -5    2.49    0.49
  -6   2  -5    3.21    0.57
  -6   2  -5    2.95    0.42
   6  -2   5    2.51    0.40
   6  -2   5    3.14    0.43
  -7   2  -5    1.22    0.54
  -7   2  -5    1.70    0.37
   7  -2   5    2.40    0.40
  10   1  -5    0.79    0.24
  10   1  -5    0.66    0.33
 -10  -1   5    1.07    0.72
 -10  -1   5    1.03    0.69
   9   1  -5    0.52    0.20
  -9  -1   5    0.87    0.59
  -9  -1   5    1.30    0.58
   8   1  -5    3.93    0.35
  -8  -1   5    3.95    0.74
  -8  -1   5    4.09    0.74
   7   1  -5    4.47    0.33
   7   1  -5    4.52    0.40
   7   1  -5    4.92    0.57
  -7  -1   5    3.92    0.69
  -7  -1   5    4.09    0.46
  -7  -1   5    4.47    0.42
  -7  -1   5    3.57    0.68
  -7  -1   5    3.88    0.32
   6   1  -5    1.27    0.17
   6   1  -5    1.39    0.22
   6   1  -5    0.82    0.36
   6   1  -5    0.79    0.25
  -6  -1   5    0.99    0.23
  -6  -1   5    1.22    0.16
  -6  -1   5    0.78    0.38
  -6  -1   5    0.85    0.21
  -6  -1   5    1.14    0.35
   5   1  -5    9.60    0.58
   5   1  -5    9.48    0.76
   5   1  -5    9.56    0.61
   5   1  -5    8.53    0.80
  -5  -1   5    9.43    0.60
  -5  -1   5    8.74    0.78
  -5  -1   5    9.48    0.49
  -5  -1   5    9.23    0.51
  -5  -1   5   10.58    0.64
  -5  -1   5    8.70    0.76
  -5  -1   5    8.95    0.59
   4   1  -5    1.73    0.27
   4   1  -5    1.95    0.22
   4   1  -5    1.93    0.38
   4   1  -5    2.28    0.38
  -4  -1   5    2.35    0.43
  -4  -1   5    2.06    0.26
  -4  -1   5    1.80    0.24
  -4  -1   5    2.45    0.39
  -4  -1   5    1.73    0.17
  -4  -1   5    1.91    0.13
  -4  -1   5    1.99    0.24
   3   1  -5    2.63    0.34
   3   1  -5    2.81    0.28
   3   1  -5    2.64    0.25
   3   1  -5    2.69    0.34
  -3  -1   5    2.69    0.22
  -3  -1   5    2.32    0.27
  -3  -1   5    2.30    0.32
  -3  -1   5    2.71    0.26
  -3  -1   5    2.56    0.27
   2   1  -5    4.43    0.36
   2   1  -5    4.50    0.30
   2   1  -5    4.31    0.34
   2   1  -5    4.67    0.40
   2   1  -5    4.53    0.35
  -2  -1   5    4.50    0.35
  -2  -1   5    3.91    0.29
  -2  -1   5    4.31    0.34
  -2  -1   5    4.31    0.40
  -2  -1   5    4.39    0.34
   1   1  -5    3.39    0.25
   1   1  -5    3.15    0.29
   1   1  -5    3.16    0.26
   1   1  -5    2.75    0.29
   1   1  -5    3.45    0.28
   1   1  -5    3.18    0.16
  -1  -1   5    3.00    0.25
  -1  -1   5    2.78    0.27
  -1  -1   5    3.49    0.24
  -1  -1   5    3.03    0.31
  -1  -1   5    3.38    0.32
   0   1  -5   13.18    0.70
   0   1  -5   13.00    0.69
   0   1  -5   13.48    0.71
   0   1  -5   12.69    0.75
   0   1  -5   12.39    0.61
   0   1  -5   12.47    0.68
   0   1  -5   12.30    0.68
   0  -1   5   11.73    0.72
   0  -1   5   12.37    0.68
   0  -1   5   12.66    0.68
   0  -1   5   11.75    0.70
   0  -1   5   10.78    0.74
   0  -1   5   12.18    0.64
  -1   1  -5    0.19    0.14
  -1   1  -5    0.02    0.08
  -1   1  -5    0.11    0.08
  -1   1  -5    0.03    0.09
  -1   1  -5    0.00    0.05
  -1   1  -5   -0.04    0.12
  -1   1  -5    0.12    0.12
  -1   1  -5    0.07    0.09
   1  -1   5    0.03    0.07
   1  -1   5    0.01    0.08
   1  -1   5   -0.23    0.11
   1  -1   5    0.11    0.09
   1  -1   5    0.04    0.14
  -2   1  -5    4.01    0.32
  -2   1  -5    3.78    0.25
  -2   1  -5    3.66    0.26
  -2   1  -5    3.73    0.28
  -2   1  -5    3.68    0.29
  -2   1  -5    3.41    0.32
  -2   1  -5    4.21    0.30
  -2   1  -5    3.46    0.28
  -2   1  -5    3.35    0.33
  -2   1  -5    2.67    0.40
   2  -1   5    3.35    0.31
   2  -1   5    3.76    0.30
   2  -1   5    3.70    0.32
   2  -1   5    3.73    0.36
   2  -1   5    3.69    0.25
  -3   1  -5    1.24    0.28
  -3   1  -5    2.07    0.17
  -3   1  -5    1.28    0.19
  -3   1  -5    2.21    0.23
  -3   1  -5    1.83    0.27
  -3   1  -5    1.64    0.23
  -3   1  -5    2.16    0.38
   3  -1   5    1.52    0.26
   3  -1   5    2.02    0.24
   3  -1   5    1.61    0.25
  -4   1  -5   23.78    1.56
  -4   1  -5   25.92    1.54
  -4   1  -5   28.74    1.35
  -4   1  -5   28.36    1.37
   4  -1   5   25.76    1.37
   4  -1   5   26.12    1.44
  -5   1  -5   41.76    2.38
  -5   1  -5   38.35    2.36
  -5   1  -5   43.56    2.12
   5  -1   5   44.64    2.15
   5  -1   5   45.99    2.24
  -6   1  -5    0.51    0.37
  -6   1  -5    0.48    0.53
  -6   1  -5    0.07    0.20
   6  -1   5   -0.39    0.25
   6  -1   5    0.26    0.25
  10   0  -5    6.77    0.61
  10   0  -5    6.41    0.52
 -10   0   5    8.97    1.21
 -10   0   5    6.26    1.11
   9   0  -5    6.22    0.45
  -9   0   5    4.79    0.90
   8   0  -5    0.24    0.16
  -8   0   5    0.19    0.41
  -8   0   5    0.07    0.47
   7   0  -5    8.76    0.65
   7   0  -5    8.64    0.53
   7   0  -5    9.20    0.61
  -7   0   5    9.25    0.51
  -7   0   5    8.63    0.88
  -7   0   5    9.87    0.92
   6   0  -5    9.37    0.54
   6   0  -5    9.85    0.60
   6   0  -5   11.19    0.86
   6   0  -5    9.11    0.91
   6   0  -5    9.39    0.64
  -6   0   5    9.58    0.86
  -6   0   5    9.01    0.84
  -6   0   5    9.94    0.51
  -6   0   5    8.60    0.52
   5   0  -5    3.18    0.33
   5   0  -5    2.71    0.48
   5   0  -5    2.40    0.45
   5   0  -5    3.14    0.28
  -5   0   5    3.01    0.19
  -5   0   5    3.33    0.51
  -5   0   5    3.52    0.32
  -5   0   5    3.34    0.22
  -5   0   5    2.57    0.43
   4   0  -5   22.44    1.18
   4   0  -5   23.91    1.33
   4   0  -5   20.81    1.31
   4   0  -5   22.46    1.16
  -4   0   5   21.07    1.33
  -4   0   5   20.61    1.28
  -4   0   5   22.95    1.06
  -4   0   5   22.87    1.11
  -4   0   5   22.65    1.18
   3   0  -5   61.84    3.01
   3   0  -5   59.32    2.89
   3   0  -5   61.25    2.91
   3   0  -5   62.83    2.86
   3   0  -5   55.89    2.97
  -3   0   5   56.98    2.94
  -3   0   5   63.76    2.91
  -3   0   5   59.02    2.91
  -3   0   5   59.84    2.85
  -3   0   5   55.25    3.01
   2   0  -5   13.22    0.80
   2   0  -5   13.54    0.72
   2   0  -5   13.95    0.75
   2   0  -5   12.02    0.76
   2   0  -5   12.91    0.75
   2   0  -5   13.94    0.72
  -2   0   5   12.73    0.76
  -2   0   5   14.88    0.74
  -2   0   5   12.58    0.81
  -2   0   5   13.12    0.71
  -2   0   5   13.10    0.73
   1   0  -5   44.16    2.24
   1   0  -5   47.32    2.26
   1   0  -5   48.70    2.26
   1   0  -5   49.53    2.31
   1   0  -5   45.65    2.30
   1   0  -5   50.08    2.28
   1   0  -5   47.96    2.17
  -1   0   5   44.85    2.32
  -1   0   5   46.78    2.25
  -1   0   5   41.59    2.30
  -1   0   5   44.14    2.24
  -1   0   5   45.62    2.23
   0   0  -5   32.80    1.74
   0   0  -5   34.49    1.69
   0   0  -5   38.31    1.64
   0   0  -5   34.65    1.67
   0   0  -5   36.83    1.67
   0   0  -5   33.93    1.65
   0   0  -5   33.71    1.69
   0   0  -5   36.42    1.67
   0   0   5   32.32    1.70
   0   0   5   32.93    1.65
   0   0   5   32.87    1.68
   0   0   5   32.41    1.66
   0   0   5   29.41    1.73
   0   0   5   32.47    1.67
  -1   0  -5    4.52    0.38
  -1   0  -5    5.26    0.37
  -1   0  -5    5.48    0.38
  -1   0  -5    5.48    0.36
  -1   0  -5    5.65    0.31
  -1   0  -5    4.82    0.43
  -1   0  -5    5.24    0.36
  -1   0  -5    4.97    0.33
   1   0   5    5.23    0.36
   1   0   5    5.27    0.33
   1   0   5    5.09    0.34
   1   0   5    5.11    0.36
   1   0   5    5.39    0.38
  -2   0  -5    1.50    0.29
  -2   0  -5    1.41    0.16
  -2   0  -5    1.19    0.20
  -2   0  -5    1.49    0.22
  -2   0  -5    1.19    0.26
   2   0   5    1.35    0.17
   2   0   5    1.35    0.21
   2   0   5    0.87    0.18
  -3   0  -5   17.77    1.18
  -3   0  -5   19.56    0.97
  -3   0  -5   20.47    1.04
  -3   0  -5   17.97    1.18
  -3   0  -5   19.95    1.33
   3   0   5   20.21    1.09
   3   0   5   19.73    1.04
  -4   0  -5    4.69    0.67
  -4   0  -5    5.98    0.46
  -4   0  -5    5.18    0.87
  -4   0  -5    5.33    0.34
  -4   0  -5    5.48    0.44
   4   0   5    5.03    0.46
   4   0   5    5.05    0.42
  -5   0  -5    1.99    0.43
  -5   0  -5    2.40    0.57
   5   0   5    3.06    0.37
   5   0   5    3.33    0.42
  -6   0  -5   51.58    2.95
   6   0   5   57.26    2.82
  10  -1  -5    4.11    0.40
 -10   1   5    3.30    0.79
 -10   1   5    6.70    1.11
   9  -1  -5    7.65    0.51
  -9   1   5    6.23    0.99
  -9   1   5    8.11    0.95
   8  -1  -5    6.57    0.42
  -8   1   5    5.54    0.79
  -8   1   5    5.79    0.84
   7  -1  -5   25.50    1.31
   7  -1  -5   24.40    1.22
   7  -1  -5   25.21    1.78
   7  -1  -5   24.89    1.32
  -7   1   5   22.18    1.55
  -7   1   5   24.29    1.19
  -7   1   5   21.29    1.55
   6  -1  -5   11.57    0.70
   6  -1  -5   11.83    0.73
   6  -1  -5   11.64    0.94
   6  -1  -5   12.08    0.63
   6  -1  -5    9.44    0.95
  -6   1   5   11.45    0.91
  -6   1   5   12.39    0.61
  -6   1   5   11.35    0.94
  -6   1   5   12.02    0.60
   5  -1  -5    1.07    0.15
   5  -1  -5    1.48    0.37
   5  -1  -5    0.93    0.32
   5  -1  -5    0.79    0.19
   5  -1  -5    0.99    0.18
  -5   1   5    1.15    0.22
  -5   1   5    1.25    0.15
  -5   1   5    0.97    0.34
  -5   1   5    1.31    0.30
   4  -1  -5    2.32    0.29
   4  -1  -5    2.60    0.39
   4  -1  -5    2.98    0.43
   4  -1  -5    3.02    0.24
   4  -1  -5    2.58    0.25
  -4   1   5    2.67    0.22
  -4   1   5    2.05    0.46
  -4   1   5    3.28    0.37
  -4   1   5    2.99    0.29
   3  -1  -5   17.43    1.08
   3  -1  -5   18.31    1.11
   3  -1  -5   19.11    1.00
   3  -1  -5   20.15    0.98
  -3   1   5   18.95    0.97
  -3   1   5   20.96    1.07
  -3   1   5   18.40    1.02
  -3   1   5   17.04    1.11
   2  -1  -5   21.82    1.21
   2  -1  -5   22.97    1.13
   2  -1  -5   22.31    1.13
   2  -1  -5   21.79    1.15
  -2   1   5   21.04    1.03
  -2   1   5   20.40    1.16
  -2   1   5   22.11    1.13
  -2   1   5   22.12    1.12
  -2   1   5   22.36    1.12
   1  -1  -5   60.11    2.97
   1  -1  -5   63.35    2.95
   1  -1  -5   67.09    2.96
   1  -1  -5   63.16    2.89
   1  -1  -5   63.14    2.86
   1  -1  -5   61.06    2.97
   1  -1  -5   62.30    2.95
  -1   1   5   56.77    2.97
  -1   1   5   59.70    2.92
  -1   1   5   55.86    2.98
  -1   1   5   57.51    2.86
  -1   1   5   60.86    2.94
  -1   1   5   61.17    2.91
   0  -1  -5    3.23    0.28
   0  -1  -5    2.30    0.28
   0  -1  -5    2.66    0.18
   0  -1  -5    2.97    0.25
   0  -1  -5    2.30    0.26
   0  -1  -5    2.40    0.21
   0   1   5    2.68    0.25
   0   1   5    2.56    0.22
   0   1   5    2.52    0.21
   0   1   5    2.65    0.29
   0   1   5    2.33    0.31
  -1  -1  -5    0.49    0.14
  -1  -1  -5    0.80    0.13
  -1  -1  -5    0.71    0.22
  -1  -1  -5    0.67    0.16
  -1  -1  -5    0.31    0.17
  -1  -1  -5    1.24    0.18
  -1  -1  -5    1.01    0.19
   1   1   5    0.68    0.14
   1   1   5    0.82    0.15
   1   1   5    0.38    0.12
  -2  -1  -5   15.23    1.02
  -2  -1  -5   16.08    0.84
  -2  -1  -5   15.95    1.00
  -2  -1  -5   16.73    0.84
  -2  -1  -5   16.27    0.89
   2   1   5   16.32    0.89
   2   1   5   15.74    0.91
   2   1   5   15.94    0.86
  -3  -1  -5   17.89    0.92
  -3  -1  -5   17.70    1.20
  -3  -1  -5   16.71    1.12
   3   1   5   18.20    1.02
   3   1   5   17.96    0.98
  -4  -1  -5   23.22    1.85
  -4  -1  -5   23.10    1.59
  -4  -1  -5   25.52    1.23
   4   1   5   25.63    1.36
   4   1   5   23.09    1.29
  -5  -1  -5   21.45    1.61
  -5  -1  -5   20.18    1.38
   5   1   5   22.11    1.25
  -6  -1  -5    0.92    0.51
   6   1   5    1.12    0.37
  10  -2  -5    1.20    0.22
 -10   2   5    1.47    0.61
 -10   2   5    0.41    0.65
   9  -2  -5    4.56    0.47
  -9   2   5    5.34    0.94
  -9   2   5    4.60    0.80
   8  -2  -5    1.46    0.20
  -8   2   5    1.92    0.58
  -8   2   5    1.80    0.49
   7  -2  -5    4.04    0.29
   7  -2  -5    4.24    0.70
   7  -2  -5    4.77    0.39
   7  -2  -5    3.45    0.45
  -7   2   5    3.83    0.59
  -7   2   5    4.00    0.64
   6  -2  -5   53.50    2.53
   6  -2  -5   51.88    2.44
   6  -2  -5   47.08    2.83
   6  -2  -5   51.30    2.78
   6  -2  -5   50.70    2.54
   6  -2  -5   53.46    2.45
  -6   2   5   52.42    2.75
  -6   2   5   46.52    2.77
   5  -2  -5   45.84    2.55
   5  -2  -5   47.37    2.37
   5  -2  -5   49.15    2.34
   5  -2  -5   41.94    2.53
   5  -2  -5   48.77    2.30
  -5   2   5   47.70    2.36
  -5   2   5   44.63    2.56
  -5   2   5   52.90    2.54
  -5   2   5   48.51    2.29
   4  -2  -5    2.26    0.23
   4  -2  -5    1.59    0.32
   4  -2  -5    2.11    0.38
   4  -2  -5    2.17    0.22
  -4   2   5    2.23    0.20
  -4   2   5    1.88    0.26
  -4   2   5    2.35    0.39
  -4   2   5    1.86    0.25
  -4   2   5    2.09    0.33
   3  -2  -5   70.07    3.38
   3  -2  -5   68.20    3.26
   3  -2  -5   65.26    3.38
   3  -2  -5   70.20    3.25
  -3   2   5   64.22    3.27
  -3   2   5   67.63    3.26
  -3   2   5   66.26    3.16
  -3   2   5   66.38    3.24
  -3   2   5   77.49    3.35
  -3   2   5   60.03    3.37
   2  -2  -5   58.18    2.97
   2  -2  -5   62.92    2.91
   2  -2  -5   62.77    2.90
   2  -2  -5   67.29    2.99
   2  -2  -5   59.92    2.91
  -2   2   5   54.51    2.92
  -2   2   5   56.39    2.97
  -2   2   5   58.63    2.89
  -2   2   5   58.38    2.89
   1  -2  -5    0.19    0.11
   1  -2  -5    0.25    0.08
   1  -2  -5    0.08    0.14
   1  -2  -5    0.09    0.12
   1  -2  -5    0.19    0.08
   1  -2  -5    0.31    0.14
   1  -2  -5   -0.01    0.15
   1  -2  -5    0.36    0.17
  -1   2   5    0.13    0.10
  -1   2   5    0.21    0.15
  -1   2   5    0.24    0.09
  -1   2   5    0.26    0.16
  -1   2   5    0.15    0.06
  -1   2   5    0.20    0.11
   0  -2  -5   -0.02    0.14
   0  -2  -5    0.17    0.08
   0  -2  -5    0.19    0.17
   0  -2  -5   -0.09    0.09
   0  -2  -5    0.06    0.12
   0  -2  -5   -0.01    0.09
   0  -2  -5   -0.01    0.12
   0   2   5   -0.01    0.06
   0   2   5    0.00    0.10
   0   2   5   -0.11    0.09
  -1  -2  -5   44.43    2.17
  -1  -2  -5   40.92    2.21
  -1  -2  -5   44.21    2.13
  -1  -2  -5   42.37    2.11
  -1  -2  -5   43.91    2.10
  -1  -2  -5   48.78    2.34
   1   2   5   43.11    2.09
   1   2   5   42.40    2.16
   1   2   5   41.55    2.14
  -2  -2  -5   11.09    0.84
  -2  -2  -5   10.08    0.72
  -2  -2  -5    9.83    0.58
   2   2   5    9.94    0.65
   2   2   5    9.84    0.60
   2   2   5    9.46    0.63
  -3  -2  -5    3.19    0.58
  -3  -2  -5    2.60    0.46
  -3  -2  -5    2.99    0.29
   3   2   5    2.90    0.33
   3   2   5    2.77    0.36
  -4  -2  -5    9.84    1.08
  -4  -2  -5    9.27    0.81
  -4  -2  -5   10.61    0.62
   4   2   5    9.60    0.70
  -5  -2  -5   -0.81    0.65
  -5  -2  -5    0.10    0.44
   5   2   5   -0.27    0.29
  11  -3  -5   -0.42    0.25
 -11   3   5   -0.63    0.80
  10  -3  -5   15.48    0.90
 -10   3   5   16.56    1.44
 -10   3   5   17.02    1.54
   9  -3  -5    1.16    0.18
  -9   3   5    1.34    0.51
  -9   3   5    0.42    0.58
   8  -3  -5    2.88    0.25
  -8   3   5    2.50    0.58
  -8   3   5    3.39    0.67
   7  -3  -5    1.09    0.16
   7  -3  -5    1.16    0.22
   7  -3  -5    1.21    0.46
   7  -3  -5    1.47    0.21
  -7   3   5    1.36    0.51
  -7   3   5    1.09    0.36
   6  -3  -5    5.55    0.42
   6  -3  -5    5.37    0.32
   6  -3  -5    5.63    0.70
   6  -3  -5    5.97    0.38
   6  -3  -5    4.83    0.50
  -6   3   5    5.75    0.73
  -6   3   5    6.54    0.64
   5  -3  -5    1.38    0.34
   5  -3  -5    1.02    0.33
   5  -3  -5    1.53    0.23
   5  -3  -5    1.82    0.22
  -5   3   5    1.52    0.27
  -5   3   5    1.84    0.26
  -5   3   5    1.65    0.33
  -5   3   5    1.92    0.51
   4  -3  -5   25.87    1.54
   4  -3  -5   27.97    1.35
   4  -3  -5   25.47    1.54
   4  -3  -5   26.14    1.35
  -4   3   5   24.27    1.52
  -4   3   5   29.85    1.50
  -4   3   5   26.07    1.38
  -4   3   5   25.80    1.38
  -4   3   5   26.81    1.35
   3  -3  -5   26.48    1.59
   3  -3  -5   29.99    1.46
   3  -3  -5   29.91    1.47
   3  -3  -5   30.30    1.61
  -3   3   5   27.75    1.48
  -3   3   5   29.22    1.47
  -3   3   5   28.64    1.48
  -3   3   5   28.23    1.39
   2  -3  -5    7.33    0.49
   2  -3  -5    7.90    0.48
   2  -3  -5    8.42    0.61
   2  -3  -5    7.52    0.56
   2  -3  -5    7.75    0.50
   2  -3  -5    7.45    0.41
  -2   3   5    7.63    0.41
  -2   3   5    7.40    0.49
  -2   3   5    7.14    0.56
  -2   3   5    7.63    0.49
  -2   3   5    7.24    0.52
   1  -3  -5   38.90    1.84
   1  -3  -5   36.31    1.90
   1  -3  -5   41.43    1.85
   1  -3  -5   38.26    1.94
   1  -3  -5   36.76    1.98
   1  -3  -5   43.68    2.01
   1  -3  -5   38.98    1.91
  -1   3   5   39.08    1.84
  -1   3   5   36.66    1.89
  -1   3   5   37.07    1.83
  -1   3   5   37.30    1.91
  -1   3   5   37.12    1.90
  -1   3   5   34.16    1.92
   0  -3  -5   28.80    1.54
   0  -3  -5   28.89    1.47
   0  -3  -5   30.58    1.52
   0  -3  -5   31.25    1.48
   0   3   5   30.48    1.54
   0   3   5   29.12    1.46
   0   3   5   29.35    1.52
  -1  -3  -5    1.67    0.27
  -1  -3  -5    1.21    0.35
  -1  -3  -5    1.48    0.22
   1   3   5    1.66    0.19
   1   3   5    1.10    0.21
   1   3   5    1.11    0.21
  -2  -3  -5    7.65    0.50
  -2  -3  -5    7.49    0.79
  -2  -3  -5    7.14    0.58
   2   3   5    6.58    0.53
  -3  -3  -5    5.83    0.82
  -3  -3  -5    3.55    0.53
  -3  -3  -5    4.62    0.40
  -4  -3  -5    0.24    0.38
  -4  -3  -5    0.11    0.61
  11  -4  -5   12.30    0.77
  10  -4  -5    0.22    0.23
 -10   4   5   -1.22    0.65
 -10   4   5    0.02    0.51
   9  -4  -5    3.29    0.29
  -9   4   5    2.78    0.59
  -9   4   5    3.10    1.11
   8  -4  -5   17.36    0.91
   8  -4  -5   17.46    0.96
  -8   4   5   16.63    1.45
  -8   4   5   19.34    1.34
   7  -4  -5    6.22    0.48
   7  -4  -5    6.89    0.88
   7  -4  -5    6.35    0.37
   7  -4  -5    6.69    0.44
  -7   4   5    5.29    0.82
  -7   4   5    7.77    0.81
  -7   4   5    5.73    0.53
   6  -4  -5    1.00    0.20
   6  -4  -5    0.90    0.44
   6  -4  -5    0.87    0.19
   6  -4  -5    0.81    0.12
  -6   4   5    0.40    0.41
  -6   4   5    0.84    0.29
  -6   4   5    0.81    0.23
   5  -4  -5    0.18    0.06
   5  -4  -5    0.11    0.12
   5  -4  -5   -0.12    0.15
   5  -4  -5    0.21    0.31
  -5   4   5    0.07    0.16
  -5   4   5    0.22    0.19
  -5   4   5    0.39    0.23
  -5   4   5    0.24    0.42
   4  -4  -5    1.96    0.30
   4  -4  -5    2.45    0.24
   4  -4  -5    2.78    0.51
   4  -4  -5    1.81    0.39
  -4   4   5    2.61    0.44
  -4   4   5    2.37    0.31
  -4   4   5    2.20    0.19
  -4   4   5    2.29    0.29
   3  -4  -5    4.23    0.31
   3  -4  -5    4.14    0.52
   3  -4  -5    3.26    0.44
   3  -4  -5    3.84    0.23
  -3   4   5    4.28    0.35
  -3   4   5    3.92    0.47
  -3   4   5    4.18    0.26
  -3   4   5    4.05    0.37
   2  -4  -5    2.83    0.26
   2  -4  -5    2.52    0.36
   2  -4  -5    2.93    0.20
   2  -4  -5    3.75    0.46
  -2   4   5    2.84    0.22
  -2   4   5    2.75    0.37
  -2   4   5    2.65    0.29
  -2   4   5    2.88    0.34
   1  -4  -5    3.42    0.30
   1  -4  -5    3.10    0.36
   1  -4  -5    3.58    0.26
   1  -4  -5    3.76    0.25
   1  -4  -5    3.40    0.49
   1  -4  -5    3.27    0.32
  -1   4   5    3.69    0.33
  -1   4   5    3.41    0.32
  -1   4   5    3.38    0.26
   0  -4  -5    5.87    0.38
   0  -4  -5    5.84    0.44
   0  -4  -5    6.37    0.44
   0   4   5    5.58    0.44
   0   4   5    6.37    0.39
  -1  -4  -5    4.94    0.40
  -1  -4  -5    4.70    0.67
  -1  -4  -5    3.96    0.41
   1   4   5    5.20    0.35
   1   4   5    4.64    0.40
  -2  -4  -5   -0.23    0.41
  -2  -4  -5   -0.34    0.18
  -2  -4  -5   -0.50    0.25
   2   4   5    0.11    0.15
  -3  -4  -5    5.90    0.64
  -3  -4  -5    4.80    0.97
  -4  -4  -5    2.24    0.85
 -10   5   5    0.47    0.50
 -10   5   5    0.68    0.88
   9  -5  -5   33.94    1.65
  -9   5   5   29.73    2.29
  -9   5   5   37.23    2.16
  -9   5   5   32.75    1.82
   8  -5  -5    1.69    0.20
  -8   5   5    2.27    0.37
  -8   5   5    2.39    0.71
  -8   5   5    2.01    0.50
   7  -5  -5   45.15    2.33
   7  -5  -5   46.64    2.25
   7  -5  -5   44.70    2.76
  -7   5   5   45.81    2.76
  -7   5   5   50.52    2.45
  -7   5   5   52.07    2.67
   6  -5  -5    0.59    0.18
   6  -5  -5    0.86    0.49
  -6   5   5    0.62    0.29
  -6   5   5    0.85    0.24
  -6   5   5   -0.21    0.47
   5  -5  -5    1.99    0.47
   5  -5  -5    1.10    0.19
  -5   5   5    1.78    0.32
  -5   5   5    1.09    0.24
  -5   5   5    0.82    0.36
   4  -5  -5    5.00    0.67
   4  -5  -5    6.65    0.41
  -4   5   5    6.36    0.47
  -4   5   5    5.99    0.37
  -4   5   5    5.67    0.62
  -4   5   5    5.82    0.47
   3  -5  -5    2.18    0.38
   3  -5  -5    2.00    0.22
   3  -5  -5    1.74    0.14
   3  -5  -5    2.27    0.27
  -3   5   5    2.04    0.31
  -3   5   5    1.78    0.26
  -3   5   5    2.35    0.41
  -3   5   5    1.86    0.20
   2  -5  -5   26.29    1.30
   2  -5  -5   24.79    1.34
   2  -5  -5   24.81    1.43
   2  -5  -5   25.78    1.22
   2  -5  -5   27.36    1.28
  -2   5   5   26.07    1.27
  -2   5   5   23.03    1.32
  -2   5   5   24.44    1.34
  -2   5   5   23.47    1.62
   1  -5  -5   14.99    0.93
   1  -5  -5   16.25    0.83
   1  -5  -5   15.27    0.80
   1  -5  -5   14.44    0.93
   1  -5  -5   16.99    0.84
  -1   5   5   15.13    0.83
  -1   5   5   14.65    0.89
  -1   5   5   16.17    0.85
   0  -5  -5   13.50    0.75
   0  -5  -5   12.30    0.71
   0  -5  -5   13.16    0.80
   0   5   5   13.70    0.73
   0   5   5   12.72    0.80
  -1  -5  -5    4.12    0.40
  -1  -5  -5    4.14    0.41
   1   5   5    4.09    0.41
   1   5   5    4.26    0.35
  -2  -5  -5    0.70    0.26
  -2  -5  -5    0.38    0.51
   2   5   5    0.59    0.19
  -3  -5  -5    7.75    0.62
  -3  -5  -5    6.19    1.19
  10  -6  -5   -0.26    0.30
 -10   6   5    0.42    0.50
 -10   6   5    0.30    0.41
 -10   6   5    0.89    0.90
  -9   6   5   17.64    1.76
  -9   6   5   19.25    1.42
  -9   6   5   16.49    1.09
  -8   6   5   23.25    1.90
  -8   6   5   27.35    1.70
  -8   6   5   24.71    1.41
  -7   6   5    4.05    0.84
  -7   6   5    4.12    0.45
   6  -6  -5    2.43    0.66
  -6   6   5    3.72    0.73
  -6   6   5    3.02    0.38
   5  -6  -5   32.54    1.55
   5  -6  -5   30.40    1.60
   5  -6  -5   28.96    1.87
  -5   6   5   28.64    1.82
  -5   6   5   30.02    1.52
  -5   6   5   29.97    1.60
  -5   6   5   31.76    1.62
   4  -6  -5    1.36    0.25
   4  -6  -5    1.80    0.21
   4  -6  -5    1.67    0.29
   4  -6  -5    0.96    0.43
  -4   6   5    1.52    0.29
  -4   6   5    1.52    0.21
  -4   6   5    2.14    0.36
   3  -6  -5    1.05    0.17
   3  -6  -5    0.80    0.37
   3  -6  -5    0.97    0.19
   3  -6  -5    0.88    0.20
  -3   6   5    1.34    0.38
  -3   6   5    1.08    0.24
  -3   6   5    0.93    0.25
  -3   6   5    1.36    0.20
   2  -6  -5    2.64    0.32
   2  -6  -5    2.94    0.56
   2  -6  -5    2.54    0.24
   2  -6  -5    2.32    0.22
   2  -6  -5    2.41    0.28
  -2   6   5    2.79    0.27
  -2   6   5    2.63    0.33
   1  -6  -5    1.83    0.26
   1  -6  -5    1.98    0.24
   1  -6  -5    2.23    0.32
   1  -6  -5    2.05    0.36
  -1   6   5    2.01    0.31
   0  -6  -5    1.00    0.25
   0   6   5    1.36    0.25
  -1  -6  -5    0.58    0.25
  -1  -6  -5   -0.16    0.51
   1   6   5    0.53    0.20
   1   6   5    0.39    0.25
  -2  -6  -5    1.33    0.71
   2   6   5    1.68    0.30
  10  -7  -5    0.62    0.55
  10  -7  -5   -0.06    0.36
 -10   7   5    0.56    0.40
   9  -7  -5   13.21    0.87
  -9   7   5   11.95    0.89
  -9   7   5   14.59    1.24
   8  -7  -5    0.07    0.30
   8  -7  -5   -0.29    0.23
  -8   7   5   -1.61    1.25
   7  -7  -5   -0.17    0.24
   7  -7  -5   -0.01    0.20
   6  -7  -5   16.81    1.05
   6  -7  -5   17.31    1.01
  -6   7   5   16.68    0.93
  -6   7   5   16.39    1.00
   5  -7  -5    0.15    0.19
  -5   7   5    0.10    0.20
  -5   7   5   -0.20    0.15
   4  -7  -5    3.79    0.40
   4  -7  -5    3.85    0.40
  -4   7   5    4.03    0.41
  -4   7   5    3.75    0.34
   3  -7  -5   24.35    1.32
   2  -7  -5    7.36    0.54
   2  -7  -5    7.33    0.57
  -2   7   5    7.99    0.51
  -2   7   5    7.06    0.57
   1  -7  -5    9.91    0.62
   1  -7  -5    9.23    0.69
  -1   7   5    9.58    0.61
   0  -7  -5   24.99    1.73
   0  -7  -5   22.45    1.33
   0   7   5   23.22    1.25
   0   7   5   22.42    1.32
   1   7   5    1.71    0.30
   9  -8  -5    0.58    0.34
   9  -8  -5   -0.19    0.37
  -9   8   5    0.34    0.35
   8  -8  -5   -0.27    0.34
   8  -8  -5    1.01    0.31
  -8   8   5    0.92    0.31
   7  -8  -5    6.37    0.57
   7  -8  -5    6.33    0.65
  -7   8   5    6.75    0.58
  -7   8   5    7.17    0.54
   6  -8  -5    3.87    0.51
   6  -8  -5    3.78    0.46
  -6   8   5    4.50    0.45
  -6   8   5    4.97    0.42
   5  -8  -5    0.05    0.23
   5  -8  -5    0.73    0.24
  -5   8   5    0.26    0.23
  -5   8   5    0.40    0.21
   4  -8  -5    0.77    0.27
   4  -8  -5    0.92    0.27
  -4   8   5    0.48    0.20
  -4   8   5    0.99    0.28
   3  -8  -5    0.21    0.25
   3  -8  -5    0.44    0.26
  -3   8   5    0.45    0.25
  -3   8   5    0.43    0.20
   2  -8  -5    1.31    0.33
   2  -8  -5    1.58    0.32
  -2   8   5    0.77    0.27
  -2   8   5    1.30    0.27
   1  -8  -5   12.51    0.76
   1  -8  -5   13.18    0.88
  -1   8   5   11.71    0.77
  -1   8   5   11.65    0.85
   7  -9  -5    0.64    0.38
   7  -9  -5    0.97    0.34
  -7   9   5    0.74    0.29
  -7   9   5    0.19    0.30
   6  -9  -5    3.92    0.51
  -6   9   5    4.26    0.46
  -6   9   5    4.58    0.52
   5  -9  -5    7.68    0.68
   5  -9  -5    6.96    0.67
  -5   9   5    8.58    0.59
  -5   9   5    8.48    0.66
   4  -9  -5    0.55    0.34
   4  -9  -5   -0.09    0.30
  -4   9   5   -0.06    0.24
  -4   9   5    0.46    0.30
   3  -9  -5    0.86    0.51
   3  -9  -5    0.60    0.36
  -3   9   5    0.92    0.29
  -3   9   5    1.81    0.58
   1  11  -6    8.23    0.58
   1  11  -6    7.02    0.62
  -1 -11   6    6.59    1.21
  -1 -11   6    8.63    1.06
  -1 -11   6    8.46    1.28
   0  11  -6    1.58    0.28
   0 -11   6    1.47    0.45
   0 -11   6    1.00    0.70
   0 -11   6    0.96    0.53
  -1  11  -6    2.44    0.35
   1 -11   6    2.32    0.49
  -2  11  -6   12.72    0.78
   2 -11   6    9.98    0.93
   2 -11   6   11.91    1.21
  -3  11  -6   10.27    0.74
  -3  11  -6   11.96    1.34
   3 -11   6   11.35    1.27
   3 -11   6   10.74    0.94
  -4  11  -6    6.35    1.05
   4 -11   6    4.33    0.68
   3  10  -6    1.34    0.33
   3  10  -6    0.89    0.26
  -3 -10   6    1.66    0.53
  -3 -10   6    0.98    0.74
  -3 -10   6    0.56    0.58
   2  10  -6    4.52    0.45
   2  10  -6    3.84    0.42
  -2 -10   6    5.76    1.08
  -2 -10   6    4.50    0.65
   1  10  -6    4.05    0.37
  -1 -10   6    2.45    0.46
  -1 -10   6    2.60    0.56
  -1 -10   6    3.78    0.75
   0  10  -6    1.66    0.63
   0  10  -6    2.30    0.31
   0 -10   6    1.66    0.41
   0 -10   6    1.46    0.54
   0 -10   6    0.62    0.43
  -1  10  -6   15.42    1.31
  -1  10  -6   15.64    0.98
  -1  10  -6   15.46    0.88
   1 -10   6   14.02    1.20
   1 -10   6   13.73    1.01
  -2  10  -6    0.49    0.57
  -2  10  -6    0.27    0.22
  -2  10  -6   -0.27    0.35
   2 -10   6   -0.29    0.33
   2 -10   6    0.47    0.52
   2 -10   6    0.20    0.18
  -3  10  -6    2.05    0.67
  -3  10  -6    2.93    0.59
   3 -10   6    2.88    1.17
   3 -10   6    2.65    0.49
   3 -10   6    1.63    0.28
  -4  10  -6    9.22    0.91
  -4  10  -6    8.14    1.09
   4 -10   6   10.07    0.83
   4 -10   6    8.24    1.18
   4 -10   6    8.92    0.64
  -5  10  -6   10.44    1.19
  -5  10  -6    8.91    1.03
   5 -10   6    9.46    0.69
   4   9  -6   15.05    0.85
   4   9  -6   14.29    0.86
  -4  -9   6   12.90    1.24
  -4  -9   6   13.73    1.52
  -4  -9   6   13.31    1.05
   3   9  -6    9.26    0.63
   3   9  -6   10.51    0.62
  -3  -9   6   10.83    1.22
  -3  -9   6    8.77    1.00
  -3  -9   6    7.53    0.78
   2   9  -6    4.09    0.48
   2   9  -6    3.63    0.35
  -2  -9   6    2.42    0.43
  -2  -9   6    4.37    0.85
   1   9  -6   11.78    0.72
   1   9  -6   10.23    0.66
   1   9  -6   11.44    1.02
  -1  -9   6   10.36    0.83
  -1  -9   6   11.79    1.11
  -1  -9   6   11.68    0.99
   0   9  -6    3.16    0.43
   0   9  -6    3.43    0.33
   0   9  -6    4.09    0.68
   0  -9   6    3.97    0.50
   0  -9   6    2.66    0.78
   0  -9   6    3.38    0.58
  -1   9  -6    0.94    0.40
  -1   9  -6    0.83    0.19
  -1   9  -6   -0.06    0.27
   1  -9   6    0.28    0.13
   1  -9   6   -0.20    0.39
   1  -9   6   -0.06    0.28
  -2   9  -6   13.25    1.12
  -2   9  -6   13.31    0.93
   2  -9   6   13.09    0.90
   2  -9   6   12.86    0.75
   2  -9   6   13.00    1.10
  -3   9  -6   15.53    1.24
   3  -9   6   15.44    0.87
   3  -9   6   14.24    0.98
   3  -9   6   15.18    1.21
  -4   9  -6    0.50    0.39
  -4   9  -6    0.05    0.47
   4  -9   6   -0.23    0.35
   4  -9   6    0.22    0.19
   4  -9   6    0.69    0.56
  -5   9  -6   12.50    1.09
  -5   9  -6   13.01    1.21
   5  -9   6   11.43    0.79
  -6   9  -6    2.26    0.63
  -6   9  -6    3.69    0.78
   6  -9   6    2.84    0.46
   5   8  -6    6.43    0.52
   5   8  -6    7.32    0.49
  -5  -8   6    5.81    0.74
  -5  -8   6    5.23    0.87
  -5  -8   6    5.95    1.15
   4   8  -6   13.20    0.82
   4   8  -6   14.18    0.84
   4   8  -6   15.38    0.82
  -4  -8   6   13.44    0.99
  -4  -8   6   13.65    1.17
  -4  -8   6   13.46    1.36
   3   8  -6    1.63    0.50
   3   8  -6    1.73    0.27
   3   8  -6    1.56    0.23
  -3  -8   6    1.48    0.48
  -3  -8   6    0.85    0.50
  -3  -8   6    1.32    0.35
   2   8  -6    2.41    0.33
   2   8  -6    1.90    0.44
  -2  -8   6    3.07    0.56
  -2  -8   6    2.21    0.39
  -2  -8   6    3.31    0.57
  -2  -8   6    2.29    0.56
  -2  -8   6    2.57    0.43
   1   8  -6    2.97    0.51
   1   8  -6    3.69    0.39
   1   8  -6    3.51    0.31
  -1  -8   6    3.30    0.61
  -1  -8   6    3.35    0.56
  -1  -8   6    3.15    0.56
  -1  -8   6    2.98    0.44
   0   8  -6    9.50    0.83
   0   8  -6    9.21    0.57
   0   8  -6    9.58    0.66
   0  -8   6    8.81    0.51
   0  -8   6    9.75    1.00
   0  -8   6    9.73    0.84
   0  -8   6    9.08    0.56
   0  -8   6    9.65    0.85
  -1   8  -6    3.19    0.43
  -1   8  -6    4.58    0.84
   1  -8   6    2.96    0.26
   1  -8   6    2.84    0.53
   1  -8   6    3.01    0.43
   1  -8   6    2.90    0.27
  -2   8  -6   11.29    0.82
  -2   8  -6   11.35    0.94
   2  -8   6   11.24    0.74
   2  -8   6    9.88    0.88
   2  -8   6   10.46    0.63
   2  -8   6   10.12    0.90
  -3   8  -6    0.95    0.45
  -3   8  -6    0.83    0.34
  -3   8  -6    0.27    0.35
   3  -8   6    0.30    0.44
   3  -8   6    0.87    0.43
   3  -8   6    0.86    0.29
   3  -8   6    0.51    0.19
  -4   8  -6   11.77    0.98
  -4   8  -6   14.65    1.10
   4  -8   6   11.11    0.80
   4  -8   6   11.80    0.76
   4  -8   6   13.03    1.10
  -5   8  -6    8.52    0.91
  -5   8  -6    8.50    0.94
   5  -8   6    9.42    0.65
  -6   8  -6    3.69    0.70
  -6   8  -6    2.21    0.64
   6  -8   6    2.90    0.44
   6  -8   6    3.74    0.47
   6   7  -6    3.54    0.41
   6   7  -6    3.63    0.36
  -6  -7   6    4.01    0.59
  -6  -7   6    2.10    0.76
  -6  -7   6    3.51    0.73
   5   7  -6   11.84    0.66
   5   7  -6   10.23    0.68
   5   7  -6   11.18    0.71
  -5  -7   6   10.47    0.85
  -5  -7   6    9.83    1.04
  -5  -7   6   10.47    1.16
   4   7  -6   18.59    1.14
   4   7  -6   15.75    0.91
   4   7  -6   16.23    0.90
  -4  -7   6   14.80    1.19
  -4  -7   6   14.30    1.02
  -4  -7   6   14.25    1.33
  -4  -7   6   15.69    0.98
   3   7  -6   33.60    1.79
   3   7  -6   32.54    1.58
   3   7  -6   32.77    1.61
  -3  -7   6   30.98    1.83
  -3  -7   6   30.66    2.01
  -3  -7   6   28.78    1.66
  -3  -7   6   30.27    1.73
   2   7  -6   77.66    3.59
   2   7  -6   78.61    3.76
   2   7  -6   82.16    3.55
  -2  -7   6   73.94    3.91
  -2  -7   6   70.53    3.79
  -2  -7   6   62.64    3.61
  -2  -7   6   70.89    3.82
  -2  -7   6   75.20    3.86
   1   7  -6   24.62    1.40
   1   7  -6   23.72    1.17
   1   7  -6   24.25    1.24
  -1  -7   6   21.36    1.42
  -1  -7   6   21.67    1.40
  -1  -7   6   23.59    1.48
  -1  -7   6   22.30    1.16
  -1  -7   6   19.80    1.26
  -1  -7   6   23.15    1.30
   0   7  -6   12.15    0.77
   0   7  -6   12.12    0.84
   0   7  -6   11.87    0.89
   0   7  -6   12.13    0.68
   0  -7   6   11.35    0.94
   0  -7   6   11.81    0.63
   0  -7   6   11.40    0.90
   0  -7   6   11.67    0.64
   0  -7   6   12.11    0.79
  -1   7  -6    0.91    0.33
  -1   7  -6    0.70    0.27
  -1   7  -6    0.36    0.21
   1  -7   6    0.25    0.21
   1  -7   6    0.31    0.12
   1  -7   6    0.52    0.33
   1  -7   6    0.68    0.25
  -2   7  -6    4.54    0.51
  -2   7  -6    4.64    0.50
  -2   7  -6    5.24    0.42
  -2   7  -6    5.64    0.64
   2  -7   6    5.15    0.46
   2  -7   6    4.40    0.60
   2  -7   6    5.29    0.38
   2  -7   6    4.43    0.55
  -3   7  -6    2.31    0.41
  -3   7  -6    2.58    0.45
  -3   7  -6    2.86    0.31
   3  -7   6    1.74    0.41
   3  -7   6    2.26    0.38
   3  -7   6    2.45    0.29
   3  -7   6    2.73    0.49
  -4   7  -6    3.50    0.58
  -4   7  -6    2.08    0.45
   4  -7   6    3.38    0.40
   4  -7   6    2.97    0.57
   4  -7   6    3.18    0.34
  -5   7  -6    2.96    0.55
  -5   7  -6    4.49    0.69
   5  -7   6    3.16    0.45
   5  -7   6    3.01    0.38
  -6   7  -6    3.28    0.63
  -6   7  -6    3.11    0.64
   6  -7   6    3.20    0.43
   6  -7   6    4.06    0.52
   7   6  -6    0.49    0.22
   7   6  -6    0.72    0.21
  -7  -6   6    0.96    0.71
  -7  -6   6    0.23    0.52
  -7  -6   6    1.71    0.45
   6   6  -6    0.67    0.18
   6   6  -6    0.83    0.21
  -6  -6   6    0.53    0.35
  -6  -6   6    1.08    0.59
  -6  -6   6    1.21    0.48
   5   6  -6   12.18    0.65
   5   6  -6   11.33    0.69
   5   6  -6    9.99    0.66
  -5  -6   6    9.59    1.08
  -5  -6   6   11.97    0.83
  -5  -6   6    9.71    0.98
   4   6  -6    8.32    0.67
   4   6  -6    8.16    0.52
   4   6  -6    6.68    0.44
  -4  -6   6    5.72    0.56
  -4  -6   6    6.34    0.75
  -4  -6   6    6.49    0.69
  -4  -6   6    6.91    0.61
  -4  -6   6    6.84    0.83
   3   6  -6   33.79    1.65
   3   6  -6   35.84    1.71
   3   6  -6   37.10    1.86
  -3  -6   6   31.58    1.86
  -3  -6   6   33.56    1.81
  -3  -6   6   34.33    2.04
  -3  -6   6   31.35    1.92
  -3  -6   6   30.35    1.75
   2   6  -6   94.40    4.35
   2   6  -6   91.65    4.22
   2   6  -6   90.19    4.35
   2   6  -6   89.26    4.14
  -2  -6   6   87.92    4.46
  -2  -6   6   84.15    4.37
  -2  -6   6   84.37    4.40
  -2  -6   6   85.96    4.28
  -2  -6   6   78.44    4.24
   1   6  -6  149.07    7.08
   1   6  -6  148.90    6.99
   1   6  -6  158.26    7.20
   1   6  -6  160.13    7.19
  -1  -6   6  131.31    7.09
  -1  -6   6  143.86    7.23
  -1  -6   6  144.47    7.22
  -1  -6   6  145.27    7.11
  -1  -6   6  159.25    7.27
   0   6  -6   32.23    1.62
   0   6  -6   28.36    1.52
   0   6  -6   30.03    1.57
   0   6  -6   30.72    1.66
   0  -6   6   28.31    1.66
   0  -6   6   28.41    1.44
   0  -6   6   29.28    1.42
   0  -6   6   27.55    1.54
   0  -6   6   27.00    1.67
  -1   6  -6   25.44    1.33
  -1   6  -6   27.26    1.51
  -1   6  -6   25.21    1.43
  -1   6  -6   27.14    1.43
   1  -6   6   24.64    1.29
   1  -6   6   24.19    1.21
   1  -6   6   26.02    1.37
   1  -6   6   25.36    1.97
   1  -6   6   25.16    1.37
   1  -6   6   24.66    1.48
  -2   6  -6    5.92    0.56
  -2   6  -6    6.71    0.63
  -2   6  -6    6.50    0.52
  -2   6  -6    6.04    0.43
   2  -6   6    6.72    0.62
   2  -6   6    6.05    0.42
   2  -6   6    5.66    0.54
   2  -6   6    6.05    0.47
  -3   6  -6    0.66    0.28
  -3   6  -6    0.53    0.32
  -3   6  -6    0.67    0.21
   3  -6   6    0.59    0.22
   3  -6   6    0.74    0.42
   3  -6   6    0.50    0.31
  -4   6  -6    0.30    0.29
  -4   6  -6    0.41    0.31
  -4   6  -6    0.16    0.28
   4  -6   6    0.58    0.20
   4  -6   6    0.18    0.19
   4  -6   6   -0.03    0.41
   4  -6   6   -0.02    0.31
   4  -6   6    0.28    0.15
  -5   6  -6   27.59    1.77
  -5   6  -6   30.15    1.75
   5  -6   6   28.59    1.55
   5  -6   6   28.73    1.56
  -6   6  -6   12.44    1.13
  -6   6  -6   15.87    1.15
   6  -6   6   13.47    0.90
   6  -6   6   13.35    0.88
   7  -6   6   -0.09    0.40
   8   5  -6    1.84    0.32
  -8  -5   6    1.55    0.46
  -8  -5   6    1.23    0.73
  -8  -5   6    1.72    0.69
   7   5  -6   -0.01    0.17
  -7  -5   6   -0.47    0.44
  -7  -5   6   -0.56    0.51
  -7  -5   6   -0.60    0.31
   6   5  -6   14.28    0.84
   6   5  -6   15.09    0.88
   6   5  -6   15.33    0.81
  -6  -5   6   13.38    1.16
  -6  -5   6   15.11    1.33
  -6  -5   6   14.90    0.97
   5   5  -6    3.10    0.26
   5   5  -6    3.24    0.33
  -5  -5   6    2.42    0.57
  -5  -5   6    2.58    0.57
  -5  -5   6    3.32    0.49
   4   5  -6    0.19    0.10
   4   5  -6    0.28    0.15
  -4  -5   6   -0.18    0.26
  -4  -5   6    0.27    0.31
  -4  -5   6    0.32    0.22
  -4  -5   6    0.10    0.25
  -4  -5   6    0.40    0.22
   3   5  -6    0.06    0.08
   3   5  -6   -0.51    0.26
   3   5  -6    0.00    0.14
   3   5  -6    0.27    0.22
  -3  -5   6   -0.14    0.17
  -3  -5   6    0.23    0.20
  -3  -5   6    0.11    0.26
  -3  -5   6    0.05    0.25
   2   5  -6    7.95    0.44
   2   5  -6    8.07    0.61
   2   5  -6    8.80    0.66
   2   5  -6    8.09    0.54
   2   5  -6    8.42    0.43
  -2  -5   6    8.05    0.64
  -2  -5   6    7.41    0.57
  -2  -5   6    6.62    0.55
  -2  -5   6    6.85    0.65
  -2  -5   6    7.68    0.67
   1   5  -6    1.11    0.15
   1   5  -6    1.18    0.23
   1   5  -6    1.43    0.28
   1   5  -6    1.33    0.17
   1   5  -6    0.95    0.21
   1   5  -6    1.52    0.28
  -1  -5   6    0.89    0.23
  -1  -5   6    1.13    0.31
  -1  -5   6    0.88    0.28
  -1  -5   6    1.38    0.28
  -1  -5   6    0.60    0.20
   0   5  -6   15.10    0.76
   0   5  -6   14.69    0.82
   0   5  -6   14.43    0.91
   0   5  -6   13.69    0.86
   0   5  -6   14.90    0.89
   0  -5   6   12.33    0.87
   0  -5   6   13.06    0.93
   0  -5   6   13.30    0.92
   0  -5   6   14.22    0.83
   0  -5   6   13.67    0.75
   0  -5   6   16.32    0.90
  -1   5  -6   50.11    2.47
  -1   5  -6   50.13    2.33
  -1   5  -6   48.52    2.30
  -1   5  -6   44.64    2.42
  -1   5  -6   46.84    2.47
   1  -5   6   45.78    2.30
   1  -5   6   43.97    2.49
   1  -5   6   45.97    2.33
   1  -5   6   47.81    2.48
  -2   5  -6   11.62    0.66
  -2   5  -6   12.05    0.83
  -2   5  -6   11.47    0.82
  -2   5  -6   11.24    0.73
  -2   5  -6   12.57    0.74
   2  -5   6   10.83    0.80
   2  -5   6   11.16    0.68
   2  -5   6   11.45    0.68
  -3   5  -6    7.86    0.65
  -3   5  -6    7.67    0.67
  -3   5  -6    7.33    0.53
  -3   5  -6    7.72    0.44
   3  -5   6    6.92    0.60
   3  -5   6    6.77    0.47
   3  -5   6    6.15    0.59
   3  -5   6    7.25    0.50
   3  -5   6    6.81    0.53
  -4   5  -6    6.75    0.68
  -4   5  -6    6.50    0.64
   4  -5   6    6.33    0.60
   4  -5   6    6.71    0.50
   4  -5   6    6.67    0.50
   4  -5   6    6.28    0.65
  -5   5  -6    3.85    0.61
  -5   5  -6    4.01    0.55
   5  -5   6    3.58    0.41
   5  -5   6    2.99    0.42
  -6   5  -6   11.85    0.93
  -6   5  -6   10.28    1.00
   6  -5   6   10.29    0.77
   6  -5   6   11.71    0.77
  -9  -4   6    2.40    0.48
   8   4  -6    1.52    0.28
  -8  -4   6    0.70    0.59
  -8  -4   6    1.27    0.63
  -8  -4   6    1.92    0.39
   7   4  -6   19.20    1.11
   7   4  -6   18.96    1.06
   7   4  -6   20.94    1.01
  -7  -4   6   18.27    1.57
  -7  -4   6   16.98    1.40
  -7  -4   6   20.25    1.19
   6   4  -6    3.66    0.31
   6   4  -6    3.33    0.27
   6   4  -6    3.05    0.35
  -6  -4   6    2.01    0.55
  -6  -4   6    3.58    0.61
  -6  -4   6    3.40    0.70
  -6  -4   6    4.29    0.51
   5   4  -6   37.06    1.81
   5   4  -6   36.67    1.72
  -5  -4   6   35.97    1.92
  -5  -4   6   33.15    2.05
  -5  -4   6   36.36    1.88
  -5  -4   6   36.58    1.73
  -5  -4   6   30.65    2.09
   4   4  -6    0.86    0.29
   4   4  -6    0.76    0.12
   4   4  -6    0.69    0.11
   4   4  -6    0.91    0.19
  -4  -4   6    0.69    0.24
  -4  -4   6    0.69    0.22
  -4  -4   6    0.81    0.23
  -4  -4   6    0.62    0.30
  -4  -4   6    0.59    0.13
  -4  -4   6    0.49    0.29
   3   4  -6    6.18    0.43
   3   4  -6    6.22    0.34
   3   4  -6    5.91    0.48
   3   4  -6    6.51    0.51
   3   4  -6    6.64    0.57
  -3  -4   6    5.99    0.47
  -3  -4   6    5.64    0.51
  -3  -4   6    5.66    0.47
  -3  -4   6    4.91    0.57
  -3  -4   6    5.04    0.57
   2   4  -6   21.24    1.17
   2   4  -6   22.12    1.22
   2   4  -6   21.45    1.05
   2   4  -6   22.18    1.17
   2   4  -6   22.88    1.27
   2   4  -6   23.20    1.08
  -2  -4   6   21.40    1.29
  -2  -4   6   20.67    1.23
  -2  -4   6   19.88    1.18
  -2  -4   6   20.21    1.25
  -2  -4   6   21.28    1.18
   1   4  -6   16.35    0.95
   1   4  -6   16.68    0.83
   1   4  -6   16.63    0.91
   1   4  -6   16.58    0.97
   1   4  -6   15.96    0.92
  -1  -4   6   15.40    0.90
  -1  -4   6   15.99    0.96
  -1  -4   6   14.09    0.93
  -1  -4   6   14.78    0.96
  -1  -4   6   16.05    1.01
   0   4  -6   75.02    3.78
   0   4  -6   80.32    3.72
   0   4  -6   81.79    3.78
   0   4  -6   80.26    3.67
   0   4  -6   79.73    3.80
   0  -4   6   76.60    3.70
   0  -4   6   73.90    3.81
   0  -4   6   74.70    3.67
   0  -4   6   73.47    3.71
   0  -4   6   73.40    3.81
  -1   4  -6   18.54    1.00
  -1   4  -6   18.37    1.05
  -1   4  -6   16.38    1.05
  -1   4  -6   18.63    0.95
  -1   4  -6   18.34    0.95
   1  -4   6   17.88    0.95
   1  -4   6   18.26    0.96
   1  -4   6   16.23    1.03
   1  -4   6   15.90    1.08
   1  -4   6   17.28    0.97
  -2   4  -6   13.94    0.81
  -2   4  -6   14.78    0.90
  -2   4  -6   13.36    0.91
  -2   4  -6   13.47    0.75
   2  -4   6   13.15    0.85
   2  -4   6   13.57    0.80
   2  -4   6   13.11    0.78
  -3   4  -6   10.83    0.67
  -3   4  -6   11.25    0.60
  -3   4  -6   11.18    0.78
  -3   4  -6    9.82    0.82
   3  -4   6   10.76    0.67
   3  -4   6   10.60    0.67
   3  -4   6   11.50    0.69
  -4   4  -6   -0.03    0.26
  -4   4  -6    0.36    0.27
   4  -4   6    0.23    0.18
   4  -4   6    0.22    0.16
   4  -4   6    0.31    0.29
   4  -4   6   -0.22    0.26
  -5   4  -6   35.40    1.97
  -5   4  -6   40.65    1.92
  -5   4  -6   32.18    2.08
   5  -4   6   35.71    1.90
   5  -4   6   35.83    1.85
  -6   4  -6   13.05    0.90
  -6   4  -6   11.02    1.03
   6  -4   6   11.74    0.82
   6  -4   6   11.98    0.93
   9   3  -6    3.53    0.41
  -9  -3   6    4.84    0.88
  -9  -3   6    2.15    0.76
  -9  -3   6    4.02    0.62
   8   3  -6   18.60    0.98
   8   3  -6   17.66    0.99
  -8  -3   6   16.45    1.46
  -8  -3   6   15.42    1.49
  -8  -3   6   18.34    1.10
   7   3  -6   36.04    1.86
   7   3  -6   34.66    1.80
  -7  -3   6   37.21    1.74
  -7  -3   6   36.44    1.94
  -7  -3   6   31.97    2.14
  -7  -3   6   31.37    2.23
  -7  -3   6   40.16    2.02
   6   3  -6    0.63    0.15
   6   3  -6    0.41    0.16
  -6  -3   6    0.82    0.30
  -6  -3   6    0.65    0.39
  -6  -3   6    0.35    0.23
  -6  -3   6    0.84    0.41
  -6  -3   6    0.95    0.17
  -6  -3   6    1.03    0.16
   5   3  -6    3.96    0.77
   5   3  -6    2.20    0.41
   5   3  -6    3.67    0.33
   5   3  -6    3.39    0.23
  -5  -3   6    3.36    0.41
  -5  -3   6    2.55    0.50
  -5  -3   6    3.03    0.55
  -5  -3   6    3.30    0.38
  -5  -3   6    3.37    0.24
   4   3  -6    2.26    0.43
   4   3  -6    2.14    0.32
   4   3  -6    1.84    0.24
   4   3  -6    1.89    0.36
   4   3  -6    2.01    0.15
  -4  -3   6    2.23    0.36
  -4  -3   6    1.66    0.37
  -4  -3   6    1.77    0.30
  -4  -3   6    1.71    0.28
  -4  -3   6    1.80    0.17
  -4  -3   6    1.24    0.31
   3   3  -6   11.98    0.72
   3   3  -6   13.02    0.84
   3   3  -6   13.68    0.86
   3   3  -6   13.09    0.61
   3   3  -6   11.68    0.74
   3   3  -6   12.59    0.77
   3   3  -6   13.93    0.66
  -3  -3   6   10.38    0.82
  -3  -3   6   11.78    0.76
  -3  -3   6   10.76    0.85
  -3  -3   6   11.64    0.73
  -3  -3   6   10.71    0.73
   2   3  -6    0.56    0.07
   2   3  -6    0.54    0.11
   2   3  -6    0.54    0.19
   2   3  -6    0.48    0.14
   2   3  -6    0.62    0.20
   2   3  -6    0.47    0.16
  -2  -3   6    0.36    0.12
  -2  -3   6    0.60    0.17
  -2  -3   6    0.35    0.24
  -2  -3   6    0.72    0.18
  -2  -3   6    0.42    0.18
  -2  -3   6    0.62    0.21
   1   3  -6   18.84    0.90
   1   3  -6   17.89    0.98
   1   3  -6   18.32    0.96
   1   3  -6   17.59    0.98
   1   3  -6   18.00    1.01
  -1  -3   6   16.74    0.94
  -1  -3   6   15.18    0.98
  -1  -3   6   14.97    0.90
  -1  -3   6   16.87    0.99
  -1  -3   6   16.86    0.93
  -1  -3   6   16.30    1.02
   0   3  -6    0.86    0.21
   0   3  -6    0.94    0.18
   0   3  -6    0.53    0.17
   0   3  -6    0.59    0.13
   0   3  -6    0.43    0.16
   0  -3   6    0.63    0.12
   0  -3   6    0.32    0.15
   0  -3   6    0.47    0.20
   0  -3   6    0.33    0.18
   0  -3   6    0.40    0.18
   0  -3   6    0.84    0.17
   0  -3   6    0.59    0.19
  -1   3  -6    2.30    0.27
  -1   3  -6    1.89    0.32
  -1   3  -6    1.74    0.24
  -1   3  -6    2.35    0.25
  -1   3  -6    2.22    0.28
   1  -3   6    2.40    0.26
   1  -3   6    2.44    0.39
   1  -3   6    1.74    0.21
   1  -3   6    1.59    0.28
   1  -3   6    1.75    0.14
  -2   3  -6    0.02    0.11
  -2   3  -6    0.40    0.20
  -2   3  -6    0.62    0.25
  -2   3  -6    0.16    0.14
   2  -3   6    0.25    0.14
   2  -3   6    0.04    0.18
   2  -3   6    0.29    0.13
  -3   3  -6    1.15    0.32
  -3   3  -6    1.00    0.19
  -3   3  -6    0.90    0.18
  -3   3  -6    1.21    0.27
   3  -3   6    0.92    0.19
   3  -3   6    1.34    0.26
   3  -3   6    1.08    0.21
  -4   3  -6   -0.28    0.21
  -4   3  -6   -0.16    0.25
  -4   3  -6   -0.28    0.19
   4  -3   6   -0.11    0.16
   4  -3   6   -0.15    0.15
  -5   3  -6    6.22    0.56
  -5   3  -6    6.55    0.66
  -5   3  -6    4.94    0.69
   5  -3   6    5.93    0.51
   5  -3   6    5.36    0.49
  -6   3  -6    1.93    0.37
  -6   3  -6    1.10    0.46
   6  -3   6    1.47    0.33
   6  -3   6    1.79    0.40
  10   2  -6   -0.26    0.37
   9   2  -6    2.39    0.35
  -9  -2   6    2.24    0.69
  -9  -2   6    3.17    0.74
   8   2  -6   26.82    1.38
  -8  -2   6   24.78    1.87
  -8  -2   6   26.50    1.82
   7   2  -6   59.42    2.79
  -7  -2   6   58.99    2.71
  -7  -2   6   56.14    2.74
  -7  -2   6   55.08    3.17
  -7  -2   6   50.03    3.19
  -7  -2   6   59.78    2.94
  -7  -2   6   59.07    2.88
   6   2  -6   46.64    2.24
   6   2  -6   43.72    2.18
  -6  -2   6   40.02    2.52
  -6  -2   6   41.10    2.49
  -6  -2   6   44.75    2.13
  -6  -2   6   46.84    2.32
  -6  -2   6   45.71    2.27
  -6  -2   6   45.18    2.14
   5   2  -6    4.11    0.59
   5   2  -6    3.61    0.33
   5   2  -6    3.23    0.43
   5   2  -6    3.29    0.51
  -5  -2   6    3.76    0.23
  -5  -2   6    2.76    0.51
  -5  -2   6    3.58    0.36
  -5  -2   6    3.35    0.27
  -5  -2   6    3.46    0.39
  -5  -2   6    3.04    0.39
  -5  -2   6    3.71    0.54
   4   2  -6    7.52    0.65
   4   2  -6    6.23    0.60
   4   2  -6    6.67    0.46
   4   2  -6    7.36    0.51
  -4  -2   6    6.33    0.34
  -4  -2   6    5.69    0.59
  -4  -2   6    5.91    0.40
  -4  -2   6    6.96    0.50
  -4  -2   6    5.96    0.62
  -4  -2   6    6.46    0.47
  -4  -2   6    6.21    0.48
   3   2  -6    9.49    0.68
   3   2  -6    9.40    0.61
   3   2  -6    9.54    0.52
   3   2  -6    8.90    0.44
   3   2  -6    8.68    0.65
   3   2  -6    9.33    0.58
  -3  -2   6    9.07    0.58
  -3  -2   6    8.54    0.60
  -3  -2   6    8.91    0.60
  -3  -2   6    8.47    0.65
  -3  -2   6    8.92    0.70
  -3  -2   6    8.60    0.53
   2   2  -6    3.26    0.35
   2   2  -6    3.20    0.31
   2   2  -6    3.31    0.31
   2   2  -6    3.27    0.25
   2   2  -6    2.79    0.32
   2   2  -6    3.05    0.30
  -2  -2   6    2.80    0.37
  -2  -2   6    2.88    0.32
  -2  -2   6    2.92    0.26
  -2  -2   6    2.87    0.29
  -2  -2   6    3.79    0.33
  -2  -2   6    2.50    0.31
   1   2  -6  120.99    5.43
   1   2  -6  108.14    5.45
   1   2  -6  120.93    5.48
   1   2  -6  115.29    5.42
   1   2  -6  119.90    5.38
  -1  -2   6  113.70    5.44
  -1  -2   6  113.16    5.39
  -1  -2   6  107.16    5.49
  -1  -2   6  103.59    5.46
   0   2  -6  100.75    4.59
   0   2  -6   99.84    4.62
   0   2  -6  101.67    4.61
   0   2  -6   95.80    4.68
   0   2  -6  102.04    4.63
   0  -2   6   92.51    4.58
   0  -2   6   94.17    4.64
   0  -2   6   83.80    4.66
   0  -2   6   96.71    4.53
   0  -2   6   95.15    4.59
  -1   2  -6   18.85    1.02
  -1   2  -6   19.40    1.01
  -1   2  -6   18.41    1.11
  -1   2  -6   19.38    1.00
  -1   2  -6   18.46    0.97
  -1   2  -6   18.60    1.01
   1  -2   6   18.70    0.93
   1  -2   6   17.20    1.05
   1  -2   6   18.96    1.01
   1  -2   6   18.54    1.05
   1  -2   6   19.12    1.01
  -2   2  -6   16.42    0.84
  -2   2  -6   15.54    0.87
  -2   2  -6   14.52    0.99
  -2   2  -6   15.15    0.82
  -2   2  -6   14.86    0.78
   2  -2   6   15.22    0.87
   2  -2   6   14.86    0.85
   2  -2   6   15.16    0.88
  -3   2  -6    2.88    0.48
  -3   2  -6    3.69    0.35
  -3   2  -6    3.46    0.34
  -3   2  -6    3.87    0.32
   3  -2   6    3.09    0.38
   3  -2   6    3.34    0.36
   3  -2   6    4.08    0.35
  -4   2  -6    7.70    0.51
  -4   2  -6    6.89    0.51
  -4   2  -6    6.56    0.59
  -4   2  -6    6.94    0.69
   4  -2   6    7.13    0.51
   4  -2   6    5.62    0.64
   4  -2   6    6.07    0.52
  -5   2  -6    5.01    0.44
  -5   2  -6    4.78    0.83
  -5   2  -6    5.17    0.67
   5  -2   6    4.14    0.46
   5  -2   6    4.36    0.48
  -6   2  -6    0.02    0.24
  -6   2  -6    0.26    0.47
   6  -2   6    0.07    0.28
   6  -2   6    0.05    0.30
  10   1  -6    5.34    0.48
  10   1  -6    6.11    0.60
 -10  -1   6    3.42    0.89
   9   1  -6    1.09    0.21
  -9  -1   6    0.47    0.54
  -9  -1   6    0.77    0.54
   8   1  -6    0.19    0.15
   8   1  -6    0.49    0.21
  -8  -1   6    0.25    0.37
  -8  -1   6   -0.27    0.45
  -8  -1   6   -0.49    0.41
   7   1  -6    7.46    0.56
   7   1  -6    7.41    0.47
  -7  -1   6    6.53    0.87
  -7  -1   6    7.58    0.43
  -7  -1   6    8.16    0.63
  -7  -1   6    6.48    0.85
  -7  -1   6    7.34    0.44
   6   1  -6    4.67    0.62
   6   1  -6    4.41    0.37
  -6  -1   6    3.85    0.43
  -6  -1   6    3.78    0.61
  -6  -1   6    3.82    0.28
  -6  -1   6    4.17    0.26
  -6  -1   6    3.20    0.57
   5   1  -6   43.01    2.08
   5   1  -6   41.92    2.27
   5   1  -6   41.14    2.11
   5   1  -6   39.46    2.29
  -5  -1   6   39.37    2.27
  -5  -1   6   40.34    2.30
  -5  -1   6   44.48    2.14
  -5  -1   6   41.58    2.00
  -5  -1   6   40.08    2.10
   4   1  -6   25.41    1.51
   4   1  -6   26.13    1.39
   4   1  -6   27.54    1.52
   4   1  -6   27.22    1.37
  -4  -1   6   25.80    1.55
  -4  -1   6   26.32    1.31
  -4  -1   6   25.44    1.39
  -4  -1   6   25.93    1.23
  -4  -1   6   25.96    1.39
  -4  -1   6   25.05    1.49
   3   1  -6    0.24    0.17
   3   1  -6    0.01    0.17
   3   1  -6   -0.04    0.10
   3   1  -6    0.01    0.18
  -3  -1   6    0.01    0.14
  -3  -1   6   -0.05    0.08
  -3  -1   6    0.10    0.14
  -3  -1   6    0.27    0.13
  -3  -1   6    0.21    0.23
   2   1  -6    3.69    0.37
   2   1  -6    3.24    0.32
   2   1  -6    4.14    0.35
   2   1  -6    3.71    0.29
   2   1  -6    3.67    0.33
  -2  -1   6    3.58    0.39
  -2  -1   6    4.00    0.34
  -2  -1   6    4.12    0.30
  -2  -1   6    3.41    0.35
  -2  -1   6    3.46    0.28
   1   1  -6    1.22    0.22
   1   1  -6    1.10    0.19
   1   1  -6    1.23    0.22
   1   1  -6    0.80    0.14
   1   1  -6    1.09    0.08
   1   1  -6    1.02    0.18
   1   1  -6    1.21    0.22
  -1  -1   6    1.49    0.27
  -1  -1   6    0.83    0.14
  -1  -1   6    1.29    0.22
  -1  -1   6    0.99    0.16
   0   1  -6    0.96    0.17
   0   1  -6    0.91    0.22
   0   1  -6    0.95    0.17
   0   1  -6    0.69    0.19
   0   1  -6    1.06    0.20
   0   1  -6    1.02    0.10
   0   1  -6    0.90    0.17
   0  -1   6    0.77    0.20
   0  -1   6    0.89    0.14
   0  -1   6    0.97    0.20
   0  -1   6    0.74    0.15
   0  -1   6    1.05    0.21
   0  -1   6    0.51    0.13
  -1   1  -6  179.01    8.38
  -1   1  -6  196.45    8.41
  -1   1  -6  188.03    8.38
  -1   1  -6  173.42    8.37
  -1   1  -6  188.39    8.44
  -1   1  -6  179.72    8.33
  -1   1  -6  174.68    8.52
   1  -1   6  166.29    8.40
   1  -1   6  180.48    8.42
   1  -1   6  169.57    8.34
   1  -1   6  171.68    8.41
   1  -1   6  173.14    8.40
  -2   1  -6   31.75    1.52
  -2   1  -6   28.49    1.47
  -2   1  -6   31.75    1.51
  -2   1  -6   31.60    1.48
  -2   1  -6   29.05    1.67
  -2   1  -6   30.40    1.50
   2  -1   6   29.98    1.53
   2  -1   6   29.30    1.47
   2  -1   6   28.54    1.56
   2  -1   6   28.67    1.53
  -3   1  -6    6.58    0.43
  -3   1  -6    7.13    0.47
  -3   1  -6    5.97    0.57
  -3   1  -6    6.97    0.67
  -3   1  -6    6.65    0.48
  -3   1  -6    6.67    0.39
   3  -1   6    6.71    0.49
   3  -1   6    7.05    0.52
  -4   1  -6   15.62    1.15
  -4   1  -6   15.61    1.06
  -4   1  -6   17.57    0.87
   4  -1   6   16.15    0.95
   4  -1   6   17.30    1.00
  -5   1  -6    1.92    0.46
   5  -1   6    3.25    0.42
   5  -1   6    2.42    0.37
  -6   1  -6   17.61    1.33
   6  -1   6   17.69    1.15
  10   0  -6   -0.13    0.20
 -10   0   6   -0.32    0.62
 -10   0   6   -0.26    0.60
  -9   0   6    1.77    0.62
  -9   0   6    1.29    0.48
   8   0  -6    0.80    0.23
   8   0  -6    0.69    0.31
  -8   0   6    0.65    0.46
  -8   0   6    0.45    0.42
   7   0  -6    7.49    0.53
   7   0  -6    7.22    0.45
  -7   0   6    6.98    0.41
  -7   0   6    5.55    0.77
  -7   0   6    7.00    0.41
  -7   0   6    8.27    0.87
   6   0  -6    3.18    0.49
   6   0  -6    4.10    0.61
   6   0  -6    2.62    0.63
   6   0  -6    3.58    0.34
  -6   0   6    3.52    0.25
  -6   0   6    3.51    0.60
  -6   0   6    3.35    0.22
  -6   0   6    2.50    0.51
   5   0  -6    6.14    0.49
   5   0  -6    6.07    0.44
   5   0  -6    4.64    0.63
   5   0  -6    5.97    0.63
  -5   0   6    6.95    0.49
  -5   0   6    6.13    0.38
  -5   0   6    6.27    0.32
  -5   0   6    5.75    0.57
  -5   0   6    6.61    0.49
  -5   0   6    6.65    0.69
   4   0  -6    0.20    0.23
   4   0  -6    0.12    0.18
   4   0  -6    0.19    0.12
   4   0  -6    0.06    0.12
  -4   0   6    0.23    0.26
  -4   0   6    0.26    0.15
  -4   0   6    0.15    0.09
  -4   0   6    0.13    0.16
  -4   0   6    0.45    0.17
   3   0  -6   31.54    1.78
   3   0  -6   32.86    1.82
   3   0  -6   34.42    1.73
   3   0  -6   34.74    1.74
   3   0  -6   36.12    1.70
  -3   0   6   30.67    1.83
  -3   0   6   32.52    1.74
  -3   0   6   38.09    1.76
  -3   0   6   33.37    1.68
  -3   0   6   33.90    1.72
   2   0  -6    0.63    0.16
   2   0  -6    0.50    0.16
   2   0  -6    0.80    0.18
   2   0  -6    0.53    0.17
   2   0  -6    0.55    0.19
   2   0  -6    0.60    0.14
  -2   0   6    0.57    0.18
  -2   0   6    0.53    0.15
  -2   0   6    0.60    0.13
  -2   0   6    0.23    0.14
  -2   0   6    0.56    0.16
   1   0  -6    3.12    0.30
   1   0  -6    3.25    0.18
   1   0  -6    3.08    0.27
   1   0  -6    3.28    0.32
   1   0  -6    3.30    0.33
   1   0  -6    3.10    0.28
   1   0  -6    3.31    0.30
  -1   0   6    2.82    0.26
  -1   0   6    2.35    0.34
  -1   0   6    3.35    0.27
  -1   0   6    3.34    0.29
  -1   0   6    2.94    0.34
   0   0  -6   11.17    0.64
   0   0  -6   10.10    0.68
   0   0  -6    9.45    0.61
   0   0  -6   10.78    0.57
   0   0  -6   10.58    0.59
   0   0  -6   10.69    0.63
   0   0  -6   10.98    0.53
   0   0   6   10.09    0.60
   0   0   6   10.30    0.64
   0   0   6    9.76    0.57
   0   0   6    8.37    0.67
   0   0   6    9.06    0.59
  -1   0  -6    4.50    0.28
  -1   0  -6    5.01    0.38
  -1   0  -6    4.21    0.36
  -1   0  -6    4.80    0.39
  -1   0  -6    4.86    0.29
  -1   0  -6    4.29    0.45
   1   0   6    4.50    0.31
   1   0   6    3.77    0.35
   1   0   6    4.49    0.37
   1   0   6    3.79    0.33
   1   0   6    4.40    0.36
  -2   0  -6    1.86    0.26
  -2   0  -6    1.73    0.37
  -2   0  -6    1.62    0.32
  -2   0  -6    1.72    0.20
  -2   0  -6    1.93    0.28
   2   0   6    1.77    0.27
   2   0   6    2.10    0.22
   2   0   6    1.45    0.22
  -3   0  -6   43.88    2.41
  -3   0  -6   48.38    2.29
  -3   0  -6   44.79    2.22
  -3   0  -6   43.54    2.50
  -3   0  -6   48.99    2.27
   3   0   6   46.93    2.35
   3   0   6   45.10    2.29
  -4   0  -6    0.27    0.34
  -4   0  -6    0.29    0.41
   4   0   6    0.82    0.25
   4   0   6    0.56    0.25
  -5   0  -6    7.21    0.80
   5   0   6    6.35    0.58
   5   0   6    6.53    0.62
  10  -1  -6    6.38    0.47
 -10   1   6    5.38    1.02
 -10   1   6    3.78    0.86
   9  -1  -6    7.02    0.47
  -9   1   6    7.10    0.94
  -9   1   6    5.80    0.99
   8  -1  -6    8.29    0.61
   8  -1  -6    8.99    0.53
  -8   1   6    8.77    0.99
  -8   1   6    8.13    0.49
  -8   1   6    7.64    0.91
   7  -1  -6    9.98    0.65
   7  -1  -6   10.09    0.56
   7  -1  -6    9.57    0.97
  -7   1   6    9.21    0.89
  -7   1   6    8.72    0.95
  -7   1   6   10.19    0.53
  -7   1   6   10.08    0.53
   6  -1  -6    0.75    0.39
   6  -1  -6    0.31    0.41
   6  -1  -6    0.69    0.17
  -6   1   6    0.50    0.35
  -6   1   6    0.78    0.10
  -6   1   6    0.76    0.13
  -6   1   6    0.53    0.29
   5  -1  -6    6.06    0.43
   5  -1  -6    5.57    0.62
   5  -1  -6    6.34    0.49
   5  -1  -6    5.82    0.40
   5  -1  -6    5.41    0.64
  -5   1   6    5.97    0.30
  -5   1   6    5.77    0.56
  -5   1   6    5.42    0.66
  -5   1   6    6.09    0.38
  -5   1   6    5.59    0.47
   4  -1  -6    1.93    0.31
   4  -1  -6    2.70    0.45
   4  -1  -6    2.34    0.25
   4  -1  -6    2.09    0.36
   4  -1  -6    2.64    0.27
  -4   1   6    2.34    0.30
  -4   1   6    2.64    0.44
  -4   1   6    2.33    0.35
  -4   1   6    2.39    0.22
   3  -1  -6   15.45    1.01
   3  -1  -6   19.61    0.99
   3  -1  -6   19.58    1.02
   3  -1  -6   17.98    1.11
   3  -1  -6   18.21    1.09
  -3   1   6   17.80    0.97
  -3   1   6   19.50    1.01
  -3   1   6   18.09    1.03
  -3   1   6   18.80    1.00
  -3   1   6   17.18    1.11
  -3   1   6   20.50    1.04
   2  -1  -6    1.01    0.21
   2  -1  -6    0.77    0.20
   2  -1  -6    0.69    0.14
   2  -1  -6    0.78    0.17
   2  -1  -6    0.78    0.18
  -2   1   6    0.97    0.17
  -2   1   6    0.58    0.22
  -2   1   6    0.44    0.13
  -2   1   6    0.98    0.22
  -2   1   6    0.91    0.17
   1  -1  -6   50.89    2.26
   1  -1  -6   48.51    2.35
   1  -1  -6   47.10    2.28
   1  -1  -6   54.09    2.35
   1  -1  -6   50.59    2.36
   1  -1  -6   45.24    2.37
   1  -1  -6   46.90    2.34
  -1   1   6   46.11    2.30
  -1   1   6   42.27    2.36
  -1   1   6   46.73    2.33
  -1   1   6   47.02    2.31
  -1   1   6   42.07    2.38
   0  -1  -6    3.10    0.36
   0  -1  -6    3.13    0.36
   0  -1  -6    3.24    0.27
   0  -1  -6    3.49    0.23
   0  -1  -6    3.71    0.40
   0  -1  -6    3.32    0.34
   0  -1  -6    3.09    0.26
   0   1   6    3.24    0.30
   0   1   6    3.30    0.28
   0   1   6    3.06    0.27
   0   1   6    3.33    0.31
  -1  -1  -6    8.70    0.64
  -1  -1  -6    7.87    0.47
  -1  -1  -6    8.33    0.57
  -1  -1  -6    8.68    0.63
   1   1   6    8.08    0.51
   1   1   6    7.92    0.55
   1   1   6    8.18    0.54
  -2  -1  -6   20.21    1.26
  -2  -1  -6   21.58    1.10
  -2  -1  -6   20.90    1.29
   2   1   6   20.71    1.15
   2   1   6   21.83    1.11
  -3  -1  -6    4.21    0.67
  -3  -1  -6    4.69    0.35
   3   1   6    4.50    0.43
   3   1   6    4.77    0.45
  -4  -1  -6    3.89    0.71
  -4  -1  -6    4.44    0.62
   4   1   6    3.66    0.45
   4   1   6    4.24    0.48
  -5  -1  -6    1.91    0.55
   5   1   6    2.34    0.39
  10  -2  -6    3.85    0.38
 -10   2   6    4.87    0.95
 -10   2   6    4.08    0.81
  -9   2   6    6.49    1.06
  -9   2   6    6.60    0.92
   8  -2  -6    4.65    0.45
   8  -2  -6    4.89    0.34
  -8   2   6    5.12    0.34
  -8   2   6    3.67    0.71
  -8   2   6    4.98    0.85
   7  -2  -6    5.79    0.40
   7  -2  -6    6.19    0.37
   7  -2  -6    5.61    0.46
   7  -2  -6    6.37    0.84
  -7   2   6    5.66    0.69
  -7   2   6    5.17    0.79
   6  -2  -6   39.52    1.98
   6  -2  -6   37.18    2.22
   6  -2  -6   39.04    1.92
  -6   2   6   43.14    2.21
  -6   2   6   36.44    2.26
  -6   2   6   38.72    1.91
   5  -2  -6   21.13    1.09
   5  -2  -6   17.80    1.28
   5  -2  -6   19.64    1.29
   5  -2  -6   20.81    1.05
  -5   2   6   21.65    1.24
  -5   2   6   17.60    1.10
  -5   2   6   18.97    1.35
  -5   2   6   20.58    1.04
   4  -2  -6    0.05    0.25
   4  -2  -6    0.21    0.12
   4  -2  -6    0.41    0.13
   4  -2  -6    0.31    0.27
  -4   2   6    0.34    0.16
  -4   2   6   -0.11    0.24
  -4   2   6    0.16    0.17
  -4   2   6    0.00    0.15
  -4   2   6    0.01    0.09
   3  -2  -6   16.34    0.90
   3  -2  -6   16.83    1.03
   3  -2  -6   16.38    0.91
   3  -2  -6   16.27    1.02
  -3   2   6   16.71    0.91
  -3   2   6   16.24    0.89
  -3   2   6   15.45    0.93
  -3   2   6   16.13    0.79
   2  -2  -6   11.35    0.68
   2  -2  -6   11.36    0.59
   2  -2  -6   11.46    0.73
   2  -2  -6   11.06    0.68
   2  -2  -6   11.89    0.76
   2  -2  -6   10.43    0.67
  -2   2   6   11.23    0.66
  -2   2   6   11.04    0.64
  -2   2   6   10.89    0.71
  -2   2   6   10.37    0.73
  -2   2   6   11.46    0.66
  -2   2   6   11.27    0.56
   1  -2  -6    0.27    0.18
   1  -2  -6    0.10    0.14
   1  -2  -6    0.09    0.09
   1  -2  -6    0.08    0.19
   1  -2  -6   -0.04    0.10
  -1   2   6    0.15    0.20
  -1   2   6   -0.12    0.20
  -1   2   6    0.21    0.12
  -1   2   6   -0.05    0.13
  -1   2   6    0.01    0.07
  -1   2   6   -0.05    0.12
   0  -2  -6   -0.02    0.10
   0  -2  -6    0.05    0.13
   0  -2  -6    0.06    0.18
   0  -2  -6   -0.06    0.18
   0   2   6    0.06    0.14
   0   2   6    0.02    0.11
  -1  -2  -6    8.18    0.52
  -1  -2  -6    8.19    0.71
  -1  -2  -6    8.56    0.64
  -1  -2  -6    8.57    0.50
   1   2   6    7.72    0.53
   1   2   6    8.42    0.56
  -2  -2  -6    0.51    0.36
  -2  -2  -6   -0.19    0.24
  -2  -2  -6    0.01    0.15
   2   2   6    0.15    0.16
   2   2   6    0.36    0.17
  -3  -2  -6    6.51    0.45
  -3  -2  -6    5.22    0.72
  -3  -2  -6    5.49    0.85
   3   2   6    6.87    0.56
   3   2   6    5.85    0.50
  -4  -2  -6    1.98    0.46
   4   2   6    1.83    0.39
  11  -3  -6    2.62    0.32
  10  -3  -6   -0.34    0.18
 -10   3   6    0.30    0.73
 -10   3   6    0.02    0.52
   9  -3  -6   11.30    0.67
  -9   3   6   12.29    1.16
   8  -3  -6    0.23    0.13
   8  -3  -6    0.06    0.17
   8  -3  -6    0.49    0.29
  -8   3   6    0.35    0.37
  -8   3   6    0.23    0.51
   7  -3  -6    5.79    0.43
   7  -3  -6    6.29    0.48
   7  -3  -6    6.45    0.87
   7  -3  -6    5.78    0.37
  -7   3   6    7.17    0.73
  -7   3   6    5.77    0.88
   6  -3  -6   20.22    0.93
   6  -3  -6   17.17    1.28
   6  -3  -6   18.14    0.99
   6  -3  -6   19.23    1.03
  -6   3   6   18.00    1.07
  -6   3   6   15.20    1.32
  -6   3   6   20.36    1.23
   5  -3  -6  187.93    9.39
   5  -3  -6  198.59    9.12
   5  -3  -6  207.16    9.15
   5  -3  -6  169.87    9.35
  -5   3   6  185.71    9.39
  -5   3   6  198.33    9.12
  -5   3   6  198.11    9.18
  -5   3   6  181.62    9.17
  -5   3   6  218.05    9.33
   4  -3  -6   33.09    1.59
   4  -3  -6   31.35    1.78
   4  -3  -6   30.85    1.58
   4  -3  -6   29.89    1.76
  -4   3   6   31.33    1.48
  -4   3   6   27.39    1.73
  -4   3   6   31.71    1.58
  -4   3   6   30.73    1.62
  -4   3   6   31.14    1.61
   3  -3  -6   49.29    2.69
   3  -3  -6   54.35    2.48
   3  -3  -6   52.97    2.71
   3  -3  -6   54.14    2.57
  -3   3   6   55.68    2.58
  -3   3   6   46.90    2.59
  -3   3   6   47.87    2.68
  -3   3   6   53.92    2.58
  -3   3   6   54.62    2.47
   2  -3  -6    2.76    0.35
   2  -3  -6    2.42    0.28
   2  -3  -6    2.69    0.43
   2  -3  -6    2.27    0.20
  -2   3   6    1.92    0.27
  -2   3   6    1.93    0.27
  -2   3   6    2.46    0.38
  -2   3   6    2.37    0.18
  -2   3   6    2.12    0.34
   1  -3  -6    0.59    0.13
   1  -3  -6    0.30    0.16
   1  -3  -6    0.31    0.12
   1  -3  -6    0.19    0.25
   1  -3  -6    0.28    0.17
  -1   3   6    0.16    0.24
  -1   3   6    0.23    0.15
  -1   3   6    0.38    0.10
  -1   3   6    0.79    0.20
  -1   3   6    0.25    0.13
   0  -3  -6   31.12    1.61
   0  -3  -6   31.71    1.63
   0  -3  -6   31.37    1.67
   0  -3  -6   32.31    1.58
   0   3   6   31.42    1.56
   0   3   6   32.87    1.64
  -1  -3  -6    2.96    0.58
  -1  -3  -6    2.86    0.40
  -1  -3  -6    2.91    0.30
   1   3   6    2.39    0.33
  -2  -3  -6   20.78    1.25
  -2  -3  -6   20.54    1.45
  -2  -3  -6   20.73    1.13
   2   3   6   20.75    1.15
  -3  -3  -6   15.11    0.84
  -3  -3  -6   13.57    1.29
  -3  -3  -6   12.70    1.00
  10  -4  -6    1.45    0.23
 -10   4   6    1.83    0.61
 -10   4   6    3.36    0.89
   9  -4  -6    1.57    0.21
  -9   4   6    1.28    0.80
  -9   4   6    1.64    0.51
   8  -4  -6    9.89    0.56
  -8   4   6   10.71    0.99
  -8   4   6   10.35    0.75
  -8   4   6    9.80    1.18
   7  -4  -6   67.52    3.71
   7  -4  -6   68.67    3.36
   7  -4  -6   70.20    3.31
   7  -4  -6   68.30    3.23
  -7   4   6   69.66    3.41
  -7   4   6   66.80    3.74
  -7   4   6   67.48    3.90
   6  -4  -6    1.00    0.24
   6  -4  -6    0.81    0.10
   6  -4  -6    0.60    0.17
   6  -4  -6    1.76    0.49
  -6   4   6    0.63    0.27
  -6   4   6    0.70    0.29
  -6   4   6    0.45    0.42
   5  -4  -6    0.26    0.14
   5  -4  -6    0.53    0.38
  -5   4   6   -0.09    0.17
  -5   4   6    0.34    0.23
  -5   4   6    0.18    0.11
  -5   4   6    0.16    0.35
   4  -4  -6    2.47    0.48
   4  -4  -6    2.93    0.20
   4  -4  -6    3.43    0.52
   4  -4  -6    3.29    0.30
  -4   4   6    2.51    0.21
  -4   4   6    2.40    0.38
  -4   4   6    2.00    0.39
  -4   4   6    3.10    0.34
   3  -4  -6   47.03    2.23
   3  -4  -6   44.69    2.46
   3  -4  -6   50.60    2.32
   3  -4  -6   50.17    2.53
  -3   4   6   44.66    2.44
  -3   4   6   43.69    2.36
  -3   4   6   47.41    2.24
  -3   4   6   46.65    2.35
   2  -4  -6    1.66    0.24
   2  -4  -6    0.92    0.33
   2  -4  -6    1.45    0.17
  -2   4   6    1.32    0.17
  -2   4   6    1.35    0.23
  -2   4   6    0.67    0.26
  -2   4   6    1.07    0.28
   1  -4  -6    1.77    0.26
   1  -4  -6    1.76    0.27
   1  -4  -6    1.96    0.22
   1  -4  -6    1.67    0.27
   1  -4  -6    1.83    0.37
   1  -4  -6    1.45    0.18
  -1   4   6    1.56    0.21
   0  -4  -6    0.28    0.21
   0   4   6    0.31    0.14
   0   4   6    0.46    0.19
  -1  -4  -6    0.26    0.26
  -1  -4  -6    0.21    0.19
  -1  -4  -6   -0.15    0.42
   1   4   6    0.17    0.20
   1   4   6   -0.05    0.15
  -2  -4  -6   -0.12    0.32
  -2  -4  -6   -0.26    0.60
  -2  -4  -6    0.48    0.24
 -10   5   6   14.46    1.75
 -10   5   6   13.86    1.00
 -10   5   6   14.86    1.36
  -9   5   6   -0.94    0.73
  -9   5   6   -0.49    0.39
  -9   5   6    0.58    0.33
   8  -5  -6    2.24    0.21
  -8   5   6    1.43    0.44
  -8   5   6    1.53    0.67
  -8   5   6    2.18    0.38
   7  -5  -6    5.64    0.45
   7  -5  -6    4.70    0.33
   7  -5  -6    4.79    0.88
  -7   5   6    5.74    0.97
  -7   5   6    5.77    0.71
  -7   5   6    5.23    0.51
   6  -5  -6    1.59    0.57
   6  -5  -6    1.86    0.27
  -6   5   6    1.69    0.65
  -6   5   6    1.46    0.28
   5  -5  -6    2.29    0.26
   5  -5  -6    2.64    0.56
  -5   5   6    1.85    0.33
  -5   5   6    1.71    0.22
  -5   5   6    2.11    0.33
  -5   5   6    2.03    0.47
   4  -5  -6   10.01    0.50
   4  -5  -6    9.11    0.84
   4  -5  -6   10.76    0.61
  -4   5   6    9.59    0.56
  -4   5   6   10.91    0.68
  -4   5   6   10.09    0.70
  -4   5   6    9.58    0.87
   3  -5  -6   10.79    0.61
   3  -5  -6   10.45    0.53
   3  -5  -6   10.30    0.66
   3  -5  -6   10.69    0.79
  -3   5   6   10.34    0.57
  -3   5   6    9.98    0.77
  -3   5   6    8.24    0.70
  -3   5   6    9.81    0.66
   2  -5  -6    0.55    0.20
   2  -5  -6    0.87    0.14
   2  -5  -6    0.41    0.31
   2  -5  -6    0.63    0.15
   2  -5  -6    0.40    0.17
  -2   5   6    0.66    0.21
  -2   5   6    0.18    0.30
  -2   5   6    0.70    0.16
   1  -5  -6    6.73    0.50
   1  -5  -6    5.26    0.46
   1  -5  -6    6.00    0.38
   1  -5  -6    6.54    0.45
  -1   5   6    6.03    0.41
  -1   5   6    5.17    0.47
   0  -5  -6   15.41    0.89
   0  -5  -6   14.12    0.90
   0  -5  -6   17.49    1.27
   0   5   6   14.68    0.83
   0   5   6   15.19    0.92
  -1  -5  -6   -0.25    0.23
  -1  -5  -6   -0.27    0.52
   1   5   6    0.10    0.19
   1   5   6    0.18    0.23
  -2  -5  -6    6.40    1.16
  -2  -5  -6    5.05    0.55
 -10   6   6    5.39    0.69
 -10   6   6    4.80    0.98
  -9   6   6    0.07    0.96
  -9   6   6   -0.01    0.31
  -9   6   6   -0.30    0.44
  -8   6   6    0.98    0.32
  -8   6   6    0.79    0.81
  -7   6   6    5.70    0.54
  -7   6   6    5.30    1.12
   6  -6  -6    4.85    0.41
  -6   6   6    4.46    0.36
  -6   6   6    4.55    0.47
   5  -6  -6    1.51    0.26
  -5   6   6    1.28    0.34
  -5   6   6    1.02    0.20
  -5   6   6    1.28    0.26
   4  -6  -6    6.95    0.54
   4  -6  -6    7.40    0.54
   4  -6  -6    6.98    0.47
  -4   6   6    7.27    0.46
  -4   6   6    7.14    0.55
   3  -6  -6   -0.26    0.19
   3  -6  -6   -0.03    0.16
   3  -6  -6    0.24    0.16
   3  -6  -6   -0.33    0.66
  -3   6   6    0.25    0.20
  -3   6   6    0.28    0.17
   2  -6  -6    0.75    0.23
   2  -6  -6    0.27    0.41
   2  -6  -6    0.44    0.17
   2  -6  -6    0.46    0.19
  -2   6   6    0.73    0.22
  -2   6   6    1.01    0.20
   1  -6  -6    1.57    0.28
  -1   6   6    1.28    0.28
  -1   6   6    1.96    0.29
   0  -6  -6   16.18    1.31
   0  -6  -6   14.58    0.91
   0   6   6   13.25    0.90
   0   6   6   13.53    0.82
  -1  -6  -6    4.58    0.53
  -1  -6  -6    4.40    0.84
   1   6   6    4.32    0.55
   1   6   6    3.95    0.46
   9  -7  -6    7.92    0.68
  -9   7   6    8.85    0.74
   8  -7  -6    0.99    0.28
  -8   7   6    1.27    0.32
   7  -7  -6    3.43    0.49
   7  -7  -6    2.35    0.39
  -7   7   6    1.91    0.35
   6  -7  -6    1.61    0.35
   6  -7  -6    1.23    0.25
  -6   7   6    1.55    0.30
  -6   7   6    2.02    0.29
   5  -7  -6    0.24    0.22
   5  -7  -6    0.38    0.21
  -5   7   6    0.33    0.18
  -5   7   6    0.23    0.24
   4  -7  -6    2.63    0.37
   4  -7  -6    2.65    0.38
  -4   7   6    3.26    0.41
   3  -7  -6   18.31    1.06
   3  -7  -6   19.30    1.13
  -3   7   6   18.45    1.01
  -3   7   6   18.78    1.12
   2  -7  -6    0.57    0.26
   2  -7  -6    0.49    0.24
  -2   7   6    0.35    0.27
  -2   7   6    0.76    0.23
   1  -7  -6   -0.26    0.28
  -1   7   6   -0.43    0.25
  -1   7   6    0.61    0.25
   8  -8  -6    1.52    0.37
   8  -8  -6    1.39    0.40
  -8   8   6    1.30    0.38
  -8   8   6    1.03    0.34
   7  -8  -6    2.88    0.54
   7  -8  -6    3.33    0.47
  -7   8   6    3.58    0.43
  -7   8   6    3.95    0.50
   6  -8  -6    2.19    0.36
  -6   8   6    3.05    0.37
  -6   8   6    2.88    0.45
   5  -8  -6   -0.47    0.24
   5  -8  -6    0.04    0.24
  -5   8   6    0.03    0.28
  -5   8   6   -0.08    0.23
   4  -8  -6    2.23    0.40
   4  -8  -6    1.72    0.36
  -4   8   6    1.29    0.33
   3  -8  -6    1.02    0.32
   3  -8  -6    1.02    0.31
  -3   8   6    0.80    0.28
  -3   8   6    1.60    0.35
   0  11  -7    1.87    0.31
   0 -11   7    2.76    0.82
   0 -11   7    1.98    0.52
   0 -11   7    1.43    0.70
  -1  11  -7    4.47    0.44
   1 -11   7    4.83    0.72
   1 -11   7    3.06    0.73
  -2  11  -7    4.48    0.49
  -2  11  -7    4.92    0.93
   2 -11   7    3.81    0.83
   2 -11   7    5.43    0.75
   3 -11   7    3.93    0.68
   3  10  -7    5.05    0.47
   3  10  -7    4.91    0.52
  -3 -10   7    4.06    0.94
  -3 -10   7    6.13    1.07
   2  10  -7   37.27    1.76
  -2 -10   7   29.08    2.12
  -2 -10   7   32.08    1.94
  -2 -10   7   36.08    2.38
   1  10  -7    3.10    0.36
  -1 -10   7    2.22    0.65
  -1 -10   7    3.72    0.59
  -1 -10   7    3.97    0.80
   0  10  -7    0.29    0.53
   0  10  -7    1.49    0.24
   0  10  -7    0.77    0.44
   0 -10   7    0.39    0.56
   0 -10   7    0.71    0.52
   0 -10   7    0.91    0.38
  -1  10  -7   19.22    1.50
  -1  10  -7   20.64    1.24
  -1  10  -7   19.62    1.07
   1 -10   7   17.84    1.46
   1 -10   7   17.37    1.21
  -2  10  -7    0.25    0.39
   2 -10   7   -0.23    0.53
   2 -10   7    0.58    0.38
  -3  10  -7    2.82    0.56
  -3  10  -7    2.67    0.64
   3 -10   7    3.74    0.96
   3 -10   7    2.77    0.39
   3 -10   7    3.63    0.57
  -4  10  -7   25.85    1.81
  -4  10  -7   23.91    1.62
   4 -10   7   23.72    1.35
   4   9  -7    1.13    0.28
   4   9  -7    1.06    0.24
  -4  -9   7    1.16    0.58
  -4  -9   7    0.75    0.70
  -4  -9   7    1.64    0.48
   3   9  -7   18.95    1.01
  -3  -9   7   17.39    1.56
  -3  -9   7   16.09    1.38
  -3  -9   7   18.88    1.22
   2   9  -7    0.55    0.18
   2   9  -7    0.09    0.27
   2   9  -7    0.33    0.54
  -2  -9   7    0.13    0.52
  -2  -9   7    0.14    0.47
  -2  -9   7   -0.36    0.32
   1   9  -7    2.31    0.57
   1   9  -7    2.43    0.44
   1   9  -7    2.03    0.28
  -1  -9   7    2.70    0.48
  -1  -9   7    1.35    0.54
  -1  -9   7    1.36    0.53
   0   9  -7   32.68    1.75
   0   9  -7   32.50    1.66
   0   9  -7   35.16    2.00
   0  -9   7   28.20    1.78
   0  -9   7   33.80    2.07
  -1   9  -7   16.50    0.93
  -1   9  -7   16.87    1.08
  -1   9  -7   18.10    1.33
   1  -9   7   15.51    1.29
   1  -9   7   15.53    1.05
   1  -9   7   16.15    0.88
  -2   9  -7    5.95    0.82
  -2   9  -7    5.17    0.66
   2  -9   7    4.89    0.61
   2  -9   7    4.60    0.41
  -3   9  -7    1.25    0.50
  -3   9  -7    1.74    0.47
   3  -9   7    0.65    0.61
   3  -9   7    1.49    0.26
  -4   9  -7    0.78    0.47
  -4   9  -7    0.70    0.54
   4  -9   7    0.37    0.23
   4  -9   7    0.94    0.55
  -5   9  -7    6.16    0.99
  -5   9  -7    4.77    0.87
   5  -9   7    6.67    0.68
   5  -9   7    5.92    0.55
   5   8  -7    3.99    0.39
   5   8  -7    4.65    0.46
  -5  -8   7    4.63    0.70
  -5  -8   7    3.52    0.82
  -5  -8   7    5.78    0.98
   4   8  -7    0.10    0.26
   4   8  -7    0.14    0.17
  -4  -8   7    0.21    0.54
  -4  -8   7    0.69    0.38
  -4  -8   7    0.03    0.46
   3   8  -7   11.32    0.67
   3   8  -7   11.44    0.98
   3   8  -7   12.28    0.74
  -3  -8   7   10.11    1.02
  -3  -8   7   11.12    0.86
  -3  -8   7   10.34    1.15
   2   8  -7    0.16    0.14
   2   8  -7   -0.20    0.21
   2   8  -7   -0.29    0.33
  -2  -8   7   -0.26    0.38
  -2  -8   7   -0.34    0.26
  -2  -8   7    0.82    0.54
  -2  -8   7    0.07    0.45
   1   8  -7   38.59    1.88
   1   8  -7   39.26    1.98
   1   8  -7   41.15    2.17
  -1  -8   7   35.19    2.02
  -1  -8   7   34.55    1.87
  -1  -8   7   35.43    2.19
  -1  -8   7   40.32    2.28
   0   8  -7    1.56    0.42
   0   8  -7    1.36    0.32
   0   8  -7    1.36    0.22
   0  -8   7    1.22    0.22
   0  -8   7    1.38    0.34
   0  -8   7    0.94    0.41
   0  -8   7    1.08    0.39
   0  -8   7    0.94    0.16
  -1   8  -7   72.35    3.58
  -1   8  -7   71.75    3.65
  -1   8  -7   68.24    3.50
   1  -8   7   67.93    3.34
   1  -8   7   67.33    3.64
   1  -8   7   69.48    3.50
  -2   8  -7   10.69    0.93
  -2   8  -7    9.76    0.81
   2  -8   7    9.91    0.61
   2  -8   7    9.89    0.94
   2  -8   7    8.27    0.71
  -3   8  -7    7.50    0.73
  -3   8  -7    7.58    0.83
   3  -8   7    6.77    0.63
   3  -8   7    6.40    0.91
   3  -8   7    7.01    0.52
  -4   8  -7   23.99    1.56
  -4   8  -7   20.58    1.48
   4  -8   7   24.04    1.35
   4  -8   7   21.99    1.26
  -5   8  -7    5.49    0.85
  -5   8  -7    3.50    0.66
   5  -8   7    3.81    0.47
   6   7  -7    8.55    0.54
   6   7  -7    8.49    0.59
   6   7  -7    7.35    0.66
  -6  -7   7    7.21    0.78
  -6  -7   7    6.84    1.21
  -6  -7   7    6.29    1.01
   5   7  -7    3.97    0.43
   5   7  -7    3.45    0.38
   5   7  -7    3.40    0.33
  -5  -7   7    4.82    0.58
  -5  -7   7    4.88    0.83
  -5  -7   7    3.33    0.70
   4   7  -7    2.74    0.38
   4   7  -7    2.97    0.29
   4   7  -7    2.96    0.54
  -4  -7   7    2.37    0.61
  -4  -7   7    2.51    0.42
   3   7  -7    5.07    0.37
   3   7  -7    4.88    0.45
   3   7  -7    6.29    0.64
  -3  -7   7    4.20    0.75
  -3  -7   7    4.34    0.68
  -3  -7   7    6.01    0.57
  -3  -7   7    5.58    0.75
   2   7  -7    2.87    0.26
   2   7  -7    2.66    0.37
   2   7  -7    2.40    0.44
  -2  -7   7    3.35    0.45
  -2  -7   7    3.69    0.60
  -2  -7   7    2.86    0.53
  -2  -7   7    2.88    0.52
   1   7  -7   27.94    1.52
   1   7  -7   27.80    1.41
   1   7  -7   32.12    1.80
   1   7  -7   30.33    1.67
  -1  -7   7   29.36    1.72
  -1  -7   7   23.43    1.62
  -1  -7   7   27.69    1.40
  -1  -7   7   26.35    2.23
  -1  -7   7   26.36    1.69
   0   7  -7    1.88    0.41
   0   7  -7    1.91    0.40
   0   7  -7    1.64    0.32
   0   7  -7    1.49    0.22
   0  -7   7    1.73    0.40
   0  -7   7    1.46    0.20
   0  -7   7    1.82    0.44
   0  -7   7    1.22    0.20
   0  -7   7    1.84    0.33
  -1   7  -7    0.32    0.25
  -1   7  -7    0.86    0.30
  -1   7  -7    0.67    0.34
   1  -7   7    0.65    0.27
   1  -7   7    0.41    0.37
   1  -7   7    0.60    0.15
   1  -7   7    0.49    0.25
  -2   7  -7    0.79    0.30
  -2   7  -7    0.03    0.36
   2  -7   7    1.05    0.27
   2  -7   7    0.74    0.39
   2  -7   7    0.90    0.20
  -3   7  -7   39.39    2.20
  -3   7  -7   42.27    2.24
  -3   7  -7   39.68    1.96
   3  -7   7   37.29    2.22
   3  -7   7   36.46    1.98
   3  -7   7   38.45    2.00
  -4   7  -7   -0.07    0.34
  -4   7  -7    0.17    0.37
   4  -7   7    0.27    0.25
   4  -7   7    0.37    0.20
   4  -7   7    0.38    0.32
  -5   7  -7    1.66    0.50
  -5   7  -7    2.91    0.55
   5  -7   7    1.30    0.32
   5  -7   7    2.43    0.40
  -6   7  -7    8.36    1.19
   6  -7   7    6.59    0.66
   6  -7   7    5.99    0.61
   7   6  -7   12.36    0.81
   7   6  -7   14.27    0.78
  -7  -6   7   14.35    1.00
  -7  -6   7   13.38    1.28
  -7  -6   7    9.87    1.41
   6   6  -7    0.24    0.17
   6   6  -7    0.25    0.23
   6   6  -7    0.36    0.18
  -6  -6   7    0.84    0.35
  -6  -6   7   -0.31    0.50
  -6  -6   7    0.55    0.47
   5   6  -7   17.12    1.00
   5   6  -7   18.29    0.92
  -5  -6   7   17.35    1.11
  -5  -6   7   16.28    1.33
  -5  -6   7   16.34    1.39
   4   6  -7   60.51    2.82
   4   6  -7   55.72    2.65
   4   6  -7   55.06    2.57
  -4  -6   7   51.51    2.82
  -4  -6   7   52.19    2.74
  -4  -6   7   48.73    2.91
  -4  -6   7   47.51    2.96
   3   6  -7   21.58    1.10
   3   6  -7   23.92    1.34
   3   6  -7   23.12    1.20
  -3  -6   7   20.64    1.53
  -3  -6   7   21.26    1.35
  -3  -6   7   19.39    1.40
  -3  -6   7   20.61    1.46
   2   6  -7    7.71    0.69
   2   6  -7    7.15    0.56
   2   6  -7    8.59    0.43
   2   6  -7    8.86    0.69
   2   6  -7    7.61    0.44
  -2  -6   7    7.17    0.80
  -2  -6   7    7.62    0.76
  -2  -6   7    6.89    0.73
  -2  -6   7    6.78    0.73
  -2  -6   7    6.88    0.59
   1   6  -7   82.32    3.99
   1   6  -7   82.64    3.78
   1   6  -7   84.56    4.01
   1   6  -7   83.07    3.92
   1   6  -7   80.57    3.78
  -1  -6   7   73.82    4.03
  -1  -6   7   74.26    4.04
  -1  -6   7   79.38    4.01
  -1  -6   7   75.00    3.90
   0   6  -7    9.28    0.55
   0   6  -7    9.04    0.70
   0   6  -7    8.40    0.66
   0   6  -7    9.64    0.73
   0  -6   7    8.55    0.76
   0  -6   7    8.95    0.48
   0  -6   7    8.80    0.53
   0  -6   7    8.51    0.63
   0  -6   7    8.71    0.70
  -1   6  -7    7.09    0.54
  -1   6  -7    7.59    0.61
  -1   6  -7    7.57    0.50
  -1   6  -7    7.12    0.61
  -1   6  -7    7.62    0.66
   1  -6   7    6.74    0.54
   1  -6   7    6.93    0.71
   1  -6   7    7.58    0.48
   1  -6   7    6.43    0.53
  -2   6  -7   22.84    1.49
  -2   6  -7   23.20    1.22
  -2   6  -7   25.36    1.33
   2  -6   7   22.20    1.24
   2  -6   7   22.42    1.22
   2  -6   7   24.51    1.48
   2  -6   7   20.57    1.25
  -3   6  -7    0.36    0.31
  -3   6  -7    0.26    0.29
  -3   6  -7    0.58    0.20
   3  -6   7    0.41    0.21
   3  -6   7    0.26    0.35
   3  -6   7    0.49    0.17
   3  -6   7    0.32    0.23
  -4   6  -7    6.54    0.69
  -4   6  -7    5.97    0.74
   4  -6   7    5.59    0.50
   4  -6   7    6.14    0.53
  -5   6  -7   14.15    1.18
  -5   6  -7   15.16    1.09
   5  -6   7   14.74    0.91
   5  -6   7   13.56    0.91
  -6   6  -7   11.48    1.04
  -6   6  -7   11.25    1.18
   6  -6   7   11.88    0.85
   6  -6   7   12.12    0.86
   8   5  -7    1.98    0.32
  -8  -5   7    0.95    0.46
  -8  -5   7    0.94    0.62
  -8  -5   7    0.87    0.72
   7   5  -7    0.29    0.19
   7   5  -7   -0.14    0.24
  -7  -5   7   -0.06    0.50
  -7  -5   7   -0.17    0.56
  -7  -5   7    0.83    0.36
   6   5  -7    0.65    0.20
  -6  -5   7    0.28    0.49
  -6  -5   7   -0.14    0.43
  -6  -5   7    0.16    0.29
   5   5  -7   20.90    1.00
   5   5  -7   21.71    1.11
  -5  -5   7   18.26    1.24
  -5  -5   7   19.72    1.19
  -5  -5   7   17.37    1.42
  -5  -5   7   17.59    1.36
   4   5  -7    0.54    0.27
   4   5  -7    0.67    0.19
   4   5  -7    0.61    0.12
   4   5  -7    0.36    0.11
  -4  -5   7    0.50    0.33
  -4  -5   7    0.50    0.38
[truncated: 116,924 more chars]
