# Supplementary material for: Crystal structure of N-(4-hy­droxy­benz­yl)acetone thio­semicarbazone
Source: Acta Crystallogr E Crystallogr Commun. 2017 Aug 25;73(Pt 9):1382–4. doi: 10.1107/S2056989017012129 (PMC5588586; doi:10.1107/S2056989017012129)
Supplement: Supplementary file 2 [file e-73-01382-Isup2.hkl]

data_I                                                                          
_shelx_title ' ev160734_1_0m in P-1'                                            
_shelx_refln_list_code          4                                               
_shelx_F_calc_maximum       92.84                                               
_exptl_crystal_F_000       252.00                                               
_reflns_d_resolution_high  0.7492                                               
                                                                                
loop_                                                                           
 _space_group_symop_operation_xyz                                               
 'x, y, z'                                                                      
 '-x, -y, -z'                                                                   
                                                                                
_cell_length_a     8.2799                                                       
_cell_length_b     8.9169                                                       
_cell_length_c     9.7451                                                       
_cell_angle_alpha 104.597                                                       
_cell_angle_beta  112.569                                                       
_cell_angle_gamma 105.220                                                       
                                                                                
_shelx_F_squared_multiplier     1.000                                           
                                                                                
loop_                                                                           
 _refln_index_h                                                                 
 _refln_index_k                                                                 
 _refln_index_l                                                                 
 _refln_F_squared_calc                                                          
 _refln_F_squared_meas                                                          
 _refln_F_squared_sigma                                                         
 _refln_observed_status                                                         
   1   0   0        178.00        168.02         2.32 o                         
   2   0   0         94.12        102.78         1.51 o                         
   3   0   0        472.61        459.94         6.66 o                         
   4   0   0         75.71         77.11         1.36 o                         
   5   0   0         48.00         62.63         1.25 o                         
   6   0   0        456.69        427.32         9.67 o                         
   7   0   0        341.85        325.57         9.84 o                         
   8   0   0          2.08          0.65         1.13 o                         
   9   0   0         12.30         16.54         2.33 o                         
  -9   1   0          5.71          3.03         2.38 o                         
  -8   1   0         12.75         16.92         2.03 o                         
  -7   1   0        131.19        132.33         5.23 o                         
  -6   1   0          5.57          9.24         0.94 o                         
  -5   1   0          2.36          3.19         0.38 o                         
  -4   1   0        271.60        242.13         4.80 o                         
  -3   1   0        413.50        414.24         7.11 o                         
  -2   1   0       3701.28       3326.41        63.53 o                         
  -1   1   0        116.77        131.69         2.46 o                         
   0   1   0        361.54        333.07         4.94 o                         
   1   1   0        593.76        604.83         7.87 o                         
   2   1   0       4084.93       3839.33        51.63 o                         
   3   1   0         24.98         34.55         0.69 o                         
   4   1   0        121.47        122.30         1.95 o                         
   5   1   0          0.16         -0.31         0.33 o                         
   6   1   0          1.95          0.04         0.57 o                         
   7   1   0        111.11        104.43         2.82 o                         
   8   1   0        137.24        136.79         4.73 o                         
  -9   2   0         88.58         93.99         3.99 o                         
  -8   2   0         28.89         31.96         2.70 o                         
  -7   2   0         50.25         51.40         2.44 o                         
  -6   2   0        323.41        314.76         6.82 o                         
  -5   2   0        229.16        218.15         4.48 o                         
  -4   2   0        292.90        299.59         5.76 o                         
  -3   2   0         16.32         18.88         0.90 o                         
  -2   2   0         35.13         34.44         0.96 o                         
  -1   2   0          1.27          0.72         0.15 o                         
   0   2   0        849.95        823.82        12.84 o                         
   1   2   0        552.11        526.14         7.15 o                         
   2   2   0          7.72         10.56         0.30 o                         
   3   2   0        461.53        505.51         6.26 o                         
   4   2   0         86.36         75.21         1.19 o                         
   5   2   0          2.85          1.87         0.41 o                         
   6   2   0        162.02        169.18         3.48 o                         
   7   2   0        112.54        115.24         3.49 o                         
   8   2   0         99.05         97.74         3.98 o                         
 -10   3   0        156.95        148.06         5.88 o                         
  -9   3   0         49.14         53.64         5.56 o                         
  -8   3   0         23.65         22.96         2.40 o                         
  -7   3   0        164.77        164.91         4.42 o                         
  -6   3   0        383.64        390.48         7.48 o                         
  -5   3   0          5.36          7.88         0.63 o                         
  -4   3   0        258.74        271.97         5.27 o                         
  -3   3   0        110.14         96.76         1.83 o                         
  -2   3   0          3.74          3.04         0.42 o                         
  -1   3   0          5.10          4.14         0.37 o                         
   0   3   0        144.99        141.56         2.26 o                         
   1   3   0        166.26        192.33         2.87 o                         
   2   3   0        326.96        347.97         4.37 o                         
   3   3   0        133.06        133.57         1.84 o                         
   4   3   0          0.00         -0.06         0.34 o                         
   5   3   0          0.92          1.09         0.49 o                         
   6   3   0        112.85        125.35         3.41 o                         
   7   3   0          2.16          4.16         1.36 o                         
 -10   4   0         26.99         23.86         2.24 o                         
  -9   4   0         77.95         80.07         3.35 o                         
  -8   4   0         32.14         34.55         2.01 o                         
  -7   4   0         27.21         26.87         1.45 o                         
  -6   4   0        994.24        972.29        24.42 o                         
  -5   4   0        368.04        370.48         6.58 o                         
  -4   4   0        326.98        336.74         6.54 o                         
  -3   4   0         72.90         67.84         1.54 o                         
  -2   4   0        351.55        366.08         6.37 o                         
  -1   4   0         21.93         17.01         0.60 o                         
   0   4   0        945.79        951.83        14.96 o                         
   1   4   0        675.40        666.15         9.55 o                         
   2   4   0        171.54        172.81         2.41 o                         
   3   4   0          8.70          7.02         0.42 o                         
   4   4   0         38.74         43.34         1.11 o                         
   5   4   0          0.30          0.33         0.55 o                         
   6   4   0          4.35          0.52         1.11 o                         
   7   4   0         63.66         61.03         4.18 o                         
 -10   5   0         18.19         19.33         2.56 o                         
  -9   5   0          0.33          4.70         1.94 o                         
  -8   5   0        234.16        231.55         7.42 o                         
  -7   5   0         70.32         74.38         1.95 o                         
  -6   5   0          8.30         10.20         0.97 o                         
  -5   5   0         43.78         54.33         1.36 o                         
  -4   5   0        758.59        786.58        14.32 o                         
  -3   5   0        487.96        490.25         8.50 o                         
  -2   5   0         64.88         63.92         1.45 o                         
  -1   5   0          3.62          3.47         0.29 o                         
   0   5   0         74.64         62.22         1.25 o                         
   1   5   0          5.37          6.29         0.37 o                         
   2   5   0        631.20        651.05         9.48 o                         
   3   5   0       1000.28        965.77        16.42 o                         
   4   5   0          9.80         13.87         1.02 o                         
   5   5   0         18.43         18.48         1.47 o                         
   6   5   0         73.26         71.15         4.97 o                         
 -10   6   0          1.89          0.89         4.02 o                         
  -9   6   0          7.33          7.05         1.50 o                         
  -8   6   0         38.37         40.92         1.94 o                         
  -7   6   0         30.74         31.32         1.64 o                         
  -6   6   0          0.97          0.83         1.33 o                         
  -5   6   0          8.08          5.83         0.55 o                         
  -4   6   0          6.65          7.25         0.51 o                         
  -3   6   0         13.93         14.94         0.87 o                         
  -2   6   0        212.33        210.68         3.48 o                         
  -1   6   0         63.11         61.57         1.40 o                         
   0   6   0         20.50         23.32         0.75 o                         
   1   6   0          4.27          4.30         0.47 o                         
   2   6   0          7.01          8.70         0.61 o                         
   3   6   0        129.44        128.60         2.68 o                         
   4   6   0        124.73        133.60         3.48 o                         
   5   6   0        154.55        154.99         4.40 o                         
  -9   7   0         54.84         58.92         4.53 o                         
  -8   7   0         44.25         46.85         2.02 o                         
  -7   7   0         19.56         19.06         1.56 o                         
  -6   7   0        314.30        327.89         8.43 o                         
  -5   7   0         14.62         15.68         1.01 o                         
  -4   7   0         17.52         18.33         1.48 o                         
  -3   7   0        253.25        254.88         7.11 o                         
  -2   7   0        111.56        104.83         2.23 o                         
  -1   7   0         91.96         89.77         2.12 o                         
   0   7   0        558.32        556.53         9.63 o                         
   1   7   0        124.83        121.41         2.86 o                         
   2   7   0         41.35         40.85         1.75 o                         
   3   7   0         58.97         60.34         2.27 o                         
   4   7   0         30.59         33.30         2.41 o                         
  -9   8   0          1.74          2.01         1.87 o                         
  -8   8   0          2.62          4.84         1.44 o                         
  -7   8   0        253.61        262.78         7.43 o                         
  -6   8   0         12.25          9.33         2.04 o                         
  -5   8   0         12.15         12.53         1.40 o                         
  -4   8   0        212.82        220.99         5.08 o                         
  -3   8   0         15.81         16.15         1.12 o                         
  -2   8   0         43.49         45.39         2.28 o                         
  -1   8   0         60.91         62.47         1.85 o                         
   0   8   0         82.13         77.00         2.01 o                         
   1   8   0          0.87          1.46         0.79 o                         
   2   8   0         58.50         64.42         2.41 o                         
   3   8   0         12.34         13.78         1.42 o                         
  -9   9   0          0.18         16.13         9.09 o                         
  -8   9   0         66.12         67.27         6.42 o                         
  -7   9   0          0.34          1.37         1.83 o                         
  -6   9   0        117.03        121.88         5.35 o                         
  -5   9   0         82.88         88.69         3.36 o                         
  -4   9   0        337.30        348.98         7.49 o                         
  -3   9   0        492.46        483.88        11.11 o                         
  -2   9   0         13.73         12.27         1.13 o                         
  -1   9   0         99.01         94.01         3.88 o                         
   0   9   0         64.46         67.97         2.51 o                         
   1   9   0         58.21         67.74         2.56 o                         
   2   9   0         25.09         25.19         2.69 o                         
  -8  10   0         19.40         20.27         4.82 o                         
  -7  10   0          0.66         -2.21         2.21 o                         
  -6  10   0         75.94         76.51         4.71 o                         
  -5  10   0        190.02        195.92         6.62 o                         
  -4  10   0        191.16        188.44         5.47 o                         
  -3  10   0         61.38         56.54         2.45 o                         
  -2  10   0         38.77         40.37         2.13 o                         
  -1  10   0        136.96        135.76         5.07 o                         
   0  10   0         10.11         12.96         1.92 o                         
   1  10   0         84.60         89.71         7.75 o                         
  -6  11   0          4.60          6.67         2.29 o                         
  -5  11   0        125.73        123.84         5.02 o                         
  -4  11   0          5.09          4.14         1.33 o                         
  -3  11   0          2.33          0.10         1.31 o                         
  -2  11   0        142.31        133.02         5.67 o                         
   1 -11   1         85.14         81.75         3.99 o                         
   2 -11   1         71.46         70.55         3.54 o                         
   3 -11   1          0.02         -0.01         1.53 o                         
   4 -11   1          0.85          3.10         1.33 o                         
   5 -11   1          9.66          7.21         1.42 o                         
   6 -11   1        293.71        276.02         9.89 o                         
  -1 -10   1          5.71          7.01         1.53 o                         
   0 -10   1         50.97         57.02         3.04 o                         
   1 -10   1         12.94         10.16         4.10 o                         
   2 -10   1          9.86         11.14         2.90 o                         
   3 -10   1         70.18         67.60         4.04 o                         
   4 -10   1        145.86        140.88         4.16 o                         
   5 -10   1          6.33          6.39         1.43 o                         
   6 -10   1         98.53        100.75         3.60 o                         
   7 -10   1         12.14         15.46         3.58 o                         
   8 -10   1         76.64         70.35        11.54 o                         
  -3  -9   1         47.48         49.21         3.91 o                         
  -2  -9   1          0.12          1.22         1.11 o                         
  -1  -9   1         88.82         87.77         2.89 o                         
   0  -9   1        178.94        175.38         4.94 o                         
   1  -9   1         13.62         12.54         1.11 o                         
   2  -9   1        578.26        578.97        12.68 o                         
   3  -9   1         72.58         71.64         2.37 o                         
   4  -9   1         52.30         54.77         2.11 o                         
   5  -9   1          0.06          0.35         1.16 o                         
   6  -9   1         16.80         16.60         2.16 o                         
   7  -9   1          0.01          0.70         1.40 o                         
   8  -9   1        107.43        111.87         6.44 o                         
  -4  -8   1        145.56        151.69         4.51 o                         
  -3  -8   1         25.82         22.04         1.62 o                         
  -2  -8   1         53.86         58.15         2.24 o                         
  -1  -8   1         20.44         25.32         1.38 o                         
   0  -8   1          7.67          7.89         0.80 o                         
   1  -8   1         96.24        100.98         3.36 o                         
   2  -8   1        182.40        189.70         4.37 o                         
   3  -8   1         18.50         20.15         0.97 o                         
   4  -8   1        424.98        429.42         9.33 o                         
   5  -8   1        159.24        156.52         3.51 o                         
   6  -8   1         13.45         11.67         1.22 o                         
   7  -8   1          0.06          0.94         1.05 o                         
   8  -8   1         20.07         20.54         4.65 o                         
   9  -8   1          0.03         16.04         7.57 o                         
  -5  -7   1          6.83          7.93         1.64 o                         
  -4  -7   1         37.68         37.13         3.41 o                         
  -3  -7   1          5.17          5.66         1.11 o                         
  -2  -7   1         55.72         54.60         1.80 o                         
  -1  -7   1        105.87         98.87         2.54 o                         
   0  -7   1        271.32        258.66         5.08 o                         
   1  -7   1         22.25         23.06         0.85 o                         
   2  -7   1        145.00        150.23         3.05 o                         
   3  -7   1        147.37        151.06         3.63 o                         
   4  -7   1         10.43          9.85         0.78 o                         
   5  -7   1         72.62         72.11         2.07 o                         
   6  -7   1        204.49        215.72         4.89 o                         
   7  -7   1          9.81         10.02         0.87 o                         
   8  -7   1         43.62         42.28         2.92 o                         
   9  -7   1        203.55        208.90         8.87 o                         
  -6  -6   1          0.03         -0.59         1.25 o                         
  -5  -6   1         48.00         39.51         1.95 o                         
  -4  -6   1         58.34         57.05         2.08 o                         
  -3  -6   1          6.52          5.15         0.61 o                         
  -2  -6   1          0.68         -0.48         0.48 o                         
  -1  -6   1        123.87        118.94         2.57 o                         
   0  -6   1          0.43          0.85         0.33 o                         
   1  -6   1         80.48         81.66         1.70 o                         
   2  -6   1        417.62        421.41         7.58 o                         
   3  -6   1          1.60          3.65         0.38 o                         
   4  -6   1        119.48        121.70         2.76 o                         
   5  -6   1        236.17        229.84         5.19 o                         
   6  -6   1         16.42         14.68         0.86 o                         
   7  -6   1          0.16          0.60         0.80 o                         
   8  -6   1        148.28        152.00         4.27 o                         
   9  -6   1         31.82         30.24         3.39 o                         
  -7  -5   1         48.80         67.60         4.41 o                         
  -6  -5   1        168.68        177.06         4.86 o                         
  -5  -5   1        228.93        217.78         5.08 o                         
  -4  -5   1         73.48         61.92         1.73 o                         
  -3  -5   1          6.02         10.09         0.66 o                         
  -2  -5   1        249.04        244.08         3.47 o                         
  -1  -5   1         14.23         19.06         0.57 o                         
   0  -5   1         21.20         17.78         0.57 o                         
   1  -5   1          4.86         12.71         0.49 o                         
   2  -5   1         44.14         47.09         1.14 o                         
   3  -5   1          0.90          0.51         0.38 o                         
   4  -5   1         90.91         84.77         2.18 o                         
   5  -5   1          7.47         10.81         0.63 o                         
   6  -5   1         38.74         41.81         1.49 o                         
   7  -5   1          0.05          1.04         1.04 o                         
   8  -5   1         50.22         55.37         4.55 o                         
   9  -5   1         91.65         86.43         4.73 o                         
  -7  -4   1          1.55          4.93         2.36 o                         
  -6  -4   1         83.62         76.36         2.83 o                         
  -5  -4   1        296.36        290.33         5.68 o                         
  -4  -4   1        579.01        578.85         8.93 o                         
  -3  -4   1         88.80         92.75         1.58 o                         
  -2  -4   1        199.39        198.38         2.83 o                         
  -1  -4   1       1212.70       1264.75        17.89 o                         
   0  -4   1       1312.01       1373.12        21.48 o                         
   1  -4   1        343.23        334.39         5.81 o                         
   2  -4   1        633.57        657.92        11.87 o                         
   3  -4   1        231.69        252.70         5.31 o                         
   4  -4   1        137.12        127.09         2.78 o                         
   5  -4   1        125.63        114.24         2.80 o                         
   6  -4   1        864.91        855.16        15.75 o                         
   7  -4   1        130.01        131.18         3.29 o                         
   8  -4   1          4.63          3.04         1.07 o                         
   9  -4   1          2.57          2.64         1.28 o                         
  -8  -3   1         10.17         13.61         3.15 o                         
  -7  -3   1          0.53          1.24         1.03 o                         
  -6  -3   1          2.63          4.51         0.91 o                         
  -5  -3   1          3.70          3.55         0.43 o                         
  -4  -3   1         13.24         11.80         0.46 o                         
  -3  -3   1          3.08          1.63         0.24 o                         
  -2  -3   1          0.56          1.12         0.19 o                         
  -1  -3   1        909.94        973.97        13.78 o                         
   0  -3   1       2342.77       2219.63        32.71 o                         
   1  -3   1         40.43         47.84         1.11 o                         
   2  -3   1        271.67        268.60         4.43 o                         
   3  -3   1       1988.90       1948.81        34.58 o                         
   4  -3   1        224.67        257.27         4.40 o                         
   5  -3   1         30.31         34.41         1.10 o                         
   6  -3   1        223.59        210.40         5.80 o                         
   7  -3   1        202.78        193.99         4.73 o                         
   8  -3   1        189.88        194.45         5.92 o                         
   9  -3   1          1.07          3.28         1.29 o                         
  -8  -2   1          4.10          5.98         1.48 o                         
  -7  -2   1         86.39         85.93         3.16 o                         
  -6  -2   1         86.43         85.80         2.49 o                         
  -5  -2   1         23.47         24.31         0.89 o                         
  -4  -2   1       1088.45       1145.58        17.08 o                         
  -3  -2   1        236.31        294.27         4.24 o                         
  -2  -2   1        193.19        218.34         3.30 o                         
  -1  -2   1        531.24        513.61         7.34 o                         
   0  -2   1        214.44        212.47         3.44 o                         
   1  -2   1       4667.78       4478.50        69.70 o                         
   2  -2   1       8575.81       8102.15       126.09 o                         
   3  -2   1         89.03         92.92         1.89 o                         
   4  -2   1         54.95         67.53         1.58 o                         
   5  -2   1        342.14        336.55         6.09 o                         
   6  -2   1         10.94          9.27         0.87 o                         
   7  -2   1         11.93         14.05         1.18 o                         
   8  -2   1         43.85         44.56         3.26 o                         
   9  -2   1        178.67        182.63         5.88 o                         
  -9  -1   1          0.07          2.75         1.59 o                         
  -8  -1   1         65.76         68.81         3.06 o                         
  -7  -1   1         62.51         58.39         1.70 o                         
  -6  -1   1         26.03         24.91         1.14 o                         
  -5  -1   1        411.04        430.79         6.16 o                         
  -4  -1   1        146.67        135.74         2.13 o                         
  -3  -1   1        265.44        276.04         3.96 o                         
  -2  -1   1        301.95        326.83         5.25 o                         
  -1  -1   1       1330.43       1265.12        17.11 o                         
   0  -1   1       2061.35       1876.10        27.79 o                         
   1  -1   1        277.02        231.87         3.52 o                         
   2  -1   1       1697.23       1616.95        26.73 o                         
   3  -1   1         50.44         48.82         1.14 o                         
   4  -1   1        432.52        394.87         6.52 o                         
   5  -1   1        134.40        125.71         2.44 o                         
   6  -1   1        161.23        167.81         4.33 o                         
   7  -1   1          0.64          1.40         0.88 o                         
   8  -1   1         45.47         52.65         2.64 o                         
   9  -1   1          0.59          0.60         1.94 o                         
  -9   0   1         74.21         81.79         4.08 o                         
  -8   0   1         18.06         18.29         1.71 o                         
  -7   0   1         74.17         68.18         4.09 o                         
  -6   0   1        253.58        228.12         4.98 o                         
  -5   0   1         33.06         39.42         0.98 o                         
  -4   0   1       1010.44       1031.72        14.74 o                         
  -3   0   1       1940.63       1845.88        28.80 o                         
  -2   0   1        279.47        259.65         4.00 o                         
  -1   0   1        911.33        836.17        12.83 o                         
   0   0   1        145.11        144.33         1.84 o                         
   1   0   1       1791.22       1726.15        21.56 o                         
   2   0   1         78.37         78.17         1.21 o                         
   3   0   1          0.69          0.07         0.16 o                         
   4   0   1        245.98        252.55         3.86 o                         
   5   0   1        208.13        223.37         4.99 o                         
   6   0   1         78.77         73.48         2.46 o                         
   7   0   1         89.89         86.44         4.22 o                         
   8   0   1          7.18          6.55         2.12 o                         
 -10   1   1          9.83          9.79         1.89 o                         
  -9   1   1          7.90          9.48         1.40 o                         
  -8   1   1         36.59         34.46         2.05 o                         
  -7   1   1        226.95        224.89         5.53 o                         
  -6   1   1          6.01          7.94         0.55 o                         
  -5   1   1          6.62          8.50         0.55 o                         
  -4   1   1        308.61        277.31         5.43 o                         
  -3   1   1          6.85          6.41         0.43 o                         
  -2   1   1       2849.46       2647.45        59.31 o                         
  -1   1   1        387.07        381.41         6.03 o                         
   0   1   1          1.38          1.52         0.10 o                         
   1   1   1        910.03        880.70        11.90 o                         
   2   1   1       1016.80        983.92        11.92 o                         
   3   1   1       1019.55       1130.39        15.39 o                         
   4   1   1        100.52         88.12         1.59 o                         
   5   1   1        146.78        140.00         3.60 o                         
   6   1   1         22.04         20.91         1.23 o                         
   7   1   1          2.29          1.71         1.05 o                         
   8   1   1        151.49        161.79         5.81 o                         
 -10   2   1         52.61         65.20         3.35 o                         
  -9   2   1         39.36         34.81         2.53 o                         
  -8   2   1        269.27        271.17         7.65 o                         
  -7   2   1         22.81         24.04         1.19 o                         
  -6   2   1         70.41         64.73         2.46 o                         
  -5   2   1        320.34        303.13         5.53 o                         
  -4   2   1        236.56        232.09         4.59 o                         
  -3   2   1          2.35          3.59         0.31 o                         
  -2   2   1         34.11         39.34         0.93 o                         
  -1   2   1          1.01          1.42         0.19 o                         
   0   2   1        376.97        383.77         6.05 o                         
   1   2   1          2.97          6.22         0.23 o                         
   2   2   1        212.90        227.85         3.01 o                         
   3   2   1        187.11        182.02         2.58 o                         
   4   2   1         46.14         50.18         1.10 o                         
   5   2   1          6.96          5.58         0.58 o                         
   6   2   1        168.85        168.28         3.98 o                         
   7   2   1          3.94          3.32         1.43 o                         
   8   2   1          3.70         -2.84         2.84 o                         
 -10   3   1          4.90          5.66         1.67 o                         
  -9   3   1         51.17         53.60         4.98 o                         
  -8   3   1         36.47         36.86         2.00 o                         
  -7   3   1          0.05         -0.73         0.73 o                         
  -6   3   1        626.18        625.75        11.78 o                         
  -5   3   1         33.49         35.24         1.16 o                         
  -4   3   1        578.47        614.14        14.92 o                         
  -3   3   1        357.78        347.92         6.09 o                         
  -2   3   1        148.95        160.88         3.22 o                         
  -1   3   1        450.62        452.69         7.16 o                         
   0   3   1        221.30        222.97         3.15 o                         
   1   3   1         88.38         91.87         1.31 o                         
   2   3   1        438.30        436.32         5.85 o                         
   3   3   1        244.69        242.85         3.27 o                         
   4   3   1         15.66         14.23         0.65 o                         
   5   3   1        298.07        289.99         5.51 o                         
   6   3   1          1.58          0.45         1.04 o                         
   7   3   1          9.13          5.68         1.67 o                         
 -10   4   1         16.11         19.24         1.91 o                         
  -9   4   1        288.63        281.49         8.13 o                         
  -8   4   1         98.28         95.69         3.46 o                         
  -7   4   1         44.81         40.13         1.16 o                         
  -6   4   1          0.46          0.51         0.48 o                         
  -5   4   1        118.05        124.03         2.57 o                         
  -4   4   1         50.58         55.13         1.35 o                         
  -3   4   1          0.40          3.19         0.53 o                         
  -2   4   1        150.37        140.26         2.69 o                         
  -1   4   1        272.93        274.72         5.12 o                         
   0   4   1         56.54         56.68         1.04 o                         
   1   4   1        133.58        126.88         1.66 o                         
   2   4   1          1.48          1.66         0.24 o                         
   3   4   1          2.83          2.98         0.39 o                         
   4   4   1         48.92         51.34         1.23 o                         
   5   4   1          1.70          2.19         0.73 o                         
   6   4   1          3.27          0.29         1.70 o                         
 -10   5   1          7.97          7.19         1.47 o                         
  -9   5   1          0.02          1.22         1.39 o                         
  -8   5   1        288.94        292.53         8.01 o                         
  -7   5   1        253.55        254.61         5.59 o                         
  -6   5   1        262.13        268.89         4.73 o                         
  -5   5   1          5.37          3.25         0.51 o                         
  -4   5   1        855.49        888.61        17.52 o                         
  -3   5   1         31.10         24.82         0.98 o                         
  -2   5   1         54.84         63.25         1.36 o                         
  -1   5   1        399.45        401.24         7.41 o                         
   0   5   1        472.12        499.25         7.64 o                         
   1   5   1        271.97        266.46         4.25 o                         
   2   5   1        369.50        371.51         6.17 o                         
   3   5   1        581.47        572.83         9.34 o                         
   4   5   1         25.49         25.75         1.36 o                         
   5   5   1          8.50          9.75         2.43 o                         
   6   5   1         32.84         41.87         4.54 o                         
 -10   6   1        158.94        153.00         7.00 o                         
  -9   6   1         24.67         28.02         2.28 o                         
  -8   6   1          9.01         14.13         1.68 o                         
  -7   6   1          5.83          5.09         0.74 o                         
  -6   6   1         22.77         22.23         1.43 o                         
  -5   6   1        215.44        219.87         6.34 o                         
  -4   6   1         63.82         67.28         1.93 o                         
  -3   6   1          4.65          6.28         0.56 o                         
  -2   6   1         22.61         15.42         0.77 o                         
  -1   6   1         77.81         84.09         2.02 o                         
   0   6   1         40.15         44.27         1.16 o                         
   1   6   1          1.85          2.08         0.74 o                         
   2   6   1        142.58        135.23         3.08 o                         
   3   6   1          1.82          2.47         0.82 o                         
   4   6   1        113.66        124.72         4.07 o                         
   5   6   1        145.57        155.33         5.05 o                         
 -10   7   1         22.30         17.66         4.36 o                         
  -9   7   1         42.49         41.10         3.54 o                         
  -8   7   1          3.60          1.52         1.24 o                         
  -7   7   1          3.37          3.93         1.00 o                         
  -6   7   1        100.24         97.85         2.85 o                         
  -5   7   1        235.57        239.12         6.14 o                         
  -4   7   1        137.90        147.84         3.59 o                         
  -3   7   1        312.21        317.53         6.21 o                         
  -2   7   1        104.57        105.61         2.73 o                         
  -1   7   1        341.55        337.61         6.49 o                         
   0   7   1         77.74         75.82         2.23 o                         
   1   7   1         96.79         92.98         2.24 o                         
   2   7   1         41.83         44.15         1.77 o                         
   3   7   1          5.87          5.31         1.03 o                         
   4   7   1         64.89         74.74         3.38 o                         
  -9   8   1         16.07         17.99         2.80 o                         
  -8   8   1         87.27         86.01         3.61 o                         
  -7   8   1          2.71          4.22         1.24 o                         
  -6   8   1         69.13         70.66         2.54 o                         
  -5   8   1          7.39          6.24         0.87 o                         
  -4   8   1         26.82         23.79         2.11 o                         
  -3   8   1        782.14        765.50        16.99 o                         
  -2   8   1        444.72        430.34         9.07 o                         
  -1   8   1         37.93         38.12         1.24 o                         
   0   8   1         26.79         28.34         1.49 o                         
   1   8   1         88.17         92.87         2.91 o                         
   2   8   1          9.95         10.96         1.36 o                         
   3   8   1         82.44         85.38         3.24 o                         
  -9   9   1          8.08          9.39        10.29 o                         
  -8   9   1          0.51          1.61         3.40 o                         
  -7   9   1         29.99         31.55         3.23 o                         
  -6   9   1        288.27        283.55         9.42 o                         
  -5   9   1          0.04          2.09         1.48 o                         
  -4   9   1         34.28         33.80         2.24 o                         
  -3   9   1         99.40        102.28         3.36 o                         
  -2   9   1         70.25         71.09         2.63 o                         
  -1   9   1         53.74         55.85         2.36 o                         
   0   9   1        135.13        139.77         5.04 o                         
   1   9   1         35.42         36.28         2.85 o                         
  -8  10   1          8.08          1.65         7.26 o                         
  -7  10   1          0.28         -1.43         1.62 o                         
  -6  10   1         11.31          6.81         2.16 o                         
  -5  10   1         34.22         33.81         2.06 o                         
  -4  10   1         79.98         78.29         3.01 o                         
  -3  10   1         71.86         70.52         2.81 o                         
  -2  10   1          5.06          3.90         1.14 o                         
  -1  10   1         77.22         77.07         3.56 o                         
   0  10   1         47.06         43.83         3.05 o                         
  -6  11   1          2.59          2.59         1.89 o                         
  -5  11   1          0.16          3.17         1.47 o                         
  -4  11   1          1.99          3.03         1.49 o                         
  -3  11   1          1.45          2.91         2.47 o                         
   0 -11   2         22.21         17.03         3.98 o                         
   1 -11   2         14.19         11.15         1.79 o                         
   2 -11   2         78.58         71.42         3.61 o                         
   3 -11   2         67.11         61.88         3.36 o                         
   4 -11   2        174.66        176.02         5.32 o                         
   5 -11   2         86.59         81.34         3.95 o                         
   6 -11   2          0.63         -1.74         1.74 o                         
  -2 -10   2        108.98        112.47         4.86 o                         
  -1 -10   2          4.36          2.14         1.45 o                         
   0 -10   2         20.48         21.65         1.69 o                         
   1 -10   2         13.09         14.50         1.62 o                         
   2 -10   2          3.10          2.59         1.12 o                         
   3 -10   2          9.64         10.35         1.56 o                         
   4 -10   2        201.16        206.44         6.26 o                         
   5 -10   2         13.78         13.50         1.27 o                         
   6 -10   2         63.70         63.58         3.20 o                         
   7 -10   2        117.55        112.61         4.85 o                         
  -3  -9   2         17.88         21.79         2.19 o                         
  -2  -9   2          2.49          4.66         1.32 o                         
  -1  -9   2         49.84         44.81         2.24 o                         
   0  -9   2        191.06        178.50         5.03 o                         
   1  -9   2         80.32         81.49         3.60 o                         
   2  -9   2         10.64          9.10         1.15 o                         
   3  -9   2         13.89         15.74         1.32 o                         
   4  -9   2         48.28         50.80         1.66 o                         
   5  -9   2         35.90         37.67         1.71 o                         
   6  -9   2         31.64         29.58         2.16 o                         
   7  -9   2         11.03          7.28         2.43 o                         
   8  -9   2         62.35         60.96         4.77 o                         
  -4  -8   2         10.59         10.03         1.32 o                         
  -3  -8   2         15.69         18.54         2.41 o                         
  -2  -8   2        280.11        272.28         6.74 o                         
  -1  -8   2         20.61         18.10         1.10 o                         
   0  -8   2          5.79          6.84         1.04 o                         
   1  -8   2        589.72        567.57        16.25 o                         
   2  -8   2        522.82        515.92         9.82 o                         
   3  -8   2         95.14         97.85         2.49 o                         
   4  -8   2        108.78        111.54         2.50 o                         
   5  -8   2        117.98        122.50         3.05 o                         
   6  -8   2          0.02          0.90         0.89 o                         
   7  -8   2         53.72         64.70         3.50 o                         
   8  -8   2         63.30         70.39         6.41 o                         
  -5  -7   2          1.65          0.61         1.09 o                         
  -4  -7   2          0.02          0.33         0.88 o                         
  -3  -7   2        226.82        207.93         4.90 o                         
  -2  -7   2         52.66         38.13         1.68 o                         
  -1  -7   2          4.88          5.57         0.64 o                         
   0  -7   2        143.03        141.86         3.09 o                         
   1  -7   2          0.96          1.38         0.48 o                         
   2  -7   2        174.51        182.09         3.22 o                         
   3  -7   2        124.28        119.05         2.31 o                         
   4  -7   2          0.03         -0.34         0.43 o                         
   5  -7   2          7.35          8.55         0.89 o                         
   6  -7   2         97.33        100.09         2.56 o                         
   7  -7   2         37.66         38.53         1.96 o                         
   8  -7   2         44.36         48.17         3.47 o                         
   9  -7   2         48.47         48.58         3.88 o                         
  -6  -6   2          0.83         -0.38         1.15 o                         
  -5  -6   2          0.02          0.84         0.87 o                         
  -4  -6   2        294.71        273.29         6.20 o                         
  -3  -6   2          6.71          6.98         0.72 o                         
  -2  -6   2        267.94        235.83         4.75 o                         
  -1  -6   2        157.55        162.62         2.98 o                         
   0  -6   2         11.17          7.62         0.55 o                         
   1  -6   2        203.60        202.38         3.76 o                         
   2  -6   2        988.55       1027.00        16.32 o                         
   3  -6   2          4.10          5.53         0.48 o                         
   4  -6   2        137.96        136.80         2.83 o                         
   5  -6   2        167.33        165.55         3.88 o                         
   6  -6   2         12.07         13.50         0.94 o                         
   7  -6   2          2.70          2.96         0.88 o                         
   8  -6   2        183.99        190.82         7.25 o                         
   9  -6   2         33.01         41.36         4.97 o                         
  -7  -5   2         19.53         14.59         3.29 o                         
  -6  -5   2        116.12        121.61         4.31 o                         
  -5  -5   2        140.32        148.11         3.12 o                         
  -4  -5   2        117.17         98.84         2.41 o                         
  -3  -5   2         52.95         58.94         1.41 o                         
  -2  -5   2         37.92         35.22         0.83 o                         
  -1  -5   2          9.75         10.99         0.48 o                         
   0  -5   2         47.27         74.82         1.52 o                         
   1  -5   2        845.03        874.57        15.73 o                         
   2  -5   2         48.70         47.82         1.07 o                         
   3  -5   2          0.18          0.12         0.25 o                         
   4  -5   2        320.51        305.40         5.23 o                         
   5  -5   2        397.03        414.56         9.05 o                         
   6  -5   2          0.58          1.35         0.81 o                         
   7  -5   2         19.33         19.84         1.52 o                         
   8  -5   2          1.12          0.75         1.51 o                         
   9  -5   2         18.27         21.83         5.71 o                         
  -8  -4   2         30.87         19.13         5.84 o                         
  -7  -4   2         44.96         41.64         2.58 o                         
  -6  -4   2          5.60          5.95         0.85 o                         
  -5  -4   2        485.06        494.41         8.28 o                         
  -4  -4   2        966.49        969.91        15.48 o                         
  -3  -4   2        701.74        698.23        10.16 o                         
  -2  -4   2        462.58        526.93         7.08 o                         
  -1  -4   2        203.60        256.95         4.06 o                         
   0  -4   2         63.85         64.41         1.15 o                         
   1  -4   2        127.50        136.46         2.55 o                         
   2  -4   2        618.21        631.54         9.57 o                         
   3  -4   2       3155.92       3240.80        47.79 o                         
   4  -4   2         12.58         13.60         0.80 o                         
   5  -4   2        219.26        219.32         4.94 o                         
   6  -4   2         32.21         36.13         1.57 o                         
   7  -4   2         46.18         44.31         1.94 o                         
   8  -4   2         25.25         23.47         2.52 o                         
   9  -4   2          1.05          1.13         1.95 o                         
  -8  -3   2         58.74         62.30         3.30 o                         
  -7  -3   2         14.67         16.11         1.34 o                         
  -6  -3   2         36.97         37.86         1.24 o                         
  -5  -3   2          5.20          5.38         0.44 o                         
  -4  -3   2         48.15         52.33         1.09 o                         
  -3  -3   2        651.86        665.46         9.22 o                         
  -2  -3   2       1447.58       1457.64        20.63 o                         
  -1  -3   2        212.64        223.55         3.52 o                         
   0  -3   2        265.79        264.39         4.12 o                         
   1  -3   2         51.40         69.67         1.54 o                         
   2  -3   2        103.60        120.49         2.16 o                         
   3  -3   2         50.29         52.12         1.24 o                         
   4  -3   2       2779.57       2658.32        44.08 o                         
   5  -3   2        482.88        469.41         8.26 o                         
   6  -3   2         14.47         13.30         0.94 o                         
   7  -3   2        299.43        302.48         6.49 o                         
   8  -3   2          8.55          7.08         1.80 o                         
   9  -3   2         14.64         11.81         2.10 o                         
  -9  -2   2          6.77         10.23         3.85 o                         
  -8  -2   2          0.51         -0.08         1.01 o                         
  -7  -2   2         25.38         28.49         1.29 o                         
  -6  -2   2         17.08         17.89         0.88 o                         
  -5  -2   2          3.60          3.97         0.47 o                         
  -4  -2   2        346.37        332.31         4.82 o                         
  -3  -2   2        104.42         97.34         1.52 o                         
  -2  -2   2        153.02        150.07         2.27 o                         
  -1  -2   2         71.55         82.42         1.34 o                         
   0  -2   2        406.65        429.14         6.47 o                         
   1  -2   2       2252.08       2134.93        33.17 o                         
   2  -2   2        145.71        164.11         2.51 o                         
   3  -2   2        260.67        259.45         4.66 o                         
   4  -2   2        290.92        295.95         5.03 o                         
   5  -2   2         29.42         26.95         0.92 o                         
   6  -2   2        506.12        504.42         8.94 o                         
   7  -2   2          9.82          9.35         0.89 o                         
   8  -2   2         67.46         64.19         4.24 o                         
   9  -2   2         83.60         78.22         4.17 o                         
  -9  -1   2         10.32         12.30         1.71 o                         
  -8  -1   2         99.81         98.47         3.71 o                         
  -7  -1   2         40.30         43.11         1.78 o                         
  -6  -1   2         25.34         28.15         1.11 o                         
  -5  -1   2        367.40        361.94         5.80 o                         
  -4  -1   2        130.07        124.67         2.37 o                         
  -3  -1   2         27.96         35.59         0.80 o                         
  -2  -1   2       1036.60       1001.51        14.22 o                         
  -1  -1   2       2216.52       2044.51        28.74 o                         
   0  -1   2        471.72        478.43         7.16 o                         
   1  -1   2         17.01         23.57         0.44 o                         
   2  -1   2        222.62        222.40         3.37 o                         
   3  -1   2         43.01         43.85         0.89 o                         
   4  -1   2         67.69         54.52         1.10 o                         
   5  -1   2        466.58        471.00         8.29 o                         
   6  -1   2          0.60          0.30         0.56 o                         
   7  -1   2         52.21         52.26         2.95 o                         
   8  -1   2         21.51         27.37         2.32 o                         
 -10   0   2         81.38         84.76         5.36 o                         
  -9   0   2        218.92        209.50         6.47 o                         
  -8   0   2         22.16         28.16         2.62 o                         
  -7   0   2        215.68        201.13         5.40 o                         
  -6   0   2        312.73        316.12         5.87 o                         
  -5   0   2          0.02          0.03         0.35 o                         
  -4   0   2        202.81        195.31         3.45 o                         
  -3   0   2       1829.33       1742.53        25.77 o                         
  -2   0   2        612.02        590.57         8.87 o                         
  -1   0   2        901.62        844.77        13.21 o                         
   0   0   2         35.24         30.32         0.51 o                         
   1   0   2        116.51        112.07         1.47 o                         
   2   0   2        304.37        309.44         4.16 o                         
   3   0   2         25.73         21.10         0.48 o                         
   4   0   2          3.00          2.79         0.27 o                         
   5   0   2         14.11         12.55         0.73 o                         
   6   0   2         37.65         41.09         1.72 o                         
   7   0   2         20.71         22.71         1.80 o                         
   8   0   2         65.14         71.58         3.31 o                         
 -10   1   2        242.80        241.98         7.48 o                         
  -9   1   2        367.24        343.99         9.56 o                         
  -8   1   2        166.58        155.98         4.26 o                         
  -7   1   2         85.77         79.78         2.45 o                         
  -6   1   2          4.81          6.54         0.62 o                         
  -5   1   2         15.83         17.69         0.85 o                         
  -4   1   2        342.87        324.24         5.81 o                         
  -3   1   2         34.11         45.65         0.92 o                         
  -2   1   2       8619.24       7762.40       128.13 o                         
  -1   1   2       7404.42       6834.37       106.16 o                         
   0   1   2       1277.42       1209.80        16.99 o                         
   1   1   2         32.62         28.71         0.55 o                         
   2   1   2        174.66        181.90         2.90 o                         
   3   1   2        152.26        165.25         2.58 o                         
   4   1   2        271.85        254.98         4.60 o                         
   5   1   2        355.81        348.14         6.63 o                         
   6   1   2        263.01        247.48         6.17 o                         
   7   1   2         41.97         50.34         2.56 o                         
 -10   2   2          9.28          2.35         1.75 o                         
  -9   2   2        123.02        125.65         4.42 o                         
  -8   2   2         61.35         58.15         2.42 o                         
  -7   2   2          2.53          4.04         0.80 o                         
  -6   2   2         72.57         60.36         1.78 o                         
  -5   2   2         29.83         38.06         1.24 o                         
  -4   2   2        277.06        300.82         5.80 o                         
  -3   2   2         79.27         91.74         2.21 o                         
  -2   2   2        448.33        470.18         8.61 o                         
  -1   2   2        107.53        107.66         1.76 o                         
   0   2   2        850.14        826.62        10.37 o                         
   1   2   2        427.58        432.27         6.23 o                         
   2   2   2          8.17          9.81         0.41 o                         
   3   2   2         68.69         69.44         1.34 o                         
   4   2   2          0.52          1.23         0.59 o                         
   5   2   2          7.70          4.91         0.95 o                         
   6   2   2        156.94        153.14         5.65 o                         
   7   2   2        178.77        190.21         6.98 o                         
 -10   3   2         97.53        104.31         4.72 o                         
  -9   3   2          7.80          6.47         1.43 o                         
  -8   3   2         39.02         40.98         2.37 o                         
  -7   3   2        534.69        550.08        13.85 o                         
  -6   3   2          2.11          3.87         0.75 o                         
  -5   3   2          2.86          3.71         0.51 o                         
  -4   3   2        518.41        495.46        11.60 o                         
  -3   3   2        159.59        175.68         3.31 o                         
  -2   3   2        712.93        779.46        13.10 o                         
  -1   3   2        194.78        200.17         3.00 o                         
   0   3   2          0.20          0.08         0.17 o                         
   1   3   2          4.00          8.11         0.36 o                         
   2   3   2        129.13        134.41         2.20 o                         
   3   3   2        245.45        238.44         4.68 o                         
   4   3   2          8.85         11.28         0.77 o                         
   5   3   2        171.88        170.17         5.05 o                         
   6   3   2          4.67          5.25         1.55 o                         
 -10   4   2          7.82         11.07         2.51 o                         
  -9   4   2          0.15          0.34         2.58 o                         
  -8   4   2        350.26        362.47         9.75 o                         
  -7   4   2        144.69        145.85         3.80 o                         
  -6   4   2          3.62          4.32         0.65 o                         
  -5   4   2        135.09        128.03         3.09 o                         
  -4   4   2        270.33        285.65         6.05 o                         
  -3   4   2         20.79         19.51         0.79 o                         
  -2   4   2        545.60        560.41         8.14 o                         
  -1   4   2         10.42          4.41         0.32 o                         
   0   4   2         37.91         37.44         0.71 o                         
   1   4   2         96.16         97.05         1.56 o                         
   2   4   2          2.84          2.89         0.41 o                         
   3   4   2        200.87        203.48         4.50 o                         
   4   4   2         78.94         80.09         2.10 o                         
   5   4   2         52.85         60.80         2.50 o                         
   6   4   2          0.76          1.87         3.56 o                         
 -10   5   2         26.23         26.54         2.11 o                         
  -9   5   2          1.06         -1.23         1.23 o                         
  -8   5   2        136.97        139.58         3.85 o                         
  -7   5   2        308.74        308.89         6.58 o                         
  -6   5   2        237.84        238.04         4.53 o                         
  -5   5   2          5.90          7.09         0.74 o                         
  -4   5   2          9.31         11.92         0.72 o                         
  -3   5   2        954.89        965.85        16.39 o                         
  -2   5   2        103.55        115.42         2.19 o                         
  -1   5   2        298.35        294.27         5.22 o                         
   0   5   2       1172.87       1174.72        17.55 o                         
   1   5   2        221.56        222.21         3.77 o                         
   2   5   2         36.70         32.82         1.03 o                         
   3   5   2         91.70         88.45         2.38 o                         
   4   5   2          1.46          1.19         0.94 o                         
   5   5   2          1.99          5.56         9.44 o                         
 -10   6   2         28.61         27.67         2.59 o                         
  -9   6   2         23.61         20.27         1.58 o                         
  -8   6   2         13.50         13.64         1.31 o                         
  -7   6   2         25.40         24.71         1.45 o                         
  -6   6   2        399.82        415.94         7.61 o                         
  -5   6   2         12.28         10.84         0.81 o                         
  -4   6   2        276.89        270.00         5.72 o                         
  -3   6   2          2.88          2.39         0.43 o                         
  -2   6   2        116.84        121.36         3.16 o                         
  -1   6   2        837.30        819.49        13.87 o                         
   0   6   2        450.52        453.01         8.42 o                         
   1   6   2        567.69        574.20        10.53 o                         
   2   6   2        292.98        298.72         6.61 o                         
   3   6   2          0.04         -1.03         1.03 o                         
   4   6   2          0.36          3.97         1.58 o                         
 -10   7   2          7.42          6.31         3.95 o                         
  -9   7   2         16.59         19.15         1.99 o                         
  -8   7   2         19.87         22.42         2.81 o                         
  -7   7   2          6.19          4.50         1.11 o                         
  -6   7   2         21.61         20.83         1.66 o                         
  -5   7   2         45.78         45.64         1.73 o                         
  -4   7   2        146.61        143.05         3.55 o                         
  -3   7   2          5.64          6.25         0.74 o                         
  -2   7   2         33.06         33.93         1.37 o                         
  -1   7   2         56.60         51.97         1.55 o                         
   0   7   2          1.54          1.28         0.53 o                         
   1   7   2          1.26          1.71         0.76 o                         
   2   7   2        102.13        101.84         3.07 o                         
   3   7   2        212.99        218.45         6.41 o                         
  -9   8   2          1.52          3.45         1.94 o                         
  -8   8   2         55.81         56.74         3.58 o                         
  -7   8   2         54.20         52.38         2.79 o                         
  -6   8   2          0.57          1.99         0.91 o                         
  -5   8   2         94.65         94.18         2.94 o                         
  -4   8   2        152.74        147.09         3.89 o                         
  -3   8   2         25.50         26.47         1.36 o                         
  -2   8   2          0.59          2.12         1.14 o                         
  -1   8   2        197.93        198.66         4.86 o                         
   0   8   2         10.39         13.86         1.18 o                         
   1   8   2          0.03         -0.99         0.99 o                         
   2   8   2         93.26         95.14         5.98 o                         
  -9   9   2         58.11         55.09         5.73 o                         
  -8   9   2         17.23         17.37         4.38 o                         
  -7   9   2          2.20          4.73         2.60 o                         
  -6   9   2         62.26         60.98         3.73 o                         
  -5   9   2         67.62         67.36         2.62 o                         
  -4   9   2          0.39          1.60         1.07 o                         
  -3   9   2          8.31          9.42         1.12 o                         
  -2   9   2         22.34         22.97         1.65 o                         
  -1   9   2          4.78          8.40         1.33 o                         
   0   9   2          1.94          3.89         1.41 o                         
   1   9   2         46.96         47.35         3.73 o                         
  -8  10   2          0.29          2.41         4.01 o                         
  -7  10   2         96.92        103.24         4.37 o                         
  -6  10   2         22.85         18.16         1.66 o                         
  -5  10   2         80.19         79.36         3.07 o                         
  -4  10   2        182.79        176.93         5.27 o                         
  -3  10   2        102.99        100.86         4.50 o                         
  -2  10   2          9.72          8.41         2.21 o                         
  -1  10   2         49.91         49.69         3.28 o                         
   0 -11   3         20.08         20.82         2.34 o                         
   1 -11   3          4.33          5.97         1.53 o                         
   2 -11   3         33.00         36.78         2.75 o                         
   3 -11   3         14.55         10.76         1.74 o                         
   4 -11   3         51.99         53.58         2.67 o                         
   5 -11   3         40.47         46.61        16.66 o                         
   6 -11   3          0.89          2.96         2.51 o                         
  -2 -10   3         46.93         48.62         2.56 o                         
  -1 -10   3          3.49          5.48         1.22 o                         
   0 -10   3        324.87        315.18         8.38 o                         
   1 -10   3          7.40          9.76         1.17 o                         
   2 -10   3         39.01         39.21         1.85 o                         
   3 -10   3         51.74         52.18         2.20 o                         
   4 -10   3        157.17        150.09         4.43 o                         
   5 -10   3         33.23         31.12         3.15 o                         
   6 -10   3         55.52         56.40         3.05 o                         
   7 -10   3        132.74        135.99         7.15 o                         
  -4  -9   3         27.57         26.30         2.30 o                         
  -3  -9   3         11.76         12.41         2.10 o                         
  -2  -9   3         44.29         41.18         2.12 o                         
  -1  -9   3        137.31        131.70         3.81 o                         
   0  -9   3          7.18         12.82         1.25 o                         
   1  -9   3         10.57         10.11         1.00 o                         
   2  -9   3          2.59          2.97         0.68 o                         
   3  -9   3          0.10          0.05         0.75 o                         
   4  -9   3         67.62         64.30         2.51 o                         
   5  -9   3         81.11         77.99         2.96 o                         
   6  -9   3         13.82         18.19         1.72 o                         
   7  -9   3          3.93          7.60         1.96 o                         
   8  -9   3         24.25         36.64         7.97 o                         
  -5  -8   3         27.18         21.24         3.07 o                         
  -4  -8   3         17.15         20.48         3.16 o                         
  -3  -8   3          1.46          0.43         1.09 o                         
  -2  -8   3        302.63        282.50         6.96 o                         
  -1  -8   3        178.77        155.81         3.80 o                         
   0  -8   3         90.87         80.48         3.16 o                         
   1  -8   3        310.20        298.92         5.53 o                         
   2  -8   3        313.68        313.09         6.23 o                         
   3  -8   3        164.72        165.33         3.69 o                         
   4  -8   3         92.73         96.95         2.47 o                         
   5  -8   3          0.74          0.63         0.75 o                         
   6  -8   3         80.41         73.84         3.09 o                         
   7  -8   3        153.76        155.41         8.29 o                         
   8  -8   3          7.31          8.33         4.59 o                         
  -6  -7   3         71.49         67.69         4.19 o                         
  -5  -7   3          2.67          1.23         1.67 o                         
  -4  -7   3         50.34         51.59         2.98 o                         
  -3  -7   3         12.11         19.78         1.37 o                         
  -2  -7   3         15.50         12.88         0.91 o                         
  -1  -7   3         10.19          9.71         0.72 o                         
   0  -7   3        272.32        281.98         6.12 o                         
   1  -7   3          2.80          1.22         0.40 o                         
   2  -7   3          6.51          4.11         0.49 o                         
   3  -7   3        735.89        726.64        12.57 o                         
   4  -7   3        259.54        236.58         4.54 o                         
   5  -7   3         29.74         27.30         2.37 o                         
   6  -7   3        200.59        195.17         5.74 o                         
   7  -7   3          4.95          2.39         5.21 o                         
   8  -7   3         17.10         16.70         2.28 o                         
  -7  -6   3          7.83          1.87         2.61 o                         
  -6  -6   3          6.68          8.61         1.18 o                         
  -5  -6   3         71.37         61.67         2.87 o                         
  -4  -6   3         93.28         96.99         2.48 o                         
  -3  -6   3          9.63          9.68         0.80 o                         
  -2  -6   3        215.05        207.80         3.99 o                         
  -1  -6   3        263.94        250.70         4.37 o                         
   0  -6   3        371.15        404.69         6.40 o                         
   1  -6   3         65.33         66.65         1.47 o                         
   2  -6   3         23.67         20.83         0.83 o                         
   3  -6   3         31.28         42.99         1.80 o                         
   4  -6   3         68.62         69.70         1.81 o                         
   5  -6   3        399.83        409.11         8.86 o                         
   6  -6   3         49.77         68.56         3.50 o                         
   7  -6   3        491.31        494.39        13.69 o                         
   8  -6   3         13.14         13.28         2.08 o                         
  -7  -5   3          3.64          3.71         1.56 o                         
  -6  -5   3         47.96         50.44         2.20 o                         
  -5  -5   3        102.38         98.77         2.51 o                         
  -4  -5   3          1.83          1.90         0.53 o                         
  -3  -5   3          7.85          6.72         0.53 o                         
  -2  -5   3        235.30        254.75         3.81 o                         
  -1  -5   3          5.24          7.79         0.46 o                         
   0  -5   3        910.93        927.59        14.68 o                         
   1  -5   3          6.31          4.84         0.39 o                         
   2  -5   3         11.82         11.51         0.56 o                         
   3  -5   3        223.29        206.65         3.52 o                         
   4  -5   3         27.25         38.23         1.41 o                         
   5  -5   3        797.77        814.93        26.29 o                         
   6  -5   3        316.68        333.54         8.98 o                         
   7  -5   3        105.22        109.33         3.86 o                         
   8  -5   3         26.97         27.79         3.21 o                         
  -8  -4   3        102.35        107.29         5.36 o                         
  -7  -4   3         84.66         89.37         3.24 o                         
  -6  -4   3        132.84        135.15         2.86 o                         
  -5  -4   3          6.73          5.67         0.55 o                         
  -4  -4   3        160.75        162.91         3.02 o                         
  -3  -4   3        169.62        164.26         2.58 o                         
  -2  -4   3         23.98         40.25         0.91 o                         
  -1  -4   3        112.92         90.34         1.76 o                         
   0  -4   3          1.82          1.57         0.27 o                         
   1  -4   3         60.26         64.63         1.34 o                         
   2  -4   3        871.29        866.39        13.78 o                         
   3  -4   3        359.53        401.20         6.80 o                         
   4  -4   3        102.91        101.78         2.45 o                         
   5  -4   3         40.79         41.87         1.65 o                         
   6  -4   3         59.49         64.69         2.20 o                         
   7  -4   3          0.59          0.95         1.32 o                         
   8  -4   3        153.17        157.73         6.77 o                         
  -9  -3   3         49.38         35.81        14.97 o                         
  -8  -3   3          0.48          0.75         1.70 o                         
  -7  -3   3          0.34          0.01         1.24 o                         
  -6  -3   3        398.85        406.62         9.00 o                         
  -5  -3   3        136.53        133.23         2.42 o                         
  -4  -3   3         90.42         80.09         1.40 o                         
  -3  -3   3        629.99        649.21         9.48 o                         
  -2  -3   3       1514.18       1533.55        21.74 o                         
  -1  -3   3        399.76        437.33         6.40 o                         
   0  -3   3        251.43        267.91         4.70 o                         
   1  -3   3       2628.81       2607.57        38.42 o                         
   2  -3   3          1.28          4.67         0.31 o                         
   3  -3   3        229.40        240.58         3.69 o                         
   4  -3   3        784.43        754.23        13.46 o                         
   5  -3   3        346.07        347.32         7.38 o                         
   6  -3   3         95.02        102.10         2.52 o                         
   7  -3   3         12.87         12.12         1.28 o                         
   8  -3   3         14.91          7.24         2.82 o                         
  -9  -2   3          0.51         -1.11         1.50 o                         
  -8  -2   3          4.68          3.13         1.05 o                         
  -7  -2   3        109.36        112.66         2.75 o                         
  -6  -2   3         91.97         95.58         2.11 o                         
  -5  -2   3        178.49        177.13         2.96 o                         
  -4  -2   3         46.15         44.71         0.95 o                         
  -3  -2   3        175.59        159.28         2.59 o                         
  -2  -2   3         11.05         11.23         0.41 o                         
  -1  -2   3        308.33        321.68         4.76 o                         
   0  -2   3        146.48        137.99         2.40 o                         
   1  -2   3          1.35          1.78         0.23 o                         
   2  -2   3         96.59         99.80         1.57 o                         
   3  -2   3        181.58        178.38         2.97 o                         
   4  -2   3        123.67        115.99         2.28 o                         
   5  -2   3        323.78        323.13         5.87 o                         
   6  -2   3        190.36        193.15         4.02 o                         
   7  -2   3         77.10         82.90         3.26 o                         
   8  -2   3          1.68         -0.28         1.81 o                         
  -9  -1   3         17.05         11.80         1.85 o                         
  -8  -1   3        585.79        564.04        18.13 o                         
  -7  -1   3          0.47          1.15         0.61 o                         
  -6  -1   3        334.30        330.10         6.43 o                         
  -5  -1   3         20.00         23.08         0.86 o                         
  -4  -1   3         13.86         11.57         0.52 o                         
  -3  -1   3         18.27         10.12         0.42 o                         
  -2  -1   3        186.11        190.13         2.92 o                         
  -1  -1   3       2491.67       2325.00        35.04 o                         
   0  -1   3        783.65        740.83        12.86 o                         
   1  -1   3        519.07        535.33         6.80 o                         
   2  -1   3        183.11        173.66         2.55 o                         
   3  -1   3         24.59         27.69         0.66 o                         
   4  -1   3        170.17        176.28         2.86 o                         
   5  -1   3        156.67        158.99         3.20 o                         
   6  -1   3         12.19         12.82         1.19 o                         
   7  -1   3        109.91        116.44         4.06 o                         
   8  -1   3        119.02        118.21         4.35 o                         
 -10   0   3         17.08         16.57         2.71 o                         
  -9   0   3         42.52         44.45         2.51 o                         
  -8   0   3        400.65        382.77         9.80 o                         
  -7   0   3        165.88        177.59         5.27 o                         
  -6   0   3        212.79        207.75         4.14 o                         
  -5   0   3        414.25        398.63         6.63 o                         
  -4   0   3        278.46        281.20         4.30 o                         
  -3   0   3        569.83        596.66        10.12 o                         
  -2   0   3        522.87        498.25         8.46 o                         
  -1   0   3         91.96         86.95         1.75 o                         
   0   0   3         20.19         22.27         0.47 o                         
   1   0   3        407.62        387.20         5.14 o                         
   2   0   3          9.00          7.15         0.32 o                         
   3   0   3         94.36         97.63         1.55 o                         
   4   0   3         29.75         30.40         0.79 o                         
   5   0   3         16.93         16.65         0.91 o                         
   6   0   3         42.11         47.07         2.23 o                         
   7   0   3         23.48         28.55         2.10 o                         
 -10   1   3          9.12          6.17         1.50 o                         
  -9   1   3         84.16         82.56         3.33 o                         
  -8   1   3        163.53        150.22         6.81 o                         
  -7   1   3         20.68         17.65         1.40 o                         
  -6   1   3          0.10          0.53         0.41 o                         
  -5   1   3       1886.61       1950.20        45.76 o                         
  -4   1   3        312.67        293.07         4.89 o                         
  -3   1   3        329.95        318.31         5.62 o                         
  -2   1   3       1528.61       1418.85        23.55 o                         
  -1   1   3       1510.65       1497.10        23.29 o                         
   0   1   3          4.38          4.25         0.26 o                         
   1   1   3        114.16        109.65         1.70 o                         
   2   1   3          1.12          0.12         0.20 o                         
   3   1   3         36.07         32.24         0.82 o                         
   4   1   3         19.97         19.83         0.88 o                         
   5   1   3        202.65        203.04         4.97 o                         
   6   1   3         41.84         40.45         2.61 o                         
   7   1   3         20.03         15.11         2.32 o                         
 -10   2   3          3.16          3.80         2.11 o                         
  -9   2   3         27.76         28.82         1.92 o                         
  -8   2   3         33.46         31.81         2.35 o                         
  -7   2   3        220.28        227.39         6.41 o                         
  -6   2   3         74.56         67.07         1.91 o                         
  -5   2   3         28.36         28.12         0.86 o                         
  -4   2   3         47.56         61.78         1.54 o                         
  -3   2   3        554.30        546.36         9.38 o                         
  -2   2   3        339.88        321.99         5.57 o                         
  -1   2   3        292.77        311.66         5.05 o                         
   0   2   3       2197.67       2216.18        32.65 o                         
   1   2   3        466.20        472.31         6.32 o                         
   2   2   3         19.17         23.99         0.60 o                         
   3   2   3        178.68        169.50         3.28 o                         
   4   2   3          2.64          4.30         0.68 o                         
   5   2   3        136.90        137.48         4.19 o                         
   6   2   3         47.36         48.38         4.05 o                         
 -10   3   3         36.72         37.69         2.48 o                         
  -9   3   3          8.78          7.25         2.01 o                         
  -8   3   3         34.98         36.03         2.03 o                         
  -7   3   3         59.47         53.75         2.23 o                         
  -6   3   3          9.70         25.17         1.99 o                         
  -5   3   3         16.70         17.89         0.88 o                         
  -4   3   3         88.74         81.73         1.71 o                         
  -3   3   3        219.07        240.71         4.42 o                         
  -2   3   3        380.15        443.67         7.15 o                         
  -1   3   3        643.28        663.85         9.99 o                         
   0   3   3         12.10         14.49         0.42 o                         
   1   3   3          1.37          1.72         0.27 o                         
   2   3   3        799.69        816.20        12.37 o                         
   3   3   3        101.64        103.54         2.60 o                         
   4   3   3         21.50         21.23         1.35 o                         
   5   3   3         40.31         41.74         2.89 o                         
   6   3   3          0.61          1.51         1.54 o                         
 -10   4   3         11.94         13.17         1.87 o                         
  -9   4   3         17.59         14.57         1.84 o                         
  -8   4   3        123.22        131.39         4.73 o                         
  -7   4   3         64.52         64.89         2.03 o                         
  -6   4   3         31.38         28.60         1.17 o                         
  -5   4   3        618.37        624.03        10.88 o                         
  -4   4   3        148.02        167.89         3.33 o                         
  -3   4   3         11.51         10.60         0.64 o                         
  -2   4   3        251.17        245.80         3.97 o                         
  -1   4   3         57.42         52.10         0.98 o                         
   0   4   3        221.94        214.49         3.13 o                         
   1   4   3        957.56        938.87        15.74 o                         
   2   4   3        160.37        157.77         3.60 o                         
   3   4   3        121.46        116.70         3.56 o                         
   4   4   3         43.34         47.40         2.37 o                         
   5   4   3          4.32          4.00         1.90 o                         
 -10   5   3        152.14        146.73         6.17 o                         
  -9   5   3        116.71        111.83         3.91 o                         
  -8   5   3          0.02         -0.01         1.09 o                         
  -7   5   3          9.05         10.22         1.01 o                         
  -6   5   3        149.06        156.48         4.48 o                         
  -5   5   3         18.01         20.11         1.43 o                         
  -4   5   3         43.94         40.46         1.34 o                         
  -3   5   3        211.96        208.40         3.50 o                         
  -2   5   3         31.62         29.87         0.79 o                         
  -1   5   3          9.53         10.55         0.49 o                         
   0   5   3         13.65         13.01         0.54 o                         
   1   5   3        286.59        287.69         5.22 o                         
   2   5   3         30.33         30.22         1.39 o                         
   3   5   3         27.20         29.18         2.78 o                         
   4   5   3         29.27         33.35         3.42 o                         
 -10   6   3          9.88          7.47         3.28 o                         
  -9   6   3         50.84         51.29         2.12 o                         
  -8   6   3        247.84        258.12         6.48 o                         
  -7   6   3        109.72        108.64         3.85 o                         
  -6   6   3         74.70         76.01         2.14 o                         
  -5   6   3        162.25        169.05         3.73 o                         
  -4   6   3         30.58         26.44         1.36 o                         
  -3   6   3         48.36         50.22         1.63 o                         
  -2   6   3        536.68        525.57        10.62 o                         
  -1   6   3         70.09         68.56         1.79 o                         
   0   6   3         18.02         17.46         0.83 o                         
   1   6   3        374.31        394.83         9.09 o                         
   2   6   3         72.22         77.18         2.85 o                         
   3   6   3        107.80        115.42         3.92 o                         
 -10   7   3         18.39         18.48         4.12 o                         
  -9   7   3          4.86          5.69         1.49 o                         
  -8   7   3        105.83        100.62         3.52 o                         
  -7   7   3         24.16         24.50         2.14 o                         
  -6   7   3         29.25         31.25         2.28 o                         
  -5   7   3        116.14        119.65         3.56 o                         
  -4   7   3          1.67          2.27         0.74 o                         
  -3   7   3          5.49          6.61         0.89 o                         
  -2   7   3         28.51         30.18         1.34 o                         
  -1   7   3         11.72         13.17         1.13 o                         
   0   7   3         31.31         30.83         1.33 o                         
   1   7   3          0.02          0.89         1.10 o                         
   2   7   3          0.02          3.17         1.20 o                         
  -9   8   3         49.05         48.06         3.66 o                         
  -8   8   3         53.05         48.95         3.03 o                         
  -7   8   3         44.54         42.67         3.48 o                         
  -6   8   3         28.78         31.64         2.03 o                         
  -5   8   3        165.74        163.90         4.48 o                         
  -4   8   3         79.54         80.61         3.17 o                         
  -3   8   3         24.62         26.11         1.54 o                         
  -2   8   3          4.86          4.32         1.30 o                         
  -1   8   3         67.30         64.61         2.47 o                         
   0   8   3          2.07          0.74         1.02 o                         
   1   8   3         21.29         23.22         2.42 o                         
  -8   9   3          0.01         -0.51         2.15 o                         
  -7   9   3         55.74         55.52         3.03 o                         
  -6   9   3          8.34          6.83         1.22 o                         
  -5   9   3        169.39        161.62         4.78 o                         
  -4   9   3          7.81          6.22         1.09 o                         
  -3   9   3         21.33         20.04         1.57 o                         
  -2   9   3         52.71         52.58         2.36 o                         
  -1   9   3          6.92          8.08         1.30 o                         
   0   9   3          4.32          2.67         1.53 o                         
  -7  10   3         20.43         14.80         1.99 o                         
  -6  10   3         12.32         12.63         1.53 o                         
  -5  10   3         18.06         13.54         1.52 o                         
  -4  10   3         26.73         30.23         2.05 o                         
  -3  10   3         25.04         15.65         2.54 o                         
  -1 -11   4         52.03         60.77         5.14 o                         
   0 -11   4         87.74         82.89         4.99 o                         
   1 -11   4         16.42         15.54         2.89 o                         
   2 -11   4         91.10         96.33         8.02 o                         
   3 -11   4         10.13          7.92         1.78 o                         
   4 -11   4          8.31         10.77         4.38 o                         
   5 -11   4         82.69         78.71         4.94 o                         
  -3 -10   4         11.43          9.97         1.97 o                         
  -2 -10   4         57.79         63.96         2.76 o                         
  -1 -10   4         11.75          9.74         1.57 o                         
   0 -10   4         28.91         30.00         1.89 o                         
   1 -10   4        235.79        233.32        10.49 o                         
   2 -10   4         13.53         12.35         2.16 o                         
   3 -10   4         73.30         73.26         2.83 o                         
   4 -10   4         97.09        103.87         3.59 o                         
   5 -10   4         51.43         48.93         2.77 o                         
   6 -10   4        114.20        106.16         5.12 o                         
  -4  -9   4         67.82         59.38         3.49 o                         
  -3  -9   4         63.32         60.26         2.55 o                         
  -2  -9   4         18.22         17.04         1.38 o                         
  -1  -9   4          2.28         -0.02         0.81 o                         
   0  -9   4         29.59         32.69         1.93 o                         
   1  -9   4          0.99          1.15         0.63 o                         
   2  -9   4        129.77        130.60         2.93 o                         
   3  -9   4         51.45         52.82         2.23 o                         
   4  -9   4         17.35         13.80         1.56 o                         
   5  -9   4         68.86         69.94         2.89 o                         
   6  -9   4        174.03        171.91         6.09 o                         
   7  -9   4         38.38         37.52         3.30 o                         
  -5  -8   4         11.31         11.75         2.35 o                         
  -4  -8   4          5.32          5.65         1.06 o                         
  -3  -8   4         41.73         32.10         2.62 o                         
  -2  -8   4        266.95        258.26         5.90 o                         
  -1  -8   4        238.58        224.45         7.70 o                         
   0  -8   4         13.26         14.76         1.00 o                         
   1  -8   4         10.06         11.84         0.76 o                         
   2  -8   4         55.48         52.04         1.66 o                         
   3  -8   4        106.30        109.81         3.01 o                         
   4  -8   4          1.81          1.23         0.72 o                         
   5  -8   4         56.06         60.01         2.55 o                         
   6  -8   4          4.52          3.78         1.45 o                         
   7  -8   4         21.23         23.72         2.74 o                         
   8  -8   4        147.42        150.28        17.51 o                         
  -6  -7   4        186.88        186.95         5.32 o                         
  -5  -7   4         21.41         20.96         2.17 o                         
  -4  -7   4         52.61         52.63         2.25 o                         
  -3  -7   4        140.00        133.54         3.25 o                         
  -2  -7   4          0.08         -0.07         0.56 o                         
  -1  -7   4        174.78        160.90         3.50 o                         
   0  -7   4        838.16        840.04        14.36 o                         
   1  -7   4       1136.97       1133.47        19.21 o                         
   2  -7   4        171.72        173.52         3.12 o                         
   3  -7   4         48.28         46.78         1.49 o                         
   4  -7   4         81.99         76.89         1.86 o                         
   5  -7   4        107.83        113.14         3.89 o                         
   6  -7   4         49.02         34.81         2.48 o                         
   7  -7   4        602.87        591.04        17.46 o                         
   8  -7   4          1.92          4.10         3.07 o                         
  -7  -6   4         37.95         35.78         2.14 o                         
  -6  -6   4          0.91          1.19         1.05 o                         
  -5  -6   4          0.03          0.62         0.91 o                         
  -4  -6   4         56.96         63.23         2.08 o                         
  -3  -6   4          3.36          4.37         0.53 o                         
  -2  -6   4        104.15        105.18         2.21 o                         
  -1  -6   4         14.68         11.07         0.69 o                         
   0  -6   4          1.61          2.90         0.36 o                         
   1  -6   4        346.74        365.39         6.53 o                         
   2  -6   4         66.65         66.89         1.47 o                         
   3  -6   4         98.61         91.81         1.90 o                         
   4  -6   4        598.98        599.52        10.44 o                         
   5  -6   4          0.19          1.87         1.15 o                         
   6  -6   4          0.11          0.74         0.93 o                         
   7  -6   4         36.52         43.49         2.60 o                         
   8  -6   4         29.05         30.21         2.98 o                         
  -8  -5   4         39.51         40.92         5.01 o                         
  -7  -5   4         39.08         38.73         2.47 o                         
  -6  -5   4         47.27         49.41         2.18 o                         
  -5  -5   4         69.30         65.14         1.94 o                         
  -4  -5   4         80.56         79.61         1.92 o                         
  -3  -5   4         80.86         81.07         1.72 o                         
  -2  -5   4        136.03        139.81         2.69 o                         
  -1  -5   4         27.58         25.03         0.76 o                         
   0  -5   4        689.73        680.66        10.97 o                         
   1  -5   4        380.15        386.59         6.43 o                         
   2  -5   4         25.37         28.73         0.95 o                         
   3  -5   4        454.97        459.14         7.22 o                         
   4  -5   4        181.21        177.41         3.77 o                         
   5  -5   4         33.63         33.90         1.65 o                         
   6  -5   4        103.89        109.92         3.94 o                         
   7  -5   4        127.29        142.96         5.79 o                         
   8  -5   4          0.46          1.40         1.92 o                         
  -8  -4   4        113.38        117.61         4.58 o                         
  -7  -4   4        169.30        166.76         7.19 o                         
  -6  -4   4        262.55        253.88         5.73 o                         
  -5  -4   4          1.75          2.03         0.43 o                         
  -4  -4   4         63.19         63.78         1.47 o                         
  -3  -4   4         19.08         19.61         0.68 o                         
  -2  -4   4         74.86         75.94         1.57 o                         
  -1  -4   4        247.44        227.12         3.56 o                         
   0  -4   4         42.88         45.69         1.05 o                         
   1  -4   4         29.38         31.38         0.83 o                         
   2  -4   4         24.08         14.52         0.62 o                         
   3  -4   4         71.18         65.73         1.48 o                         
   4  -4   4         22.21         21.16         1.08 o                         
   5  -4   4         88.63         90.40         3.55 o                         
   6  -4   4         20.83         20.37         1.58 o                         
   7  -4   4         52.87         47.02         2.57 o                         
   8  -4   4         14.95         12.05         2.24 o                         
  -9  -3   4          1.07         -0.67         2.01 o                         
  -8  -3   4         36.03         34.33         2.22 o                         
  -7  -3   4          0.89          0.10         0.91 o                         
  -6  -3   4       1051.07       1028.96        27.58 o                         
  -5  -3   4       1438.48       1402.65        20.05 o                         
  -4  -3   4         63.51         64.44         1.36 o                         
  -3  -3   4         52.79         56.04         1.13 o                         
  -2  -3   4         94.48         87.60         1.64 o                         
  -1  -3   4         58.53         56.36         1.26 o                         
   0  -3   4         46.92         58.92         1.21 o                         
   1  -3   4       3159.24       3092.20        45.60 o                         
   2  -3   4        304.65        331.79         4.88 o                         
   3  -3   4          7.50          6.93         0.48 o                         
   4  -3   4         24.06         22.41         1.15 o                         
   5  -3   4         14.78         14.10         0.99 o                         
   6  -3   4         36.74         36.58         1.94 o                         
   7  -3   4         57.50         59.56         3.54 o                         
   8  -3   4          4.46         -2.06         2.06 o                         
  -9  -2   4         17.96         16.88         2.76 o                         
  -8  -2   4          4.15          4.31         0.99 o                         
  -7  -2   4        131.16        130.25         3.11 o                         
  -6  -2   4        722.29        702.40        15.06 o                         
  -5  -2   4        192.87        187.25         3.15 o                         
  -4  -2   4        316.51        320.48         4.94 o                         
  -3  -2   4       1833.07       1803.00        27.45 o                         
  -2  -2   4        524.38        595.46         8.64 o                         
  -1  -2   4        196.46        239.76         3.84 o                         
   0  -2   4         62.75         53.20         1.05 o                         
   1  -2   4        115.12        128.47         2.29 o                         
   2  -2   4        560.20        588.82         7.82 o                         
   3  -2   4       1104.81       1066.03        15.21 o                         
   4  -2   4        266.66        274.50         5.37 o                         
   5  -2   4         10.91         13.25         1.08 o                         
   6  -2   4         79.41         80.74         2.99 o                         
   7  -2   4         31.85         38.75         2.94 o                         
 -10  -1   4          8.22          6.76         2.57 o                         
  -9  -1   4         99.04        100.46         3.93 o                         
  -8  -1   4         89.73         88.46         3.24 o                         
  -7  -1   4        116.54        118.94         5.08 o                         
  -6  -1   4         98.33         99.60         2.20 o                         
  -5  -1   4         31.46         27.85         0.99 o                         
  -4  -1   4        515.07        569.34         8.85 o                         
  -3  -1   4        396.74        415.06         6.18 o                         
  -2  -1   4         55.61         55.29         1.17 o                         
  -1  -1   4        169.59        176.48         2.62 o                         
   0  -1   4        247.57        234.40         3.40 o                         
   1  -1   4        263.81        277.99         3.79 o                         
   2  -1   4          3.59          5.41         0.30 o                         
   3  -1   4        276.56        291.97         4.50 o                         
   4  -1   4         98.22         98.42         2.18 o                         
   5  -1   4         80.89         78.45         2.07 o                         
   6  -1   4          0.32         -0.84         0.84 o                         
   7  -1   4         93.76         97.03         5.66 o                         
 -10   0   4         63.11         62.78         4.42 o                         
  -9   0   4         55.12         55.33         2.73 o                         
  -8   0   4          7.30          4.40         1.23 o                         
  -7   0   4          2.01          0.83         0.94 o                         
  -6   0   4         37.92         30.05         1.05 o                         
  -5   0   4        448.87        452.14         7.13 o                         
  -4   0   4         34.47         28.73         0.88 o                         
  -3   0   4        528.64        558.25         8.56 o                         
  -2   0   4        265.92        253.18         4.03 o                         
  -1   0   4          0.09          0.44         0.17 o                         
   0   0   4         39.01         34.37         0.64 o                         
   1   0   4       1048.36       1063.71        13.86 o                         
   2   0   4        286.02        296.70         4.44 o                         
   3   0   4        331.32        324.77         5.12 o                         
   4   0   4         83.82         82.01         2.06 o                         
   5   0   4         61.46         61.44         2.24 o                         
   6   0   4          5.91          5.19         1.24 o                         
   7   0   4         69.02         70.57         3.47 o                         
 -10   1   4        120.97        111.03         4.29 o                         
  -9   1   4         13.59          9.07         2.30 o                         
  -8   1   4         43.82         45.05         2.30 o                         
  -7   1   4         42.32         38.51         1.58 o                         
  -6   1   4         57.11         65.24         1.59 o                         
  -5   1   4        171.90        157.95         2.77 o                         
  -4   1   4        411.55        421.62         7.06 o                         
  -3   1   4        728.96        743.18        12.63 o                         
  -2   1   4          1.48          1.28         0.32 o                         
  -1   1   4        309.10        378.25         5.28 o                         
   0   1   4        454.48        487.47         6.46 o                         
   1   1   4         74.34         71.30         1.36 o                         
   2   1   4         30.94         29.06         0.75 o                         
   3   1   4        120.15        121.18         2.49 o                         
   4   1   4        263.01        272.25         5.88 o                         
   5   1   4         16.43         19.23         1.70 o                         
   6   1   4         18.61         13.78         2.52 o                         
 -10   2   4         51.62         50.81         2.76 o                         
  -9   2   4        129.49        122.33         5.24 o                         
  -8   2   4         43.42         44.55         3.69 o                         
  -7   2   4          3.03          1.18         1.06 o                         
  -6   2   4        121.80        114.64         2.38 o                         
  -5   2   4         13.63         10.16         0.58 o                         
  -4   2   4        417.50        435.27         8.08 o                         
  -3   2   4       3769.21       3691.49        57.33 o                         
  -2   2   4        661.55        644.23        10.33 o                         
  -1   2   4         89.31         97.50         1.50 o                         
   0   2   4         17.61         11.41         0.45 o                         
   1   2   4        155.42        161.80         2.59 o                         
   2   2   4        107.42        111.85         1.78 o                         
   3   2   4        210.02        201.46         4.51 o                         
   4   2   4        864.96        850.51        18.61 o                         
   5   2   4          3.01          3.49         2.17 o                         
   6   2   4          2.48          2.37         1.65 o                         
 -11   3   4          1.71         -0.18         2.23 o                         
 -10   3   4         39.74         36.06         3.45 o                         
  -9   3   4         60.02         60.00         6.04 o                         
  -8   3   4          0.00          0.49         1.25 o                         
  -7   3   4         68.23         59.53         1.91 o                         
  -6   3   4          8.34          8.87         0.74 o                         
  -5   3   4        119.56        124.98         2.65 o                         
  -4   3   4         16.50         19.37         0.87 o                         
  -3   3   4          0.20          0.71         0.29 o                         
  -2   3   4        393.99        395.99         5.86 o                         
  -1   3   4        311.57        309.85         4.42 o                         
   0   3   4         52.20         57.84         1.03 o                         
   1   3   4         74.79         75.27         1.56 o                         
   2   3   4        252.48        249.94         5.37 o                         
   3   3   4        212.58        225.96         6.34 o                         
   4   3   4         86.59         81.60         2.78 o                         
   5   3   4         87.03         90.71         3.75 o                         
 -10   4   4          6.52          6.64         2.07 o                         
  -9   4   4         13.55         16.80         3.73 o                         
  -8   4   4        144.21        142.09         4.69 o                         
  -7   4   4         38.30         39.26         1.99 o                         
  -6   4   4         67.02         67.10         2.09 o                         
  -5   4   4        296.32        295.93         5.18 o                         
  -4   4   4          0.58          0.03         0.42 o                         
  -3   4   4        136.36        154.13         2.82 o                         
  -2   4   4         56.43         59.92         1.25 o                         
  -1   4   4        154.35        163.26         3.02 o                         
   0   4   4        281.40        278.33         4.61 o                         
   1   4   4         16.58         16.59         0.82 o                         
   2   4   4        101.01         92.49         3.07 o                         
   3   4   4         66.30         65.74         2.92 o                         
   4   4   4          0.17         -0.11         1.43 o                         
 -10   5   4         12.42          7.54         1.72 o                         
  -9   5   4        130.63        133.14         5.40 o                         
  -8   5   4          6.30          6.99         1.44 o                         
  -7   5   4         38.36         40.25         1.58 o                         
  -6   5   4        316.31        320.21         7.09 o                         
  -5   5   4         54.43         56.44         1.86 o                         
  -4   5   4          3.75          3.94         0.64 o                         
  -3   5   4        142.09        135.36         2.73 o                         
  -2   5   4         27.01         27.92         0.88 o                         
  -1   5   4         88.39         91.69         1.81 o                         
   0   5   4         26.60         25.35         0.94 o                         
   1   5   4         42.86         46.68         2.03 o                         
   2   5   4          1.11          1.90         1.08 o                         
   3   5   4          6.70          9.52         1.35 o                         
   4   5   4         28.27         29.36         3.48 o                         
 -10   6   4          0.20          2.99         2.40 o                         
  -9   6   4        469.95        474.75        12.93 o                         
  -8   6   4          1.20          1.30         0.84 o                         
  -7   6   4        159.58        166.04         6.34 o                         
  -6   6   4          0.07          0.08         1.00 o                         
  -5   6   4         72.39         66.93         2.18 o                         
  -4   6   4         81.61         77.22         2.04 o                         
  -3   6   4         47.06         44.55         1.26 o                         
  -2   6   4        282.43        272.32         7.22 o                         
  -1   6   4        127.14        132.06         3.08 o                         
   0   6   4          7.11          7.81         0.98 o                         
   1   6   4         88.89         92.40         3.25 o                         
   2   6   4         18.47         16.80         2.26 o                         
   3   6   4          0.19         -1.32         1.32 o                         
 -10   7   4         32.28         28.67         2.97 o                         
  -9   7   4         25.64         22.19         3.25 o                         
  -8   7   4         49.37         46.86         2.49 o                         
  -7   7   4         39.36         40.20         4.73 o                         
  -6   7   4         18.42         20.87         1.49 o                         
  -5   7   4         59.41         54.70         1.81 o                         
  -4   7   4         68.69         65.48         1.92 o                         
  -3   7   4        114.27        103.75         2.98 o                         
  -2   7   4          1.86          2.00         0.75 o                         
  -1   7   4         88.78         87.05         2.68 o                         
   0   7   4        237.67        237.86         5.69 o                         
   1   7   4        121.82        117.96         4.78 o                         
   2   7   4          4.79          0.98         1.76 o                         
  -9   8   4          0.05         -1.46         1.73 o                         
  -8   8   4          8.51          9.81         1.86 o                         
  -7   8   4        100.28        101.85         4.05 o                         
  -6   8   4         37.56         33.18         2.07 o                         
  -5   8   4          2.09          0.27         0.88 o                         
  -4   8   4         24.39         24.37         1.57 o                         
  -3   8   4          2.91          3.71         1.17 o                         
  -2   8   4         15.42         14.10         1.31 o                         
  -1   8   4          2.80          1.53         1.80 o                         
   0   8   4          1.76         -0.84         1.34 o                         
  -8   9   4         69.33         67.63         4.14 o                         
  -7   9   4         19.82         13.48         1.79 o                         
  -6   9   4         26.45         22.52         1.74 o                         
  -5   9   4        120.55        118.33         3.85 o                         
  -4   9   4         11.76         13.52         1.54 o                         
  -3   9   4         90.46         97.12         3.41 o                         
  -2   9   4         34.94         36.68         3.67 o                         
  -5  10   4          3.27          7.27         4.86 o                         
  -1 -11   5        212.61        214.49         6.86 o                         
   0 -11   5          5.46         10.36         1.53 o                         
   1 -11   5         16.35         22.26         2.57 o                         
   2 -11   5         53.25         58.64         3.55 o                         
   3 -11   5         72.90         72.49         3.75 o                         
   4 -11   5         20.68         22.97         2.58 o                         
   5 -11   5        105.39        118.63         5.53 o                         
  -3 -10   5         24.06         22.97         2.35 o                         
  -2 -10   5         62.33         59.45         2.67 o                         
  -1 -10   5          8.63          8.75         1.26 o                         
   0 -10   5         53.28         46.88         2.83 o                         
   1 -10   5         70.39         70.47         3.64 o                         
   2 -10   5          2.52          3.09         0.95 o                         
   3 -10   5         77.40         76.62         3.03 o                         
   4 -10   5         54.90         59.32         3.13 o                         
   5 -10   5         38.74         37.66         3.37 o                         
   6 -10   5          0.02          1.93         2.05 o                         
  -4  -9   5        111.23        115.89         3.93 o                         
  -3  -9   5         58.19         59.31         3.30 o                         
  -2  -9   5         18.64         15.91         1.69 o                         
  -1  -9   5        159.97        161.63         4.16 o                         
   0  -9   5        103.64        109.42         3.24 o                         
   1  -9   5          3.06          2.47         0.68 o                         
   2  -9   5         64.22         62.34         2.45 o                         
   3  -9   5        565.63        558.77        12.80 o                         
   4  -9   5         60.22         61.92         3.90 o                         
   5  -9   5        112.45        107.60         3.80 o                         
   6  -9   5        150.14        151.73         6.32 o                         
  -5  -8   5         13.77         10.09         2.33 o                         
  -4  -8   5         11.28         10.34         1.97 o                         
  -3  -8   5         16.82         19.54         1.33 o                         
  -2  -8   5         25.04         30.43         1.35 o                         
  -1  -8   5         96.93         99.47         2.68 o                         
   0  -8   5          0.23         -0.47         0.47 o                         
   1  -8   5         11.14         14.08         0.87 o                         
   2  -8   5          0.75          0.46         0.62 o                         
   3  -8   5         41.89         41.29         1.85 o                         
   4  -8   5         57.29         52.48         2.07 o                         
   5  -8   5        139.50        134.80         4.34 o                         
   6  -8   5         96.57         92.39         6.01 o                         
   7  -8   5         60.52         60.47         3.61 o                         
  -6  -7   5        136.39        151.15         5.58 o                         
  -5  -7   5          0.75          0.18         0.90 o                         
  -4  -7   5        129.58        114.63         3.09 o                         
  -3  -7   5        224.63        198.60         4.14 o                         
  -2  -7   5          8.09          7.53         0.78 o                         
  -1  -7   5         82.68         78.62         2.00 o                         
   0  -7   5        466.04        466.69         7.81 o                         
   1  -7   5        490.53        482.33         8.60 o                         
   2  -7   5         15.21         14.10         1.13 o                         
   3  -7   5         48.93         57.29         1.71 o                         
   4  -7   5          3.43          7.53         0.80 o                         
   5  -7   5         41.81         38.23         2.00 o                         
   6  -7   5        351.86        330.39         9.20 o                         
   7  -7   5          5.55          9.41         1.75 o                         
  -7  -6   5        120.81        129.43         4.25 o                         
  -6  -6   5          2.09          1.84         2.45 o                         
  -5  -6   5         80.40         85.39         2.60 o                         
  -4  -6   5         67.66         67.77         2.33 o                         
  -3  -6   5          3.15          4.05         0.61 o                         
  -2  -6   5        101.52        105.26         2.15 o                         
  -1  -6   5         31.17         31.33         1.08 o                         
   0  -6   5         53.98         52.12         1.25 o                         
   1  -6   5        383.77        383.83         6.16 o                         
   2  -6   5        386.81        378.24         6.83 o                         
   3  -6   5        208.78        180.92         3.65 o                         
   4  -6   5          8.64          6.99         0.72 o                         
   5  -6   5        154.21        144.85         3.88 o                         
   6  -6   5          1.10          0.40         1.15 o                         
   7  -6   5         31.70         28.52         4.11 o                         
  -8  -5   5          4.82          1.77         3.11 o                         
  -7  -5   5         26.54         32.34         4.00 o                         
  -6  -5   5        149.04        156.84         5.81 o                         
  -5  -5   5         99.55        101.89         2.54 o                         
  -4  -5   5          0.45         -0.40         0.56 o                         
  -3  -5   5       1179.80       1151.09        18.62 o                         
  -2  -5   5        203.00        217.06         3.74 o                         
  -1  -5   5          3.94          5.19         0.42 o                         
   0  -5   5        224.57        234.57         4.39 o                         
   1  -5   5          6.90          5.71         0.49 o                         
   2  -5   5         13.58         11.73         0.84 o                         
   3  -5   5        437.24        460.28         8.66 o                         
   4  -5   5         99.24         99.42         2.45 o                         
   5  -5   5         13.19         14.19         1.06 o                         
   6  -5   5         69.51         70.76         2.72 o                         
   7  -5   5         79.38         76.19         4.36 o                         
  -8  -4   5         12.84          9.64         2.69 o                         
  -7  -4   5         52.63         54.82         2.24 o                         
  -6  -4   5          6.14          6.97         0.64 o                         
  -5  -4   5        579.71        566.14         8.85 o                         
  -4  -4   5        873.11        868.05        13.31 o                         
  -3  -4   5         37.19         41.07         0.98 o                         
  -2  -4   5          2.30          2.91         0.34 o                         
  -1  -4   5        962.61        966.89        13.93 o                         
   0  -4   5        122.75        140.37         2.52 o                         
   1  -4   5          0.33         -0.05         0.30 o                         
   2  -4   5         84.38         70.84         1.34 o                         
   3  -4   5        200.04        183.74         4.20 o                         
   4  -4   5          1.03          1.22         0.65 o                         
   5  -4   5        100.96        104.55         2.76 o                         
   6  -4   5         81.50         80.40         2.89 o                         
   7  -4   5          1.63          5.26         2.65 o                         
  -9  -3   5         91.82         95.99         4.19 o                         
  -8  -3   5        251.93        250.40         7.35 o                         
  -7  -3   5         65.74         65.05         3.30 o                         
  -6  -3   5         31.98         30.57         1.51 o                         
  -5  -3   5        224.02        226.09         4.18 o                         
  -4  -3   5        104.42        104.60         2.08 o                         
  -3  -3   5         49.82         82.10         1.43 o                         
  -2  -3   5        303.96        309.96         5.02 o                         
  -1  -3   5         57.93         55.40         1.16 o                         
   0  -3   5         70.61         80.01         1.49 o                         
   1  -3   5        109.41         96.22         1.81 o                         
   2  -3   5         39.62         41.94         1.01 o                         
   3  -3   5         37.42         36.61         1.15 o                         
   4  -3   5          5.60          6.32         0.75 o                         
   5  -3   5         45.29         44.45         1.90 o                         
   6  -3   5         19.57         19.08         1.83 o                         
   7  -3   5         29.40         27.20         3.03 o                         
  -9  -2   5         51.54         52.12         2.89 o                         
  -8  -2   5        124.92        124.04         4.74 o                         
  -7  -2   5        349.66        355.71         9.44 o                         
  -6  -2   5         16.85         15.19         0.97 o                         
  -5  -2   5          7.26         10.06         0.59 o                         
  -4  -2   5        362.60        374.95         5.46 o                         
  -3  -2   5        781.87        786.60        10.91 o                         
  -2  -2   5        196.08        235.52         3.50 o                         
  -1  -2   5       1016.03       1051.37        15.01 o                         
   0  -2   5        488.75        513.87         7.87 o                         
   1  -2   5         21.68         22.60         0.66 o                         
   2  -2   5        133.67        129.65         2.36 o                         
   3  -2   5       1478.60       1521.45        26.66 o                         
   4  -2   5        217.64        219.80         4.54 o                         
   5  -2   5          8.71          8.34         1.01 o                         
   6  -2   5         29.54         25.53         1.80 o                         
   7  -2   5         19.13         17.26         2.98 o                         
 -10  -1   5         10.06          7.33         1.61 o                         
  -9  -1   5         10.12          6.68         1.89 o                         
  -8  -1   5         38.39         35.27         2.59 o                         
  -7  -1   5         37.80         38.22         1.36 o                         
  -6  -1   5         10.70         10.08         0.67 o                         
  -5  -1   5         85.54         83.62         1.67 o                         
  -4  -1   5          8.15         17.26         0.62 o                         
  -3  -1   5         14.61         23.29         0.82 o                         
  -2  -1   5         43.77         38.96         0.96 o                         
  -1  -1   5         30.75         28.39         0.68 o                         
   0  -1   5         97.51        110.70         1.70 o                         
   1  -1   5          0.04          0.29         0.21 o                         
   2  -1   5         28.96         32.70         0.68 o                         
   3  -1   5         18.50         16.23         0.89 o                         
   4  -1   5        243.64        237.87         5.92 o                         
   5  -1   5        373.73        384.65         9.71 o                         
   6  -1   5          0.14          1.07         1.29 o                         
 -10   0   5         54.09         60.71         4.06 o                         
  -9   0   5         48.37         53.36         6.37 o                         
  -8   0   5          0.89          1.74         1.27 o                         
  -7   0   5         82.18         80.43         2.31 o                         
  -6   0   5         82.04         84.95         1.92 o                         
  -5   0   5         28.17         27.91         0.94 o                         
  -4   0   5        204.63        198.82         3.58 o                         
  -3   0   5        548.44        532.48         8.24 o                         
  -2   0   5         97.65        118.81         2.01 o                         
  -1   0   5        390.62        414.23         5.82 o                         
   0   0   5        297.31        302.94         4.21 o                         
   1   0   5         39.83         46.57         0.88 o                         
   2   0   5         12.05         11.67         0.63 o                         
   3   0   5        174.84        173.66         3.71 o                         
   4   0   5         45.40         47.47         1.56 o                         
   5   0   5         26.76         25.57         2.57 o                         
   6   0   5        522.13        487.28        25.30 o                         
 -10   1   5         39.26         39.01         7.70 o                         
  -9   1   5         71.17         67.18         4.18 o                         
  -8   1   5         58.04         55.98         3.20 o                         
  -7   1   5        220.18        215.36         4.64 o                         
  -6   1   5        103.31        104.82         2.19 o                         
  -5   1   5          8.48          9.89         0.62 o                         
  -4   1   5         29.47         24.71         0.99 o                         
  -3   1   5        171.23        168.61         3.36 o                         
  -2   1   5        185.10        195.07         3.35 o                         
  -1   1   5        524.09        544.15         7.25 o                         
   0   1   5         18.61         23.35         0.64 o                         
   1   1   5          7.13          6.74         0.64 o                         
   2   1   5        140.62        143.27         2.83 o                         
   3   1   5        157.42        158.17         4.12 o                         
   4   1   5        207.93        217.07         5.65 o                         
   5   1   5        179.90        189.99         7.15 o                         
   6   1   5         11.64          9.23         2.67 o                         
 -10   2   5         12.98         10.09         2.37 o                         
  -9   2   5         45.56         41.94         3.32 o                         
  -8   2   5         14.54         13.93         1.57 o                         
  -7   2   5         31.07         36.83         1.61 o                         
  -6   2   5        464.50        455.82         8.26 o                         
  -5   2   5        421.19        424.77         7.18 o                         
  -4   2   5         17.89         18.70         0.79 o                         
  -3   2   5        602.80        604.31         9.46 o                         
  -2   2   5        506.25        535.33         9.53 o                         
  -1   2   5          1.23          1.67         0.25 o                         
   0   2   5          0.07          0.09         0.27 o                         
   1   2   5        390.08        387.85         6.41 o                         
   2   2   5         84.91         88.77         2.38 o                         
   3   2   5         28.62         25.79         1.47 o                         
   4   2   5         85.00         88.75         3.36 o                         
   5   2   5          0.10         -2.02         2.02 o                         
 -11   3   5          0.01         -2.13         2.13 o                         
 -10   3   5        137.44        143.03         6.09 o                         
  -9   3   5         11.88          9.81         2.06 o                         
  -8   3   5         27.38         25.81         1.93 o                         
  -7   3   5         11.98         10.94         0.90 o                         
  -6   3   5         46.48         50.07         1.56 o                         
  -5   3   5         16.40         14.60         0.90 o                         
  -4   3   5        254.86        236.82         4.24 o                         
  -3   3   5        265.41        257.20         4.69 o                         
  -2   3   5         60.52         67.52         1.32 o                         
  -1   3   5        333.61        340.77         4.69 o                         
   0   3   5        251.41        265.53         5.06 o                         
   1   3   5         15.35         12.69         0.92 o                         
   2   3   5         71.70         64.29         2.56 o                         
   3   3   5         40.43         40.62         4.91 o                         
   4   3   5          0.07          1.69         2.87 o                         
 -11   4   5        104.06        109.58         6.86 o                         
 -10   4   5          1.22         -1.00         3.30 o                         
  -9   4   5         33.13         28.49         2.26 o                         
  -8   4   5        156.54        157.31         4.89 o                         
  -7   4   5         58.97         57.08         2.16 o                         
  -6   4   5          7.70          7.47         0.70 o                         
  -5   4   5          1.68          1.28         0.40 o                         
  -4   4   5         19.19         20.40         0.92 o                         
  -3   4   5         35.23         35.91         1.04 o                         
  -2   4   5         29.90         25.59         0.89 o                         
  -1   4   5         31.37         31.07         0.90 o                         
   0   4   5         57.98         53.73         1.65 o                         
   1   4   5         40.26         42.49         1.66 o                         
   2   4   5          0.53         -1.01         1.01 o                         
   3   4   5         56.51         50.00         4.90 o                         
   4   4   5         33.35         19.96         7.57 o                         
 -10   5   5          2.17          4.87         3.87 o                         
  -9   5   5        287.94        300.05        11.17 o                         
  -8   5   5         16.21         16.99         1.50 o                         
  -7   5   5        419.62        424.11        10.29 o                         
  -6   5   5          5.25          5.37         1.20 o                         
  -5   5   5         10.12         11.63         1.84 o                         
  -4   5   5         49.21         54.26         1.80 o                         
  -3   5   5         15.76         17.24         0.73 o                         
  -2   5   5        250.65        225.36         3.96 o                         
  -1   5   5        143.21        138.76         2.71 o                         
   0   5   5        121.29        116.64         3.01 o                         
   1   5   5         37.45         37.08         1.74 o                         
   2   5   5          5.11          5.27         1.31 o                         
   3   5   5         53.63         66.57         6.95 o                         
 -10   6   5          0.02          1.70         1.91 o                         
  -9   6   5        144.18        156.97         6.91 o                         
  -8   6   5        217.54        225.04         9.76 o                         
  -7   6   5         35.15         36.57         3.53 o                         
  -6   6   5         26.36         27.33         2.81 o                         
  -5   6   5        288.76        271.77         5.53 o                         
  -4   6   5         19.39         14.51         0.98 o                         
  -3   6   5         10.93          9.57         0.70 o                         
  -2   6   5         20.95         22.77         0.96 o                         
  -1   6   5         13.45         17.87         1.15 o                         
   0   6   5         17.12         10.76         1.60 o                         
   1   6   5          0.67          3.70         1.14 o                         
   2   6   5         13.97         14.39         2.46 o                         
 -10   7   5          1.48          2.96         2.14 o                         
  -9   7   5        105.54        116.43         5.84 o                         
  -8   7   5          0.50         -2.43         3.56 o                         
  -7   7   5          0.40         -0.74         1.37 o                         
  -6   7   5        153.44        149.64         4.43 o                         
  -5   7   5          0.14         -0.02         0.95 o                         
  -4   7   5         37.20         34.27         1.71 o                         
  -3   7   5        216.92        216.93        11.76 o                         
  -2   7   5         63.34         66.65         2.43 o                         
  -1   7   5         77.26         85.56         3.28 o                         
   0   7   5        190.76        205.90         6.13 o                         
   1   7   5         11.77         15.23         2.67 o                         
  -9   8   5          1.31          2.27         1.81 o                         
  -8   8   5          1.64          5.26         3.38 o                         
  -7   8   5         57.75         59.75         2.59 o                         
  -6   8   5         45.10         39.13         2.34 o                         
  -5   8   5          0.85          3.19         1.05 o                         
  -4   8   5          5.45          6.92         1.10 o                         
  -3   8   5          4.73          3.43         1.05 o                         
  -2   8   5         11.23         11.35         1.31 o                         
  -1   8   5        108.11        109.27         3.61 o                         
  -7   9   5          3.89          5.57         1.43 o                         
  -6   9   5         34.97         38.00         2.54 o                         
  -5   9   5         76.66         71.53         3.11 o                         
  -4   9   5          1.12          1.68         1.49 o                         
  -3   9   5          5.61          8.71         1.78 o                         
  -1 -11   6         68.93         69.58         3.47 o                         
   0 -11   6         14.45         12.46         1.85 o                         
   1 -11   6         27.77         21.39         2.54 o                         
   2 -11   6        108.76        104.94         6.03 o                         
   3 -11   6        104.99         96.40         4.38 o                         
   4 -11   6         37.76         45.43         9.00 o                         
  -3 -10   6         12.24          9.85         1.57 o                         
  -2 -10   6         35.75         38.94         2.83 o                         
  -1 -10   6         32.85         30.95         3.57 o                         
   0 -10   6         10.84         16.00         2.04 o                         
   1 -10   6        120.91        133.21         4.16 o                         
   2 -10   6          0.34          1.11         1.16 o                         
   3 -10   6         19.15         19.66         2.29 o                         
   4 -10   6         74.86         81.06         3.45 o                         
   5 -10   6         92.70         84.93         4.60 o                         
  -4  -9   6        118.49        125.84         4.10 o                         
  -3  -9   6         83.37         84.74         4.71 o                         
  -2  -9   6         29.76         31.91         3.22 o                         
  -1  -9   6        102.75         99.00         3.06 o                         
   0  -9   6         29.63         31.16         1.77 o                         
   1  -9   6          3.34          3.19         1.68 o                         
   2  -9   6        117.39        116.48         3.70 o                         
   3  -9   6        132.69        134.42         4.63 o                         
   4  -9   6          2.99          1.90         1.26 o                         
   5  -9   6        119.47        107.80         5.04 o                         
   6  -9   6         26.55         25.96         3.16 o                         
  -5  -8   6         59.05         58.46         3.20 o                         
  -4  -8   6        124.69        125.14         3.45 o                         
  -3  -8   6          9.31         13.59         1.22 o                         
  -2  -8   6         17.65         22.39         1.49 o                         
  -1  -8   6         29.89         29.97         1.50 o                         
   0  -8   6         79.15         82.77         2.12 o                         
   1  -8   6         27.46         27.15         1.43 o                         
   2  -8   6         97.84         95.79         2.89 o                         
   3  -8   6          6.06          5.71         1.05 o                         
   4  -8   6        102.89        109.45         4.71 o                         
   5  -8   6         84.52         80.10         4.11 o                         
   6  -8   6         28.80         29.10         2.98 o                         
  -6  -7   6         26.18         31.80         1.98 o                         
  -5  -7   6         92.98         96.90         2.89 o                         
  -4  -7   6        154.24        140.96         3.89 o                         
  -3  -7   6        294.67        280.59         5.82 o                         
  -2  -7   6        664.88        663.43        15.00 o                         
  -1  -7   6        207.63        203.24         3.99 o                         
   0  -7   6        107.36        105.79         2.27 o                         
   1  -7   6          2.92          4.26         0.73 o                         
   2  -7   6         41.78         44.54         1.53 o                         
   3  -7   6         18.34         22.18         1.26 o                         
   4  -7   6         24.62         27.69         1.75 o                         
   5  -7   6         31.53         29.35         2.50 o                         
   6  -7   6         32.51         30.89         2.38 o                         
  -7  -6   6          7.05          7.04         1.80 o                         
  -6  -6   6          5.89          7.06         1.07 o                         
  -5  -6   6         98.44         98.87         4.11 o                         
  -4  -6   6         65.34         62.79         2.40 o                         
  -3  -6   6        289.55        299.69         5.99 o                         
  -2  -6   6        791.54        780.48        12.80 o                         
  -1  -6   6       1353.67       1330.81        22.01 o                         
   0  -6   6        262.23        259.70         4.63 o                         
   1  -6   6        224.12        226.92         3.97 o                         
   2  -6   6         60.53         54.99         1.60 o                         
   3  -6   6          5.91          5.47         0.98 o                         
   4  -6   6          1.45          2.31         0.73 o                         
   5  -6   6        242.90        256.43         7.34 o                         
   6  -6   6        113.99        122.68         5.34 o                         
   7  -6   6          0.35         -0.80         3.56 o                         
  -8  -5   6         15.34         15.03         2.07 o                         
  -7  -5   6          0.27         -1.28         1.28 o                         
  -6  -5   6        130.03        131.64         3.47 o                         
  -5  -5   6         30.84         27.45         1.52 o                         
  -4  -5   6          0.88          1.84         0.59 o                         
  -3  -5   6          0.76          0.18         0.56 o                         
  -2  -5   6         73.68         70.24         1.57 o                         
  -1  -5   6          9.83         10.36         0.63 o                         
   0  -5   6        119.74        126.94         2.41 o                         
   1  -5   6        422.11        420.50         7.11 o                         
   2  -5   6         91.75        103.01         2.31 o                         
   3  -5   6         69.07         64.12         1.60 o                         
   4  -5   6         65.43         58.49         2.11 o                         
   5  -5   6         29.45         31.68         2.12 o                         
   6  -5   6        112.13         98.87         3.84 o                         
  -9  -4   6         27.08         21.38         4.28 o                         
  -8  -4   6         12.57         13.48         1.89 o                         
  -7  -4   6        175.05        173.25         4.43 o                         
  -6  -4   6         30.51         30.60         1.65 o                         
  -5  -4   6        318.67        317.05         6.30 o                         
  -4  -4   6          4.97          6.39         0.49 o                         
  -3  -4   6         47.95         53.23         1.34 o                         
  -2  -4   6        185.81        192.22         3.18 o                         
  -1  -4   6        157.98        141.74         2.62 o                         
   0  -4   6        651.67        686.48        10.55 o                         
   1  -4   6        146.57        157.65         2.81 o                         
   2  -4   6        113.81        121.31         2.77 o                         
   3  -4   6         99.87         97.26         2.32 o                         
   4  -4   6          3.53          1.37         0.80 o                         
   5  -4   6        313.01        323.09         9.20 o                         
   6  -4   6        110.86        107.20         4.06 o                         
  -9  -3   6         38.36         33.13         4.09 o                         
  -8  -3   6        154.61        157.81         4.57 o                         
  -7  -3   6        325.42        319.22         8.32 o                         
  -6  -3   6          4.40          6.88         0.67 o                         
  -5  -3   6         33.52         29.52         1.17 o                         
  -4  -3   6         19.20         16.88         0.69 o                         
  -3  -3   6         90.40        109.40         2.67 o                         
  -2  -3   6          1.14          4.77         0.35 o                         
  -1  -3   6        150.93        152.63         2.78 o                         
   0  -3   6          2.34          5.44         0.46 o                         
   1  -3   6         19.39         17.80         0.89 o                         
   2  -3   6          1.77          1.96         0.58 o                         
   3  -3   6         10.83          9.44         0.73 o                         
   4  -3   6          0.21         -0.73         0.73 o                         
   5  -3   6         53.48         52.05         2.28 o                         
   6  -3   6         13.66         14.60         1.70 o                         
 -10  -2   6          0.36         -2.32         3.30 o                         
  -9  -2   6         32.29         22.42         2.56 o                         
  -8  -2   6        234.34        233.74         8.44 o                         
  -7  -2   6        516.67        511.03         9.77 o                         
  -6  -2   6        395.18        396.74         7.16 o                         
  -5  -2   6         26.01         31.24         0.98 o                         
  -4  -2   6         59.11         57.74         1.32 o                         
  -3  -2   6         77.58         80.23         1.49 o                         
  -2  -2   6         20.91         27.48         0.78 o                         
  -1  -2   6       1012.76       1015.59        16.15 o                         
   0  -2   6        835.68        860.13        12.99 o                         
   1  -2   6        168.02        166.82         2.72 o                         
   2  -2   6        130.92        135.87         2.70 o                         
   3  -2   6         32.24         31.98         1.28 o                         
   4  -2   6         62.43         60.76         1.87 o                         
   5  -2   6         39.95         41.51         2.11 o                         
   6  -2   6          0.16          0.71         1.32 o                         
 -10  -1   6         45.44         48.53         5.87 o                         
  -9  -1   6         10.68          8.41         1.67 o                         
  -8  -1   6          0.86          1.18         1.39 o                         
  -7  -1   6         63.32         66.27         1.84 o                         
  -6  -1   6         34.46         36.08         1.38 o                         
  -5  -1   6        379.58        368.77         6.43 o                         
  -4  -1   6        241.81        232.59         3.96 o                         
  -3  -1   6          0.85          0.58         0.38 o                         
  -2  -1   6         41.56         33.16         0.92 o                         
  -1  -1   6          5.70          9.61         0.45 o                         
   0  -1   6          7.87          8.05         0.40 o                         
   1  -1   6       1597.77       1592.90        21.60 o                         
   2  -1   6        264.29        267.54         4.29 o                         
   3  -1   6         61.61         59.96         1.53 o                         
   4  -1   6        148.92        148.02         3.95 o                         
   5  -1   6         30.22         23.68         3.29 o                         
   6  -1   6        151.89        157.30         7.75 o                         
 -10   0   6          1.44         -1.62         1.62 o                         
  -9   0   6         17.26         13.36         3.38 o                         
  -8   0   6          4.43          6.08         1.41 o                         
  -7   0   6         63.30         63.46         2.29 o                         
  -6   0   6         18.96         30.33         1.29 o                         
  -5   0   6         53.89         55.41         1.33 o                         
  -4   0   6          2.87          1.68         0.42 o                         
  -3   0   6        291.89        302.85         4.93 o                         
  -2   0   6          4.78          5.02         0.42 o                         
  -1   0   6         30.21         28.06         0.71 o                         
   0   0   6         85.30         90.93         1.72 o                         
   1   0   6         38.34         39.73         0.92 o                         
   2   0   6         15.10         16.02         0.80 o                         
   3   0   6        404.38        410.77         7.84 o                         
   4   0   6          6.51          4.75         1.31 o                         
   5   0   6         57.36         58.98         3.33 o                         
 -10   1   6         46.60         52.64         6.57 o                         
  -9   1   6         63.67         61.26         3.45 o                         
  -8   1   6         84.90         75.14         2.51 o                         
  -7   1   6         82.18         88.32         2.22 o                         
  -6   1   6          4.67          6.37         0.59 o                         
  -5   1   6         51.59         52.54         1.27 o                         
  -4   1   6         19.03         21.22         0.90 o                         
  -3   1   6        180.25        165.21         3.03 o                         
  -2   1   6          4.98          7.12         0.49 o                         
  -1   1   6        433.50        423.63         6.90 o                         
   0   1   6         33.89         29.19         0.79 o                         
   1   1   6         70.37         73.10         1.85 o                         
   2   1   6        185.30        188.16         4.68 o                         
   3   1   6         43.18         41.11         1.96 o                         
   4   1   6         37.24         36.04         2.39 o                         
   5   1   6         12.03         19.73         2.83 o                         
 -10   2   6         39.42         35.91         2.88 o                         
  -9   2   6         65.40         58.38         6.19 o                         
  -8   2   6         42.19         43.31         1.76 o                         
  -7   2   6         53.44         52.35         1.84 o                         
  -6   2   6        340.36        348.63         7.52 o                         
  -5   2   6        170.52        177.87         4.28 o                         
  -4   2   6          0.00          1.40         0.46 o                         
  -3   2   6        141.64        145.09         2.88 o                         
  -2   2   6        102.97         99.50         1.71 o                         
  -1   2   6          1.25          0.45         0.32 o                         
   0   2   6          0.08          0.16         0.47 o                         
   1   2   6         76.57         73.75         2.05 o                         
   2   2   6          0.86          1.30         0.94 o                         
   3   2   6         51.57         55.35         2.70 o                         
   4   2   6         16.20         16.89         2.65 o                         
 -11   3   6         28.06         23.34         2.85 o                         
 -10   3   6          0.08         -1.45         1.73 o                         
  -9   3   6         95.46        103.02         5.17 o                         
  -8   3   6          3.01          2.14         0.82 o                         
  -7   3   6         50.12         54.13         1.92 o                         
  -6   3   6        144.28        166.56         5.19 o                         
  -5   3   6       1729.47       1736.94        35.05 o                         
  -4   3   6        280.06        275.96         4.84 o                         
  -3   3   6        437.43        467.52         8.47 o                         
  -2   3   6         24.62         20.58         0.80 o                         
  -1   3   6          2.04          3.36         0.46 o                         
   0   3   6        286.89        283.39         5.87 o                         
   1   3   6         23.93         24.62         1.64 o                         
   2   3   6        189.61        184.54         5.47 o                         
   3   3   6        131.46        125.52         6.15 o                         
 -10   4   6         16.62         15.35         4.24 o                         
  -9   4   6         14.40         13.86         1.68 o                         
  -8   4   6         92.65         90.31         3.44 o                         
  -7   4   6        609.03        610.29        11.78 o                         
  -6   4   6          6.30          7.23         1.04 o                         
  -5   4   6          2.40          1.75         0.63 o                         
  -4   4   6         24.22         25.17         1.42 o                         
  -3   4   6        452.52        418.63         7.43 o                         
  -2   4   6          6.12         11.88         0.94 o                         
  -1   4   6         13.71         15.09         0.80 o                         
   0   4   6          4.83          3.10         0.88 o                         
   1   4   6          0.54          0.87         0.82 o                         
   2   4   6          2.11          1.19         2.09 o                         
 -10   5   6        123.00        127.12         6.52 o                         
  -9   5   6          0.95         -1.01         3.98 o                         
  -8   5   6         17.53         18.80         1.88 o                         
  -7   5   6         47.51         46.22         1.89 o                         
  -6   5   6         14.62         14.98         1.58 o                         
  -5   5   6         23.04         18.17         1.14 o                         
  -4   5   6         95.52         89.95         2.17 o                         
  -3   5   6        100.57         90.70         2.03 o                         
  -2   5   6          3.55          5.67         0.58 o                         
  -1   5   6         51.06         53.47         1.91 o                         
   0   5   6        129.05        135.30         3.72 o                         
   1   5   6          0.56         -0.17         1.07 o                         
   2   5   6         41.88         47.66         6.01 o                         
 -10   6   6         47.80         46.41         5.03 o                         
  -9   6   6          0.01         -0.87         2.18 o                         
  -8   6   6          1.73          8.26         2.65 o                         
  -7   6   6         41.94         50.15         4.33 o                         
  -6   6   6         38.60         41.13         2.09 o                         
  -5   6   6          8.44         11.23         1.12 o                         
  -4   6   6         72.96         63.71         2.02 o                         
  -3   6   6          1.78          0.69         0.92 o                         
  -2   6   6          6.30          6.00         0.88 o                         
  -1   6   6         17.37         14.64         1.58 o                         
   0   6   6        114.23        125.99         5.12 o                         
   1   6   6         35.60         38.14         2.47 o                         
  -9   7   6         75.30         74.58         4.46 o                         
  -8   7   6         11.07         10.06         1.88 o                         
  -7   7   6         25.62         22.62         3.59 o                         
  -6   7   6         14.68         14.50         1.30 o                         
  -5   7   6          1.58          2.66         0.93 o                         
  -4   7   6         26.77         25.40         1.98 o                         
  -3   7   6        164.63        166.51         4.80 o                         
  -2   7   6          7.61          4.95         1.11 o                         
  -1   7   6          0.58         -0.16         2.69 o                         
  -8   8   6         10.88         11.78         1.65 o                         
  -7   8   6         33.61         31.18         2.14 o                         
  -6   8   6         23.01         24.34         2.12 o                         
  -5   8   6          0.19         -1.09         1.09 o                         
  -4   8   6         13.16         15.78         2.08 o                         
  -3   8   6         11.85         10.14         1.39 o                         
   0 -11   7         14.61         17.31         2.12 o                         
   1 -11   7         40.64         38.72         3.98 o                         
   2 -11   7         40.79         41.71         3.05 o                         
   3 -11   7         41.26         35.01         6.06 o                         
  -3 -10   7         35.58         44.76         2.84 o                         
  -2 -10   7        298.34        304.08        15.68 o                         
  -1 -10   7         27.12         29.05         3.05 o                         
   0 -10   7          6.74          9.13         1.67 o                         
   1 -10   7        171.99        170.09         5.04 o                         
   2 -10   7          0.98          2.18         2.16 o                         
   3 -10   7         24.38         27.11         2.20 o                         
   4 -10   7        206.99        216.82         8.02 o                         
  -4  -9   7          9.59         10.22         1.42 o                         
  -3  -9   7        157.37        161.94         5.59 o                         
  -2  -9   7          0.04          1.69         1.10 o                         
  -1  -9   7         19.84         19.03         1.79 o                         
   0  -9   7        282.66        289.04         7.67 o                         
   1  -9   7        147.89        146.14         3.84 o                         
   2  -9   7         37.86         44.26         2.53 o                         
   3  -9   7         12.06         12.49         1.75 o                         
   4  -9   7          7.28          5.51         1.62 o                         
   5  -9   7         50.78         53.71         3.19 o                         
  -5  -8   7         36.78         39.28         2.80 o                         
  -4  -8   7          0.41          1.89         1.11 o                         
  -3  -8   7         98.54        100.90         3.12 o                         
  -2  -8   7          0.93         -0.35         1.09 o                         
  -1  -8   7        333.28        336.75         8.50 o                         
   0  -8   7          9.96         10.70         0.82 o                         
   1  -8   7        608.37        619.31        12.84 o                         
   2  -8   7         92.39         86.13         3.06 o                         
   3  -8   7         63.80         62.96         2.72 o                         
   4  -8   7        197.20        202.36         7.02 o                         
   5  -8   7         31.56         36.73         4.83 o                         
  -6  -7   7         70.77         70.49         3.44 o                         
  -5  -7   7         33.92         34.01         2.32 o                         
  -4  -7   7         23.00         24.91         1.61 o                         
  -3  -7   7         40.23         46.87         2.42 o                         
  -2  -7   7         24.25         26.04         1.37 o                         
  -1  -7   7        237.85        250.12         5.76 o                         
   0  -7   7         11.26         13.99         0.84 o                         
   1  -7   7          4.75          5.10         0.82 o                         
   2  -7   7          6.02          6.97         1.11 o                         
   3  -7   7        347.29        346.77         7.60 o                         
   4  -7   7          3.76          2.19         1.09 o                         
   5  -7   7         20.20         18.65         3.06 o                         
   6  -7   7         49.25         58.90         5.02 o                         
  -7  -6   7        113.05        118.97         5.72 o                         
  -6  -6   7          2.43          2.91         1.04 o                         
  -5  -6   7        162.55        154.32         4.41 o                         
  -4  -6   7        489.23        477.01        12.93 o                         
  -3  -6   7        188.79        193.57         4.54 o                         
  -2  -6   7         69.66         68.67         1.75 o                         
  -1  -6   7        698.16        710.63        11.69 o                         
   0  -6   7         80.11         79.28         1.83 o                         
   1  -6   7         68.00         64.27         1.67 o                         
   2  -6   7        185.99        204.90         4.40 o                         
   3  -6   7          7.30          3.60         0.78 o                         
   4  -6   7         52.75         53.58         2.63 o                         
   5  -6   7        116.51        128.20         4.47 o                         
   6  -6   7        113.06        104.90         4.26 o                         
  -8  -5   7         18.11         13.46         2.88 o                         
  -7  -5   7          2.72          1.57         1.48 o                         
  -6  -5   7          3.62          2.91         1.31 o                         
  -5  -5   7        172.33        175.89         6.08 o                         
  -4  -5   7          4.46          4.68         0.58 o                         
  -3  -5   7        136.49        140.71         3.33 o                         
  -2  -5   7        105.74        108.44         2.21 o                         
  -1  -5   7        162.41        174.53         3.21 o                         
   0  -5   7        125.72        120.12         2.44 o                         
   1  -5   7        336.58        311.85         5.46 o                         
   2  -5   7         83.64         75.62         1.95 o                         
   3  -5   7         31.38         38.00         1.59 o                         
   4  -5   7         33.60         38.51         2.31 o                         
   5  -5   7          9.59         12.27         1.65 o                         
   6  -5   7          1.86          2.94         1.60 o                         
  -9  -4   7          1.56          7.18         4.46 o                         
  -8  -4   7          0.30          0.77         2.10 o                         
  -7  -4   7        149.23        151.14         3.92 o                         
  -6  -4   7          2.26          4.03         0.78 o                         
  -5  -4   7         50.37         47.32         1.56 o                         
  -4  -4   7         97.78         90.92         2.18 o                         
  -3  -4   7          8.86          8.52         0.57 o                         
  -2  -4   7         82.05         84.80         2.19 o                         
  -1  -4   7        200.91        216.88         3.77 o                         
   0  -4   7         60.04         56.19         1.34 o                         
   1  -4   7        131.99        130.76         2.78 o                         
   2  -4   7        160.77        167.48         3.93 o                         
   3  -4   7         94.39         91.97         2.34 o                         
   4  -4   7        194.59        193.47         5.73 o                         
   5  -4   7          4.72          3.98         1.28 o                         
   6  -4   7         28.64         27.18         2.29 o                         
  -9  -3   7          2.77          1.70         2.31 o                         
  -8  -3   7         16.98         15.01         1.48 o                         
  -7  -3   7         86.23         92.93         2.55 o                         
  -6  -3   7          0.01          1.06         0.90 o                         
  -5  -3   7        133.93        134.86         2.85 o                         
  -4  -3   7         89.49         87.46         1.86 o                         
  -3  -3   7         78.62         80.10         1.98 o                         
  -2  -3   7        109.34        108.90         1.97 o                         
  -1  -3   7         11.23         12.55         0.71 o                         
   0  -3   7         41.36         38.33         1.15 o                         
   1  -3   7         49.14         43.16         1.44 o                         
   2  -3   7        380.94        374.34         7.23 o                         
   3  -3   7        120.11        123.04         2.85 o                         
   4  -3   7         96.27         99.12         3.48 o                         
   5  -3   7         22.60         27.66         3.07 o                         
   6  -3   7         79.54         77.95         5.97 o                         
 -10  -2   7        167.02        171.41        10.51 o                         
  -9  -2   7         17.86         16.03         2.24 o                         
  -8  -2   7          5.55          9.94         1.34 o                         
  -7  -2   7        113.01        117.39         3.02 o                         
  -6  -2   7         57.72         55.60         1.68 o                         
  -5  -2   7         23.85         36.91         1.79 o                         
  -4  -2   7          0.09         -0.02         0.49 o                         
  -3  -2   7         53.21         53.16         1.31 o                         
  -2  -2   7        136.82        127.38         2.39 o                         
  -1  -2   7        132.21        135.33         2.35 o                         
   0  -2   7         98.50         99.13         1.98 o                         
   1  -2   7         16.11         17.87         0.74 o                         
   2  -2   7          0.49          0.05         0.55 o                         
   3  -2   7          1.10          1.69         0.86 o                         
   4  -2   7          0.50          1.49         0.99 o                         
   5  -2   7         64.23         65.25         2.83 o                         
 -10  -1   7          5.97          3.39         2.00 o                         
  -9  -1   7         45.77         45.72         3.53 o                         
  -8  -1   7        102.62        109.59         2.77 o                         
  -7  -1   7         94.11         84.34         2.20 o                         
  -6  -1   7         67.00         60.76         2.09 o                         
  -5  -1   7        551.47        546.87        11.47 o                         
  -4  -1   7         53.26         56.65         1.63 o                         
  -3  -1   7         37.23         34.82         1.07 o                         
  -2  -1   7        171.69        167.98         2.96 o                         
  -1  -1   7        167.91        165.40         2.98 o                         
   0  -1   7         25.60         24.41         0.87 o                         
   1  -1   7        535.05        529.55         9.16 o                         
   2  -1   7        592.95        605.92         9.83 o                         
   3  -1   7         47.71         47.10         1.87 o                         
   4  -1   7          0.07          0.78         1.33 o                         
   5  -1   7         89.82         87.89         5.98 o                         
 -10   0   7          0.01          0.87         3.03 o                         
  -9   0   7          1.20          1.20         2.46 o                         
  -8   0   7         31.19         30.63         1.57 o                         
  -7   0   7          2.23          1.84         0.66 o                         
  -6   0   7        178.32        163.78         4.15 o                         
  -5   0   7          3.94          3.13         0.71 o                         
  -4   0   7          2.05          1.98         0.58 o                         
  -3   0   7        156.26        148.61         2.63 o                         
  -2   0   7        233.75        223.46         3.65 o                         
  -1   0   7         16.96         18.30         0.78 o                         
   0   0   7         57.83         58.33         1.68 o                         
   1   0   7          0.62          0.90         0.49 o                         
   2   0   7         21.05         18.96         1.26 o                         
   3   0   7        153.45        157.32         4.63 o                         
   4   0   7        128.51        127.81         4.99 o                         
 -10   1   7          8.76          9.72         1.83 o                         
  -9   1   7         57.95         50.55         2.64 o                         
  -8   1   7         25.21         23.24         1.88 o                         
  -7   1   7        182.13        183.88         4.05 o                         
  -6   1   7          0.44         -0.41         0.88 o                         
  -5   1   7          5.71          7.25         0.80 o                         
  -4   1   7       1365.11       1356.52        21.60 o                         
  -3   1   7        278.85        268.47         6.39 o                         
  -2   1   7         21.44         20.38         1.01 o                         
  -1   1   7        127.03        130.76         2.79 o                         
   0   1   7          8.86          9.84         0.74 o                         
   1   1   7          1.59          2.06         0.72 o                         
   2   1   7        140.55        135.84         3.41 o                         
   3   1   7         19.61         17.34         1.55 o                         
   4   1   7         35.35         34.55         3.07 o                         
 -10   2   7         21.03         17.52         2.37 o                         
  -9   2   7         16.65         14.54         2.40 o                         
  -8   2   7         99.76        104.14         3.22 o                         
  -7   2   7         18.00         18.44         1.12 o                         
  -6   2   7        329.70        335.15         7.35 o                         
  -5   2   7        568.67        565.80         9.54 o                         
  -4   2   7         93.02         90.24         2.44 o                         
  -3   2   7          4.18          5.14         0.75 o                         
  -2   2   7        198.88        188.80         3.42 o                         
  -1   2   7         31.32         28.39         1.01 o                         
   0   2   7         21.48         22.15         1.20 o                         
   1   2   7          0.41         -0.73         0.73 o                         
   2   2   7         22.29         21.26         1.67 o                         
   3   2   7         11.97         14.45         2.33 o                         
 -10   3   7          3.59          2.88         3.01 o                         
  -9   3   7          0.08         -1.03         1.03 o                         
  -8   3   7        288.39        287.41         8.15 o                         
  -7   3   7         98.64        100.32         3.22 o                         
  -6   3   7         10.30         13.02         1.17 o                         
  -5   3   7         14.69         16.07         0.92 o                         
  -4   3   7        184.06        192.93         4.14 o                         
  -3   3   7        157.49        146.41         2.82 o                         
  -2   3   7         23.14         21.81         0.99 o                         
  -1   3   7        171.16        151.25         3.94 o                         
   0   3   7         16.14         20.64         1.32 o                         
   1   3   7          0.73          1.74         1.24 o                         
   2   3   7        119.69        130.46         5.94 o                         
 -10   4   7         54.24         65.20         7.49 o                         
  -9   4   7          1.70          0.41         1.57 o                         
  -8   4   7         12.73         13.73         1.41 o                         
  -7   4   7         40.14         35.68         1.66 o                         
  -6   4   7          2.52          1.58         0.78 o                         
  -5   4   7         80.32         84.64         2.66 o                         
  -4   4   7          6.82          9.13         0.84 o                         
  -3   4   7          5.82         11.70         0.72 o                         
  -2   4   7        234.16        220.78         4.00 o                         
  -1   4   7          4.56          4.46         0.83 o                         
   0   4   7          0.42          0.55         0.83 o                         
   1   4   7         14.97         13.61         1.58 o                         
   2   4   7         88.38        101.92         6.95 o                         
 -10   5   7         23.52         13.20         4.54 o                         
  -9   5   7         29.81         24.00         5.54 o                         
  -8   5   7          3.43          6.82         3.14 o                         
  -7   5   7          7.90         10.01         1.56 o                         
  -6   5   7         10.44          9.49         1.08 o                         
  -5   5   7         23.31         16.90         1.98 o                         
  -4   5   7          2.70          5.09         1.55 o                         
  -3   5   7         28.25         27.03         1.48 o                         
  -2   5   7          4.91          3.43         0.74 o                         
  -1   5   7         24.31         26.80         1.71 o                         
   0   5   7          1.48          1.45         1.16 o                         
   1   5   7         16.90         11.40         3.03 o                         
  -9   6   7          0.04         -1.11         2.67 o                         
  -8   6   7         30.97         37.86         4.90 o                         
  -7   6   7         20.66         24.33         2.06 o                         
  -6   6   7          0.29          1.09         1.04 o                         
  -5   6   7         30.76         32.30         1.67 o                         
  -4   6   7         54.22         59.13         2.04 o                         
  -3   6   7          0.17         -0.33         1.09 o                         
  -2   6   7         42.70         40.52         1.92 o                         
  -1   6   7        101.41        101.17         3.89 o                         
  -8   7   7         36.74         38.71         3.37 o                         
  -7   7   7          0.19          0.35         5.17 o                         
  -6   7   7         31.07         29.85         3.52 o                         
  -5   7   7          2.50          2.63         1.38 o                         
  -4   7   7          3.51          2.28         1.12 o                         
  -3   7   7          1.03          1.19         1.11 o                         
  -2   7   7         60.67         69.97         2.78 o                         
  -6   8   7          3.63          7.13         4.90 o                         
  -2 -10   8          7.02          6.12         1.76 o                         
  -1 -10   8          2.23          2.24         1.56 o                         
   0 -10   8          1.06         -0.75         1.37 o                         
   1 -10   8        136.45        135.28         4.26 o                         
   2 -10   8        434.77        431.74        13.79 o                         
   3 -10   8         73.32         65.86         3.60 o                         
  -4  -9   8        100.09        103.61         4.48 o                         
  -3  -9   8         52.05         48.94         2.57 o                         
  -2  -9   8          3.01          4.23         1.22 o                         
  -1  -9   8        224.13        233.94         5.89 o                         
   0  -9   8         72.12         70.03         2.76 o                         
   1  -9   8         86.98         90.02         2.77 o                         
   2  -9   8         72.41         75.45         3.25 o                         
   3  -9   8         63.91         62.87         5.93 o                         
   4  -9   8        170.63        167.67         5.66 o                         
  -5  -8   8        168.47        170.73         4.56 o                         
  -4  -8   8         19.58         19.80         1.95 o                         
  -3  -8   8          0.05         -0.05         1.64 o                         
  -2  -8   8        476.48        508.58        14.02 o                         
  -1  -8   8         16.63         16.46         1.41 o                         
   0  -8   8         11.65         11.35         1.17 o                         
   1  -8   8        215.65        224.60         5.50 o                         
   2  -8   8          9.81         11.27         1.86 o                         
   3  -8   8          1.54          2.45         1.29 o                         
   4  -8   8        107.43        103.27         4.10 o                         
   5  -8   8         41.11         31.37         3.15 o                         
  -6  -7   8         31.43         39.22         3.13 o                         
  -5  -7   8         39.53         38.46         2.10 o                         
  -4  -7   8         32.80         31.17         2.38 o                         
  -3  -7   8         88.61         91.02         3.02 o                         
  -2  -7   8         27.74         29.58         1.61 o                         
  -1  -7   8         75.21         78.37         2.14 o                         
   0  -7   8        119.81        117.54         2.89 o                         
   1  -7   8          0.55          0.70         0.90 o                         
   2  -7   8         19.69         18.60         1.70 o                         
   3  -7   8         71.43         72.11         3.46 o                         
   4  -7   8        108.08        107.44         4.08 o                         
   5  -7   8         13.61         12.66         1.83 o                         
  -7  -6   8          1.71          0.03         1.53 o                         
  -6  -6   8          0.11          2.01         0.95 o                         
  -5  -6   8        218.64        215.47         5.99 o                         
  -4  -6   8        259.95        269.12         7.47 o                         
  -3  -6   8        133.50        132.98         4.17 o                         
  -2  -6   8          9.57         12.49         0.90 o                         
  -1  -6   8          3.00          2.69         0.63 o                         
   0  -6   8          1.83          2.02         0.63 o                         
   1  -6   8         85.04         88.32         2.50 o                         
   2  -6   8         41.62         46.26         1.80 o                         
   3  -6   8          0.02          1.03         1.08 o                         
   4  -6   8         13.06         13.89         1.99 o                         
   5  -6   8         72.72         67.40         3.36 o                         
  -8  -5   8          9.68         10.95         1.64 o                         
  -7  -5   8          8.32          8.49         1.20 o                         
  -6  -5   8          0.66          1.30         0.81 o                         
  -5  -5   8         45.45         51.11         2.35 o                         
  -4  -5   8         50.04         49.47         1.71 o                         
  -3  -5   8        516.21        524.05         9.63 o                         
  -2  -5   8        733.50        734.15        17.06 o                         
  -1  -5   8         33.66         34.21         1.21 o                         
   0  -5   8         78.22         76.08         1.99 o                         
   1  -5   8        115.71        109.77         2.58 o                         
   2  -5   8          6.59          6.24         1.53 o                         
   3  -5   8         37.78         46.37         2.37 o                         
   4  -5   8        377.96        392.20        10.51 o                         
   5  -5   8         49.67         51.54         3.02 o                         
  -8  -4   8         68.10         79.45         3.21 o                         
  -7  -4   8          0.04         -0.17         0.93 o                         
  -6  -4   8         27.12         31.63         1.95 o                         
  -5  -4   8         40.90         43.67         1.42 o                         
  -4  -4   8          4.28          3.32         0.53 o                         
  -3  -4   8          1.25          1.70         0.63 o                         
  -2  -4   8         14.15         14.70         1.02 o                         
  -1  -4   8         66.05         68.57         2.22 o                         
   0  -4   8        129.29        124.06         2.69 o                         
   1  -4   8         28.12         25.97         1.47 o                         
   2  -4   8         76.97         74.33         2.18 o                         
   3  -4   8          0.13         -0.81         0.98 o                         
   4  -4   8          3.92          5.59         1.52 o                         
   5  -4   8        108.90        103.91         3.97 o                         
  -9  -3   8         88.87         96.73         4.24 o                         
  -8  -3   8         25.66         30.08         3.75 o                         
  -7  -3   8          3.08          2.09         1.35 o                         
  -6  -3   8         28.02         32.69         1.40 o                         
  -5  -3   8        110.40        102.89         2.46 o                         
  -4  -3   8         10.06         10.95         0.88 o                         
  -3  -3   8        421.40        404.53         8.10 o                         
  -2  -3   8        128.73        135.73         3.19 o                         
  -1  -3   8          7.83          7.60         0.89 o                         
   0  -3   8         18.07         18.35         0.99 o                         
   1  -3   8         78.79         77.33         1.80 o                         
   2  -3   8        112.32        109.10         2.60 o                         
   3  -3   8         24.98         29.30         3.38 o                         
   4  -3   8        208.03        209.25         6.12 o                         
   5  -3   8          1.99          1.35         1.72 o                         
  -9  -2   8        153.37        160.16        11.14 o                         
  -8  -2   8         93.86        101.94         3.31 o                         
  -7  -2   8          1.32          1.21         0.99 o                         
  -6  -2   8          7.27          8.54         0.84 o                         
  -5  -2   8        138.31        121.72         3.75 o                         
  -4  -2   8         91.43         82.95         2.31 o                         
  -3  -2   8         48.29         49.55         1.82 o                         
  -2  -2   8         89.17         85.72         3.43 o                         
  -1  -2   8        154.93        154.67         3.27 o                         
   0  -2   8         43.39         45.69         1.22 o                         
   1  -2   8         12.89         15.62         0.98 o                         
   2  -2   8          0.94          2.55         0.73 o                         
   3  -2   8          6.89          6.97         1.22 o                         
   4  -2   8          3.23          3.14         1.17 o                         
 -10  -1   8         10.52         15.20         5.24 o                         
  -9  -1   8        198.72        187.85         6.24 o                         
  -8  -1   8        410.14        403.30        10.43 o                         
  -7  -1   8          0.33          1.72         0.74 o                         
  -6  -1   8        137.53        122.02         3.96 o                         
  -5  -1   8        119.02        117.78         4.22 o                         
  -4  -1   8         11.47         11.72         1.01 o                         
  -3  -1   8         19.51         20.91         1.43 o                         
  -2  -1   8       1653.17       1672.96        39.63 o                         
  -1  -1   8        142.51        141.98         3.15 o                         
   0  -1   8          5.49          6.17         0.60 o                         
   1  -1   8         21.92         25.43         1.09 o                         
   2  -1   8         15.77         14.96         1.33 o                         
   3  -1   8          3.31          2.16         1.57 o                         
   4  -1   8          8.55          7.86         1.92 o                         
 -10   0   8         35.14         15.98         4.97 o                         
  -9   0   8        123.21        114.67         4.36 o                         
  -8   0   8         12.35          9.27         1.01 o                         
  -7   0   8         52.99         55.38         1.97 o                         
  -6   0   8        141.28        142.72         4.88 o                         
  -5   0   8         12.18         11.97         1.08 o                         
  -4   0   8        296.31        296.92         7.99 o                         
  -3   0   8         15.28         15.66         1.36 o                         
  -2   0   8        135.80        129.89         3.20 o                         
  -1   0   8        242.54        252.08         5.72 o                         
   0   0   8        519.35        526.15        10.53 o                         
   1   0   8        149.36        152.35         3.79 o                         
   2   0   8         17.16         15.42         1.24 o                         
   3   0   8          0.14         -1.15         1.46 o                         
 -10   1   8          5.88          1.27         2.74 o                         
  -9   1   8          2.77         -1.87         2.45 o                         
  -8   1   8         33.90         31.39         1.64 o                         
  -7   1   8         91.79         93.18         3.32 o                         
  -6   1   8          2.78          1.80         1.66 o                         
  -5   1   8        142.97        143.19         4.93 o                         
  -4   1   8         24.12         21.95         1.27 o                         
  -3   1   8         61.60         61.11         2.62 o                         
  -2   1   8         24.42         29.29         1.43 o                         
  -1   1   8          4.77          5.51         0.75 o                         
   0   1   8         47.59         45.84         1.97 o                         
   1   1   8        240.10        236.77         7.52 o                         
   2   1   8         50.17         44.46         2.59 o                         
   3   1   8         12.19          8.61         2.24 o                         
 -10   2   8          7.41          8.75         2.71 o                         
  -9   2   8         30.14         28.96         2.12 o                         
  -8   2   8         47.96         55.61         2.66 o                         
  -7   2   8         10.20          9.82         1.33 o                         
  -6   2   8        196.33        189.88         5.26 o                         
  -5   2   8          0.29         -0.45         0.79 o                         
  -4   2   8         74.31         70.65         3.49 o                         
  -3   2   8         72.30         69.29         2.17 o                         
  -2   2   8         12.77         17.42         1.34 o                         
  -1   2   8         46.59         38.74         1.71 o                         
   0   2   8        122.04        120.81         3.94 o                         
   1   2   8         25.67         23.14         2.08 o                         
   2   2   8         11.71          9.68         1.90 o                         
 -10   3   8          7.25          6.39         2.41 o                         
  -9   3   8          4.26          1.38         4.27 o                         
  -8   3   8         24.24         20.81         1.55 o                         
  -7   3   8        153.71        163.23         5.47 o                         
  -6   3   8         95.05        102.37         4.00 o                         
  -5   3   8          6.26          4.76         0.97 o                         
  -4   3   8         34.59         32.04         1.46 o                         
  -3   3   8          0.19          0.02         0.66 o                         
  -2   3   8         18.02         20.34         1.44 o                         
  -1   3   8          9.96         10.59         1.34 o                         
   0   3   8         18.58         18.94         1.60 o                         
   1   3   8          4.45          4.65         1.67 o                         
 -10   4   8         63.20         79.22         6.00 o                         
  -9   4   8          9.34          8.21         1.91 o                         
  -8   4   8          9.44         14.75         1.81 o                         
  -7   4   8         32.19         26.57         1.43 o                         
  -6   4   8        199.89        196.47         8.13 o                         
  -5   4   8        281.01        282.59         8.39 o                         
  -4   4   8         66.75         67.04         2.33 o                         
  -3   4   8          7.55          6.07         0.90 o                         
  -2   4   8         89.67        102.68         2.94 o                         
  -1   4   8          8.39          8.60         1.39 o                         
   0   4   8         10.04          6.90         1.69 o                         
  -9   5   8         16.38         13.29         3.01 o                         
  -8   5   8         41.75         38.33         2.96 o                         
  -7   5   8         13.10         14.25         3.74 o                         
  -6   5   8          3.42          6.10         1.57 o                         
  -5   5   8          4.34          2.83         1.38 o                         
  -4   5   8         32.85         35.64         2.88 o                         
  -3   5   8         28.78         33.81         1.61 o                         
  -2   5   8          0.78         -0.25         0.85 o                         
  -1   5   8         15.89         15.25         1.99 o                         
  -9   6   8         10.42          0.71         4.45 o                         
  -8   6   8         24.51         27.06         6.77 o                         
  -7   6   8          1.57         -1.96         1.96 o                         
  -6   6   8          0.01          0.00         2.05 o                         
  -5   6   8         10.78          3.28         1.87 o                         
  -4   6   8         63.31         55.73         3.03 o                         
  -3   6   8          0.75          0.60         1.51 o                         
  -2   6   8         63.15         64.49         4.06 o                         
  -7   7   8          2.42          4.82         3.74 o                         
  -6   7   8          6.23          7.55         1.98 o                         
  -5   7   8          1.76          4.32         3.10 o                         
  -2 -10   9          0.91          1.06         2.82 o                         
  -1 -10   9         23.37         22.49         2.53 o                         
   0 -10   9        193.36        191.22         6.46 o                         
   1 -10   9         50.75         46.38         3.05 o                         
  -4  -9   9         59.01         60.26         6.33 o                         
  -3  -9   9        111.01        112.37         4.04 o                         
  -2  -9   9         66.46         65.32         3.56 o                         
  -1  -9   9         28.04         31.08         2.09 o                         
   0  -9   9        221.69        224.22         6.93 o                         
   1  -9   9         13.46         14.59         1.74 o                         
   2  -9   9        116.99        120.41         4.55 o                         
   3  -9   9        255.51        256.60         7.70 o                         
  -5  -8   9         29.44         40.65         5.13 o                         
  -4  -8   9         36.61         41.91         3.18 o                         
  -3  -8   9         11.03          8.86         1.70 o                         
  -2  -8   9         23.05         25.28         2.16 o                         
  -1  -8   9         24.69         23.42         1.64 o                         
   0  -8   9          8.60          8.95         1.39 o                         
   1  -8   9         33.93         34.45         2.47 o                         
   2  -8   9         53.73         55.70         2.62 o                         
   3  -8   9         62.14         57.09         3.13 o                         
  -6  -7   9         39.16         39.26         2.43 o                         
  -5  -7   9         33.41         34.89         2.13 o                         
  -4  -7   9          0.35         -1.06         1.20 o                         
  -3  -7   9        159.01        166.59         5.58 o                         
  -2  -7   9         52.51         54.06         2.80 o                         
  -1  -7   9         41.25         44.06         2.83 o                         
   0  -7   9        200.12        197.99         4.64 o                         
   1  -7   9         29.77         26.28         1.98 o                         
   2  -7   9         48.52         47.13         2.35 o                         
   3  -7   9        140.08        132.31         5.27 o                         
   4  -7   9         61.83         64.44         3.89 o                         
  -7  -6   9        216.58        214.89         5.59 o                         
  -6  -6   9          4.53          4.33         2.03 o                         
  -5  -6   9          0.01          0.14         0.98 o                         
  -4  -6   9         60.32         62.64         4.23 o                         
  -3  -6   9          4.83          7.52         0.95 o                         
  -2  -6   9         21.30         19.87         1.27 o                         
  -1  -6   9          2.52          1.83         0.86 o                         
   0  -6   9          0.60         -0.58         0.90 o                         
   1  -6   9          7.88          9.96         1.18 o                         
   2  -6   9         60.16         58.14         3.57 o                         
   3  -6   9          0.36          1.08         1.28 o                         
   4  -6   9         44.92         34.56         5.71 o                         
  -8  -5   9         87.37         98.87         6.33 o                         
  -7  -5   9         57.55         51.14         4.43 o                         
  -6  -5   9        143.34        142.56         4.52 o                         
  -5  -5   9         62.11         59.73         2.36 o                         
  -4  -5   9          6.29          8.45         0.84 o                         
  -3  -5   9        346.61        360.08         6.88 o                         
  -2  -5   9        547.50        553.51         9.85 o                         
  -1  -5   9          2.18          0.54         0.89 o                         
   0  -5   9         10.02         14.59         1.01 o                         
   1  -5   9          6.07          7.27         1.39 o                         
   2  -5   9          0.08         -0.92         1.04 o                         
   3  -5   9         38.76         37.47         3.01 o                         
   4  -5   9        145.22        146.62         5.00 o                         
  -8  -4   9         11.74         14.70         2.12 o                         
  -7  -4   9         27.02         33.58         2.16 o                         
  -6  -4   9         22.76         22.47         2.42 o                         
  -5  -4   9         16.01         15.21         1.27 o                         
  -4  -4   9          3.12          3.82         0.68 o                         
  -3  -4   9        117.24        107.65         4.01 o                         
  -2  -4   9         66.87         63.60         2.44 o                         
  -1  -4   9        235.48        224.25         5.21 o                         
   0  -4   9        291.34        277.44         6.06 o                         
   1  -4   9         53.15         58.54         2.53 o                         
   2  -4   9          1.44          2.19         1.34 o                         
   3  -4   9          3.89          5.33         1.76 o                         
   4  -4   9          0.01         -1.46         1.46 o                         
  -9  -3   9         30.11         27.05         3.39 o                         
  -8  -3   9         30.47         37.91         2.53 o                         
  -7  -3   9          0.00         -1.01         1.14 o                         
  -6  -3   9        163.44        143.69         3.87 o                         
  -5  -3   9         17.18         10.92         1.03 o                         
  -4  -3   9         24.47         21.87         1.50 o                         
  -3  -3   9         41.82         44.96         2.61 o                         
  -2  -3   9         69.06         69.42         2.52 o                         
  -1  -3   9        171.89        171.98         3.69 o                         
   0  -3   9        214.83        222.76         4.59 o                         
   1  -3   9        170.87        170.25         4.38 o                         
   2  -3   9         10.73         11.23         1.32 o                         
   3  -3   9         31.21         34.59         3.02 o                         
   4  -3   9         37.16         37.67         2.93 o                         
  -9  -2   9         24.28         27.76         2.84 o                         
  -8  -2   9        134.05        118.79         4.04 o                         
  -7  -2   9         98.50         93.62         3.71 o                         
  -6  -2   9         67.63         67.12         2.79 o                         
  -5  -2   9         15.76         16.27         1.98 o                         
  -4  -2   9         24.77         23.99         1.62 o                         
  -3  -2   9          4.03          3.76         1.15 o                         
  -2  -2   9         25.37         27.41         1.90 o                         
  -1  -2   9         52.62         51.27         2.04 o                         
   0  -2   9        611.06        619.33        13.54 o                         
   1  -2   9          0.51          1.32         0.83 o                         
   2  -2   9         33.12         33.47         2.56 o                         
   3  -2   9        115.13        111.17         4.73 o                         
 -10  -1   9         10.59          9.79         7.13 o                         
  -9  -1   9          4.56          5.03         2.35 o                         
  -8  -1   9         33.20         31.21         3.91 o                         
  -7  -1   9        109.64        105.73         4.00 o                         
  -6  -1   9          0.09         -0.60         1.05 o                         
  -5  -1   9         32.66         35.73         2.48 o                         
  -4  -1   9        159.21        161.64         5.84 o                         
  -3  -1   9        233.83        220.74         5.65 o                         
  -2  -1   9         57.41         52.77         2.40 o                         
  -1  -1   9        161.04        159.55         3.71 o                         
   0  -1   9          0.49         -0.95         0.95 o                         
   1  -1   9         52.70         52.22         2.24 o                         
   2  -1   9        103.94        104.89         4.40 o                         
   3  -1   9         36.47         33.51         2.99 o                         
 -10   0   9         15.14         20.25         2.38 o                         
  -9   0   9         65.59         81.17         3.61 o                         
  -8   0   9         22.62         20.38         1.98 o                         
  -7   0   9         78.51         81.07         3.97 o                         
  -6   0   9         85.68         94.22         3.36 o                         
  -5   0   9        115.09        116.84         3.88 o                         
  -4   0   9        299.65        293.72         6.55 o                         
  -3   0   9         35.37         32.16         1.86 o                         
  -2   0   9        121.41        118.70         5.65 o                         
  -1   0   9        127.64        124.83         4.48 o                         
   0   0   9        149.42        160.72         4.65 o                         
   1   0   9        289.55        284.05         8.91 o                         
   2   0   9          6.51          7.83         4.77 o                         
 -10   1   9         23.43         25.93         3.42 o                         
  -9   1   9          1.39          0.02         1.95 o                         
  -8   1   9          1.62          2.10         1.90 o                         
  -7   1   9         30.96         35.56         2.85 o                         
  -6   1   9         48.28         47.12         2.10 o                         
  -5   1   9          6.97          6.89         1.00 o                         
  -4   1   9         14.03         13.80         2.29 o                         
  -3   1   9          1.89          1.38         1.12 o                         
  -2   1   9         49.83         46.64         2.19 o                         
  -1   1   9          0.10         -1.11         1.11 o                         
   0   1   9          0.04          0.83         1.48 o                         
   1   1   9         24.33         22.14         2.02 o                         
   2   1   9         96.90         88.36         5.27 o                         
 -10   2   9          1.86          0.77         3.07 o                         
  -9   2   9          0.13         -0.25         2.38 o                         
  -8   2   9         53.78         60.94         2.42 o                         
  -7   2   9          0.46         -1.03         1.03 o                         
  -6   2   9        108.23        113.17         4.28 o                         
  -5   2   9         47.93         46.69         2.25 o                         
  -4   2   9          1.88          4.59         1.23 o                         
  -3   2   9         56.96         61.40         2.71 o                         
  -2   2   9         43.99         42.17         2.15 o                         
  -1   2   9          1.13          1.63         1.14 o                         
   0   2   9         55.28         60.55         3.08 o                         
   1   2   9         27.99         27.91         2.38 o                         
 -10   3   9         23.24         28.42         4.13 o                         
  -9   3   9          0.02          0.53         2.12 o                         
  -8   3   9         51.91         53.52         2.48 o                         
  -7   3   9         15.65         20.13         1.99 o                         
  -6   3   9         60.27         65.80         3.02 o                         
  -5   3   9         48.06         50.07         2.94 o                         
  -4   3   9         13.29         11.74         1.43 o                         
  -3   3   9         16.65         18.13         1.75 o                         
  -2   3   9          0.73         -0.03         1.67 o                         
  -1   3   9         11.25          9.51         1.55 o                         
   0   3   9          2.08          1.40         1.56 o                         
  -9   4   9         37.00         41.70         3.70 o                         
  -8   4   9         93.58         97.30         4.50 o                         
  -7   4   9          5.19          6.11         2.63 o                         
  -6   4   9         73.20         77.52         4.22 o                         
  -5   4   9         50.77         47.87         2.55 o                         
  -4   4   9         25.39         22.33         2.02 o                         
  -3   4   9          4.67          3.78         1.46 o                         
  -2   4   9         50.77         44.45         1.91 o                         
  -1   4   9         18.77         22.09         3.38 o                         
  -9   5   9          0.59         -0.72         2.54 o                         
  -8   5   9          5.03          3.63         4.54 o                         
  -7   5   9         20.07         20.77         2.47 o                         
  -6   5   9         79.51         87.20         7.35 o                         
  -5   5   9         14.57         19.42         3.12 o                         
  -4   5   9         30.47         29.90         2.99 o                         
  -3   5   9          4.62          2.51         1.30 o                         
  -2   5   9          0.70          2.62         3.56 o                         
  -7   6   9         28.36         37.69         4.63 o                         
  -6   6   9          8.92          8.51         2.42 o                         
  -5   6   9         10.72          9.22         2.10 o                         
  -3  -9  10          0.28         -0.12         2.66 o                         
  -2  -9  10          6.49          7.43         1.70 o                         
  -1  -9  10        107.91        107.56         4.19 o                         
   0  -9  10        217.94        238.64         7.18 o                         
   1  -9  10         47.53         54.43         2.87 o                         
  -5  -8  10        179.34        176.56         8.18 o                         
  -4  -8  10         11.22         12.61         2.29 o                         
  -3  -8  10          3.29          1.75         1.40 o                         
  -2  -8  10         31.83         35.00         3.48 o                         
  -1  -8  10          2.59          5.82         1.19 o                         
   0  -8  10          3.56          5.01         1.27 o                         
   1  -8  10         48.74         47.28         2.61 o                         
   2  -8  10         83.04         85.00         3.78 o                         
  -6  -7  10         87.19        100.26         7.19 o                         
  -5  -7  10         13.11         11.77         1.73 o                         
  -4  -7  10         59.33         70.50         5.08 o                         
  -3  -7  10         49.63         48.32         2.06 o                         
  -2  -7  10         23.23         24.30         1.63 o                         
  -1  -7  10         67.87         72.10         2.56 o                         
   0  -7  10        228.81        234.04         7.00 o                         
   1  -7  10          0.09          1.18         1.21 o                         
   2  -7  10         41.10         31.39         4.54 o                         
   3  -7  10         36.98         32.65         3.45 o                         
  -7  -6  10          5.83          5.27         1.93 o                         
  -6  -6  10         92.92        102.55         6.71 o                         
  -5  -6  10          4.10          5.61         1.50 o                         
  -4  -6  10         21.79         21.45         1.81 o                         
  -3  -6  10          1.22          2.64         0.88 o                         
  -2  -6  10          0.73          0.43         1.24 o                         
  -1  -6  10         90.98         88.00         2.78 o                         
   0  -6  10         17.22         15.66         1.74 o                         
   1  -6  10         51.69         56.55         2.78 o                         
   2  -6  10        208.94        209.70         8.87 o                         
   3  -6  10          2.14         -0.36         1.83 o                         
  -7  -5  10         39.19         29.50         2.54 o                         
  -6  -5  10        170.13        162.14         5.50 o                         
  -5  -5  10        208.93        190.49         5.68 o                         
  -4  -5  10          2.55          5.09         1.24 o                         
  -3  -5  10         20.91         17.62         1.44 o                         
  -2  -5  10          0.19          1.04         0.80 o                         
  -1  -5  10         10.48         11.28         0.99 o                         
   0  -5  10          8.98         14.73         2.41 o                         
   1  -5  10         90.03         90.53         3.50 o                         
   2  -5  10          4.72          2.92         1.34 o                         
   3  -5  10        129.71        128.64         5.14 o                         
  -8  -4  10          0.01         -0.20         1.95 o                         
  -7  -4  10          1.60          4.85         1.44 o                         
  -6  -4  10         34.35         31.57         2.11 o                         
  -5  -4  10        146.66        138.31         4.32 o                         
  -4  -4  10        722.51        678.73        15.94 o                         
  -3  -4  10         37.84         40.65         2.51 o                         
  -2  -4  10          2.77          3.71         1.03 o                         
  -1  -4  10         32.07         33.62         1.97 o                         
   0  -4  10          0.54         -0.94         1.22 o                         
   1  -4  10        216.72        205.84         6.08 o                         
   2  -4  10        432.89        442.71        11.65 o                         
   3  -4  10        110.11        111.70         4.66 o                         
  -8  -3  10         13.26         18.56         2.88 o                         
  -7  -3  10          0.66         -1.44         5.92 o                         
  -6  -3  10         14.19         11.28         2.15 o                         
  -5  -3  10         70.52         69.10         4.83 o                         
  -4  -3  10          2.16          2.76         1.13 o                         
  -3  -3  10          7.26          8.29         1.48 o                         
  -2  -3  10        398.41        386.62        11.26 o                         
  -1  -3  10        186.43        181.48         9.24 o                         
   0  -3  10         33.15         34.75         1.93 o                         
   1  -3  10         19.34         14.90         2.20 o                         
   2  -3  10          6.18          3.81         1.33 o                         
  -9  -2  10         11.19          9.71         1.86 o                         
  -8  -2  10          2.44          4.00         1.50 o                         
  -7  -2  10         14.73         23.72         2.94 o                         
  -6  -2  10         75.92         67.16         3.29 o                         
  -5  -2  10         29.58         30.30         2.05 o                         
  -4  -2  10         46.38         44.12         2.24 o                         
  -3  -2  10        286.23        275.73         7.61 o                         
  -2  -2  10         19.36         21.21         2.42 o                         
  -1  -2  10         32.98         33.96         3.28 o                         
   0  -2  10        104.83        100.22         3.95 o                         
   1  -2  10          0.02          1.12         1.78 o                         
   2  -2  10         22.03         20.62         2.95 o                         
  -9  -1  10         73.01         73.18         3.61 o                         
  -8  -1  10          1.30          0.61         1.38 o                         
  -7  -1  10         28.77         31.78         2.80 o                         
  -6  -1  10         17.27         18.58         2.58 o                         
  -5  -1  10          1.72          3.27         1.15 o                         
  -4  -1  10         94.14         88.32         4.60 o                         
  -3  -1  10         14.80         13.96         1.52 o                         
  -2  -1  10         35.48         37.28         2.28 o                         
  -1  -1  10          4.05          4.66         1.21 o                         
   0  -1  10          0.01          0.36         1.23 o                         
   1  -1  10          1.66          3.93         2.27 o                         
   2  -1  10          0.02          1.81         3.88 o                         
  -9   0  10         29.17         29.10         2.43 o                         
  -8   0  10         27.30         33.55         3.38 o                         
  -7   0  10          0.00          1.26         2.08 o                         
  -6   0  10         28.13         30.66         2.44 o                         
  -5   0  10         10.51         11.68         1.25 o                         
  -4   0  10        107.48        106.33         4.09 o                         
  -3   0  10        222.61        218.58         8.77 o                         
  -2   0  10        144.56        134.25         4.99 o                         
  -1   0  10          1.45          2.75         1.63 o                         
   0   0  10         70.92         65.17         3.39 o                         
   1   0  10         12.42         14.14         4.81 o                         
  -9   1  10          0.66         -0.77         3.75 o                         
  -8   1  10         89.40         98.41         4.31 o                         
  -7   1  10          4.83          2.55         1.25 o                         
  -6   1  10        104.98        106.12         4.19 o                         
  -5   1  10          1.93          0.19         1.11 o                         
  -4   1  10          0.85         -0.02         1.29 o                         
  -3   1  10          0.29          0.47         1.11 o                         
  -2   1  10        103.38        100.74         4.03 o                         
  -1   1  10        151.92        146.74         5.31 o                         
   0   1  10         45.93         44.82         3.99 o                         
  -9   2  10        120.51        128.31         5.96 o                         
  -8   2  10          0.10          1.09         1.32 o                         
  -7   2  10          0.03          0.27         1.15 o                         
  -6   2  10         56.71         56.20         3.15 o                         
  -5   2  10          3.05          3.75         1.27 o                         
  -4   2  10          1.61         -0.39         1.14 o                         
  -3   2  10          0.19          2.42         1.28 o                         
  -2   2  10          0.84          1.34         1.47 o                         
  -1   2  10          0.23         -0.35         1.44 o                         
   0   2  10         41.88         34.57         2.41 o                         
  -9   3  10          8.88         11.52         2.47 o                         
  -8   3  10          0.02         -0.36         3.07 o                         
  -7   3  10         10.67         10.08         1.57 o                         
  -6   3  10         65.37         77.25         4.53 o                         
  -5   3  10         12.49         10.85         1.57 o                         
  -4   3  10        108.42        123.41         4.88 o                         
  -3   3  10          1.00          0.30         1.35 o                         
  -2   3  10          9.84          8.35         2.54 o                         
  -8   4  10         49.89         51.74         7.39 o                         
  -7   4  10          2.27         -0.62         1.92 o                         
  -6   4  10         44.12         50.45         3.68 o                         
  -5   4  10         40.52         50.14         2.93 o                         
  -4   4  10         12.24         14.07         1.78 o                         
  -3   4  10          5.14          3.33         2.03 o                         
  -6   5  10         78.40         78.76         6.50 o                         
  -3  -8  11          0.17          0.29         1.84 o                         
  -2  -8  11         51.81         57.11         3.44 o                         
  -1  -8  11         10.87         10.67         2.01 o                         
   0  -8  11          0.37         -0.84         2.45 o                         
  -5  -7  11          3.67          5.46         2.02 o                         
  -4  -7  11          8.27          8.03         1.91 o                         
  -3  -7  11         42.46         38.93         2.86 o                         
  -2  -7  11          0.57          1.08         1.58 o                         
  -1  -7  11         23.24         16.43         2.15 o                         
   0  -7  11          0.03         -1.86         1.86 o                         
   1  -7  11         12.49          8.19         3.59 o                         
  -6  -6  11          0.00          1.99         1.99 o                         
  -5  -6  11         19.94         19.28         1.94 o                         
  -4  -6  11        117.01        111.36         4.78 o                         
  -3  -6  11         34.83         25.44         3.22 o                         
  -2  -6  11        308.52        312.06        11.61 o                         
  -1  -6  11          8.58          5.08         1.78 o                         
   0  -6  11          1.40         -0.62         1.62 o                         
   1  -6  11         88.40         84.57         6.98 o                         
  -7  -5  11          4.48          5.23         1.96 o                         
  -6  -5  11         21.93         17.66         1.84 o                         
  -5  -5  11          0.53          4.03         1.46 o                         
  -4  -5  11        150.76        134.44         4.91 o                         
  -3  -5  11          2.57          3.19         2.67 o                         
  -2  -5  11          0.41         -0.27         1.30 o                         
  -1  -5  11         14.77         13.49         1.83 o                         
   0  -5  11        237.23        246.90         8.44 o                         
   1  -5  11         48.75         50.81         3.43 o                         
  -7  -4  11         63.91         60.68         3.68 o                         
  -6  -4  11         17.19         17.88         1.99 o                         
  -5  -4  11         25.03         29.11         2.51 o                         
  -4  -4  11        313.97        327.61        12.49 o                         
  -3  -4  11        113.13        118.20         6.34 o                         
  -2  -4  11         31.80         30.51         3.20 o                         
  -1  -4  11         67.89         70.15         3.56 o                         
   0  -4  11         31.76         32.76         2.79 o                         
   1  -4  11         40.19         41.19         4.92 o                         
  -8  -3  11          0.12         -1.66         2.51 o                         
  -7  -3  11          1.76          0.68         1.52 o                         
  -6  -3  11          0.25          0.44         2.12 o                         
  -5  -3  11         16.73         18.51         2.03 o                         
  -4  -3  11          9.77          8.95         1.73 o                         
  -3  -3  11         17.57         18.25         2.77 o                         
  -2  -3  11        107.15        103.95         4.17 o                         
  -1  -3  11        120.94        117.44         4.57 o                         
   0  -3  11         35.28         35.61         3.66 o                         
   1  -3  11          5.22          9.35         2.41 o                         
  -8  -2  11         73.48         84.97         4.95 o                         
  -7  -2  11          0.48         -0.50         1.47 o                         
  -6  -2  11         13.64         13.48         2.21 o                         
  -5  -2  11          4.66          3.99         1.54 o                         
  -4  -2  11         23.28         16.89         1.78 o                         
  -3  -2  11         51.36         53.69         4.82 o                         
  -2  -2  11          1.87         -1.45         1.56 o                         
  -1  -2  11         33.51         38.82         2.64 o                         
   0  -2  11         30.55         20.99         2.65 o                         
   1  -2  11          2.94          1.30         2.31 o                         
  -8  -1  11          9.73          9.02         1.81 o                         
  -7  -1  11         32.94         37.37         3.06 o                         
  -6  -1  11         58.47         63.87         3.92 o                         
  -5  -1  11         18.98         20.12         1.97 o                         
  -4  -1  11         40.80         40.77         2.59 o                         
  -3  -1  11          3.80          3.28         1.30 o                         
  -2  -1  11         23.20         19.80         2.03 o                         
  -1  -1  11         46.14         47.25         4.28 o                         
   0  -1  11          4.29          7.57         2.67 o                         
  -9   0  11         10.35          3.47         6.68 o                         
  -8   0  11        120.13        139.00         6.04 o                         
  -7   0  11         32.44         40.79         3.04 o                         
  -6   0  11         26.10         25.24         2.05 o                         
  -5   0  11          7.10          7.44         1.41 o                         
  -4   0  11         14.44          7.72         1.69 o                         
  -3   0  11         25.51         26.40         2.35 o                         
  -2   0  11         10.85          9.99         1.56 o                         
  -1   0  11          8.51          9.47         3.18 o                         
   0   0  11          1.30         -0.89         3.92 o                         
  -8   1  11         22.73         19.76         2.17 o                         
  -7   1  11         41.77         44.73         2.72 o                         
  -6   1  11          1.21          1.14         1.47 o                         
  -5   1  11         12.33         10.09         1.64 o                         
  -4   1  11         91.26         98.81         6.30 o                         
  -3   1  11         28.80         38.78         2.71 o                         
  -2   1  11        175.02        179.62         6.33 o                         
  -1   1  11        130.51        127.31         7.29 o                         
  -8   2  11         38.61         40.88         2.75 o                         
  -7   2  11          4.82          4.16         1.74 o                         
  -6   2  11          1.39          1.51         1.42 o                         
  -5   2  11         21.75         25.01         2.26 o                         
  -4   2  11         12.71         17.36         1.91 o                         
  -3   2  11          2.48          3.67         1.52 o                         
  -2   2  11         11.14          7.23         2.35 o                         
  -7   3  11         82.70         88.23         6.43 o                         
  -6   3  11          0.21          4.31         2.10 o                         
  -5   3  11          0.15         -0.73         5.52 o                         
  -4   3  11          2.65         -0.98         1.64 o                         
  -3  -7  12          5.54          3.34         1.88 o                         
  -2  -7  12         36.11         30.54         2.84 o                         
  -5  -6  12         23.24         19.35         2.61 o                         
  -4  -6  12         39.16         33.54         4.00 o                         
  -3  -6  12          0.01          0.71         4.54 o                         
  -2  -6  12         55.14         61.54         3.80 o                         
  -1  -6  12         48.07         48.11         5.17 o                         
  -6  -5  12          0.69          1.84         2.09 o                         
  -5  -5  12          0.28          1.35         1.90 o                         
  -4  -5  12          4.83          7.69         2.00 o                         
  -3  -5  12          0.43          1.88         2.03 o                         
  -2  -5  12         33.55         29.19         4.81 o                         
  -1  -5  12          0.29         -0.91         1.77 o                         
  -6  -4  12          2.02          1.71         2.67 o                         
  -5  -4  12         35.91         35.28         3.92 o                         
  -4  -4  12          3.06          1.67         2.81 o                         
  -3  -4  12          0.99          3.54         2.23 o                         
  -2  -4  12          0.22          2.58         2.41 o                         
  -1  -4  12          4.95          4.19         4.01 o                         
  -7  -3  12         27.97         22.20         2.61 o                         
  -6  -3  12        145.23        136.84        10.07 o                         
  -5  -3  12        254.99        265.14        10.56 o                         
  -4  -3  12          0.42         -1.49         1.49 o                         
  -3  -3  12          4.25          5.58         1.73 o                         
  -2  -3  12         29.21         18.66         2.55 o                         
  -1  -3  12         30.13         27.64         5.30 o                         
  -7  -2  12          3.16          4.40         2.32 o                         
  -6  -2  12         46.85         51.15         3.69 o                         
  -5  -2  12          1.12          2.41         1.56 o                         
  -4  -2  12         86.70         89.00         4.01 o                         
  -3  -2  12          8.64         11.95         3.05 o                         
  -2  -2  12          0.24         -0.36         1.72 o                         
  -1  -2  12          5.43          5.60         2.83 o                         
  -7  -1  12          0.37          1.61         1.88 o                         
  -6  -1  12          0.01         -0.36         1.95 o                         
  -5  -1  12         97.62         93.04         4.15 o                         
  -4  -1  12          8.22          8.24         2.43 o                         
  -3  -1  12          6.56          6.90         1.68 o                         
  -2  -1  12         46.15         43.53         3.14 o                         
  -7   0  12         31.49         39.46         3.78 o                         
  -6   0  12         27.19         22.39         2.51 o                         
  -5   0  12         11.52         11.47         1.80 o                         
  -4   0  12          1.16          0.54         1.89 o                         
  -3   0  12          6.44          8.95         1.81 o                         
  -7   1  12          8.63         11.85         2.06 o                         
  -6   1  12          1.07          1.39         2.51 o                         
  -5   1  12        104.84         98.75         4.38 o                         
  -4   1  12         92.62         93.80         4.52 o                         
  -4  -3  13        133.12        128.91         9.18 o                         
                                                                                
